# Supplementary material for: The Chromatin Environment Around Interneuron Genes in Oligodendrocyte Precursor Cells and Their Potential for Interneuron Reprograming
Source: Front Neurosci. 2019 Aug 8;13:829. doi: 10.3389/fnins.2019.00829 (PMC6694778; doi:10.3389/fnins.2019.00829)
Supplement: TABLE S1 — List of interneuron genes obtained from the four sources. [file Table_1.XLSX]

## Sheet: Sheet1
Batista-Brito et al., 2008	Zhang et al., 2014	Zeisel et al., 2016	GENSAT
Arx	1500016L03Rik	1700023F06Rik	2410018L13Rik
Astn1	1600029O15Rik	2310030G06Rik	Aatf
Cacna1c	1700001K23Rik	2310042E22Rik	Abcb1a
Cacna1g	2310001H17Rik	2610002M06Rik	Abhd3
Cacna1h	2410066E13Rik	2610203C20Rik	Abhd4
Cacna2d3	2410076I21Rik	2900056M20Rik	Ablim2
Cacnb4	2410137F16Rik	4930563E22Rik	Acvr2a
Cacng2	2610018G03Rik	5330434G04Rik	Adam11
Calb1	2700090O03Rik	6330409D20Rik	Adcy1
Carhsp1	3110047P20Rik	6430573F11Rik	Adra2a
Cck	3110082D06Rik	A330076H08Rik	Adra2c
Cckar	4930506M07Rik	A330102I10Rik	AF529169
Cdk5r1	4930539E08Rik	A430107P09Rik	Agrp
Cecr6	5330417C22Rik	A530058N18Rik	Agtr2
Centg2	5330426P16Rik	A830082N09Rik	Ak4
Chl1	5730522E02Rik	Ache	Akr1c18
Cited2	5930412G12Rik	Acot7	Amfr
Cntnap4	6430598A04Rik	Adamts17	Angpt2
Csdc2	9130024F11Rik	Adar	Arl4c
Cux2	A230073K19Rik	Afap1	Arpp21
Cxcr4	A530058N18Rik	Agtpbp1	Arx
Cxcr7	A830018L16Rik	AI504432	Atic
Dcx	A930005I04Rik	AI854703	Atp2a2
Dlx1	A930038C07Rik	Akap7	Atp6v1b2
Dlx2	Abcc8	Alg2	Atpif1
Dlx5	Abhd14b	Alk	Avpr1a
Dpp6	Ablim1	Ank1	B2m
Dscaml	Ablim2	Ankrd34b	B3gat1
Dtna	Ablim3	Ankrd55	Bahcc1
Egr1	Acta1	Ankrd6	Baiap2
Ets1	Adamts14	Apba1	Barhl1
Ets2	Adamts15	Araf	Bdnf
Etv1	Adcyap1	Arhgap24	Bmp1
Gabrg2	AI606473	Armcx2	Bmp6
Gad1	Ajap1	Armcx4	Bnip3
Gat1	Aloxe3	Arnt2	Btg1
Gria1	Amy1	Arrb1	C2cd2l
Grik1	Angpt1	Arx	Cacna1g
Grip1	Ankrd35	Arxes1	Cacna1h
Hdac11	Aox4	B230216G23Rik	Cacng3
Kcc2	Arhgap36	B4galt5	Cacng5
Kcnk2	Arx	B630019K06Rik	Cadps
Kcnq2	Asphd1	Baiap2l2	Calb2
Kctd12	Avp	Baiap3	Camk1g
Kitl	AW555464	BC005764	Camkv
Klf7	B630019K06Rik	BC030867	Cbln2
Lhx6	Baiap3	Bcat1	Cck
Mafb	Barhl2	Bean1	Ccne1
Man2a1	BC005764	Blcap	Ccne2
Mef2a	BC024139	Bmp3	Ccsap
Meis1	BC089491	Btbd11	Cdh1
Ncam1	Bcl11a	Btbd2	Cdh4
Neto1	Bcl11b	C1ql1	Cdhr1
Neud4	Bdnf	Cacng5	Cdk5r1
Nfil3	Bhlhe22	Calb2	Cdk6
Nlgn2	Bmp5	Calca	Cdkn2c
Npas1	Cacna2d1	Camk2d	Cdon
Npas3	Cacna2d2	Ccnh	Celf6
Npy	Cacng2	Cdh7	Chat
Npy2r	Caln1	Cds2	Chrm1
Nr2f2	Card10	Celf6	Chrna2
Nxph1	Casz1	Cib2	Chrna3
Pbx3	Cbln2	Cidea	Chrna4
Pou3f4	Cbln4	Cilp2	Chrna5
Satb1	Ccbe1	Clnk	Chrna7
Scamp1	Ccdc109b	Clrn1	Chrnb4
Scn1a	Ccdc116	Cnr1	Cisd1
Scn3b	Ccdc136	Cntn5	Ckmt1
Scn8a	Cck	Cntnap3	Cnr1
Sema3a	Ccl27b	Col19a1	Col18a1
Sez6l2	Cd24a	Col25a1	Col1a1
Shank3	Cd274	Col26a1	Col6a1
Slco5a1	Cdh7	Coprs	Cort
Ssbp2	Cdh8	Cox7b	Crh
Sst	Cdkl1	Crabp1	Crhr1
Sv2a	Cdkl2	Crhbp	Crhr2
Synpr	Ceacam16	Cul7	Cxcl11
Tac1	Celf4	Cxadr	Cxcr4
Tcf12	Celf6	Cxx1c	Dcdc2a
Vamp2	Celsr3	Cygb	Dcx
Viaat	Chac1	Dcaf7	Dkk3
Zfhx1b	Chat	Diras1	Dlx1
	Chodl	Dlat	Dlx1
	Chrm3	Dleu7	Dlx1as
	Chrna3	Dlx1	Dlx2
	Cidea	Dlx1os	Dlx5
	Cish	Dlx2	Dlx5
	Cldn3	Dlx6	Dlx6
	Clstn2	Dlx6os1	Dlx6
	Clvs1	Dnajc12	Dlx6as1
	Cnr1	Dnajc27	Dlx6as2
	Cntn2	Dnajc5	Dnajc12
	Cntn5	Dnajc6	Doc2g
	Cntnap2	Dnm3	Drd1
	Cntnap3	Dpysl4	Drd2
	Cntnap5a	Dpysl5	Drd3
	Cntnap5c	Dynll2	Dsp
	Col25a1	E130309F12Rik	Dusp3
	Col6a2	E230016M11Rik	Ebf2
	Cort	Ece2	Ednrb
	Cpne4	Eepd1	Efna1
	Cpne5	Egln3	Efr3a
	Cpne7	Eif4a2	Eif1ax
	Crabp1	Elavl2	Eif4e3
	Crabp2	Elfn1	Elavl3
	Crh	Elmo1	Elavl4
	Crhbp	Elovl4	Elfn1
	Crhr2	Emc9	En1
	Crmp1	Eme2	Enah
	Csdc2	Entpd3	Eno2
	Ctxn2	Epb4.1l1	Eomes
	Cxcl12	Evl	Epha8
	Cxcr4	Faim2	Fam171b
	Cyb561	Fam20c	Fxyd6
	Cyp4x1	Fam216a	Fzd8
	D0H4S114	Fam63b	Gabrg2
	D130043K22Rik	Fgf11	Gabrr3
	Dach1	Fgf18	Gad1
	Dact1	Flot1	Gad2
	Dapk1	Flrt3	Gad2
	Deptor	Foxred2	Gap43
	Dhrs3	Frmd7	Gas1
	Diras1	Fstl5	Gcm2
	Dkk3	Gabarapl1	Gjd2
	Dlx1	Gad1	Glce
	Dlx1as	Gad2	Gldc
	Dlx2	Gatsl2	Gli1
	Dlx5	Gfpt2	Glrb
	Dlx6	Gipc2	Gls
	Dlx6os1	Gldn	Gng3
	Dnahc1	Gm10406	Gng5
	Dnajc6	Gm14434_loc1	Gpc4
	Doc2b	Gm14434_loc4	Gphn
	Dpysl5	Gm15612	Gpr151
	Drd1a	Gm1604b_loc1	Gpr68
	Drd2	Gm3020_loc1	Gpr83
	Dsp	Gm3494_loc2	Gpr88
	Dusp4	Gm5087	Gpsm1
	Dync1i1	Gm5607	Grm2
	E130003G02Rik	Gm5796	Grp
	E330013P04Rik	Gm9962	Gsx1
	Ebf2	Gnas	Gsx2
	Ebf3	Gng4	Gucy1a3
	Ecel1	Gnl1	Hcn2
	Efna3	Gnl3l	Hdac11
	Efna5	Got2	Hdc
	Elavl2	Gpr123	Herc3
	Elmod1	Gpr176	Hgf
	Emx2	Gpr3	Hmgn2
	Eomes	Gria4	Hmgn3
	Epha6	Grik1	Homer1
	Epha7	Grik2	Hrasls
	Epha8	Grip1	Hrh2
	Esm1	Grpr	Hsd11b1
	Etnk2	Hdac6	Htr1a
	Eya2	Hdac9	Htr2a
	F730043M19Rik	Hdgfrp3	Htr3a
	Fam123c	Hexim2	Htr3b
	Fam131c	Hmga1-rs1	Htr4
	Fam150b	Hmgb3	Htr5b
	Fam159b	Hmgcll1	Icam5
	Fam167a	Hrh2	Id4
	Fam183b	Htr2c	Ier5
	Fam43a	Htr3a	Igf1
	Fam65b	Htr5a	Igfbp4
	Fgf18	Iglon5	Igsf9
	Fgf9	Igsf10	Itm2b
	Fibcd1	Igsf3	Kank4
	Fibin	Impact	Kcnc1
	Fmn1	Inadl_loc1	Kcnip2
	Fosl2	Isoc1	Kcnj5
	Foxo6	Itga3	Kctd13
	Frmpd3	Kcna3	Kera
	Fut7	Kcnc1	Kit
	Gabra5	Kcnd3	Klf13
	Gad2	Kcnh2	Kremen1
	Galntl6	Kcnip1	Krt19
	Garnl3	Kcnmb2	Lamb1
	Gbx2	Kctd6	Lamb3
	Gcgr	Kctd8	Lamp5
	Gdf5	Klhdc2	Layn
	Ggct	Klhl29	Lgi1
	Gipr	Klhl32	Lgi3
	Gjd2	Krt73	Lhx1
	Glra2	Lancl3	Lhx6
	Gm10035	Ldoc1	Lhx6
	Gm14204	Lhfpl3	Lhx8
	Gm15708	Lhfpl5	Limk1
	Gm16532	Lig1	Lmo4
	Gm514	Limk1	Lpar1
	Gm5424	Lrp12	Lpl
	Gm5607	Lypd6	Lrrn3
	Gm5741	Lysmd4	Lss
	Gng2	Maged2	Ly6h
	Gnrh1	Magee1	Ly6k
	Gpr12	Magi1	Lypd1
	Gpr126	Map3k9	Lypd2
	Gpr151	Map7d2	Lypd6
	Gpr22	Mapk8	Mafb
	Gpr26	Mapk9	Map4k5
	Gpr61	March9	Mapk1
	Gpr83	Mcf2	Mapk8
	Gprin3	Mgat5b	March4
	Grem2	Micu3	Matk
	Grin2b	Mid2	Mbd2
	Grm2	Mme	Med12
	Gse1	Mrap2	Mfap4
	Has3	Mum1l1	Mxi1
	Hcn1	Myh13	Mycn
	Hcn4	Myo16	Napb
	Heatr8	Myo3b	Ndn
	Hs3st5	Mypop	Ndnf
	Hs6st3	Nalcn	Nectin3
	Hspa12a	Nap1l3	Neurod1
	Htr1a	Nap1l5	Neurod4
	Htr1d	Neb	Neurod6
	Htr2a	Necab1	Neurog1
	Htr2c	Necab2	Nfil3
	Htr3a	Neto1	Nhlh1
	Htr7	Ngf	Nkx2-1
	Igf1	Nkrf	Nkx2-1
	Igf2bp2	Nnmt	Nkx2-2
	Igfbpl1	Npas1	Nnat
	Igsf3	Npy	Nomo1
	Igsf9	Nrip3	Nos1
	Il17b	Nrtn	Npc1
	Ina	Nudt11	Nptx1
	Inpp5j	Nxph1	Npy
	Insm1	Obsl1	Npy
	Insm2	Optn	Npy2r
	Ipw	Osbpl8	Nrg1
	Iqsec3	Oxr1	Nrip3
	Isl1	Oxtr	Nrp1
	Islr2	Pafah1b3	Nrp1
	Itgbl1	Pam	Nrp2
	Jag2	Panx1	Nrtn
	Jakmip1	Pappa	Nrxn2
	Jakmip3	Parm1	Nsf
	Kcna4	Pcdha6	Nsg1
	Kcnb2	Pcdhb13	Ntn1
	Kcnc2	Pcdhb3	Ntrk1
	Kcnh7	Pclo	Olfm1
	Kcnip2	Pdxk	Osbpl1a
	Kcnip4	Pebp1	Otof
	Kcnj5	Peg13	Otx2
	Kcnk4	Peg3	Oxtr
	Kcnk9	Peg3os	Pak1
	Kcnmb2	Pip5kl1	Pard6a
	Kcnq5	Pitpnm1	Pcdh9
	Kcns2	Plekhb2	Pcp4
	Kcnt1	Plekhd1	Pcsk9
	Kctd16	Plxna3	Pde1c
	Kctd8	Pm20d2	Pdzk1ip1
	Kif21a	Pnoc	Peg3
	Kif5c	Podxl2	Pex5l
	Klf5	Polr2m	Phactr1
	Klhdc8a	Pomgnt2	Plcxd2
	Klhl1	Ppif	Plxna1
	Klhl35	Ppm1h	Plxnc1
	Krt73	Ppp1r2	Pnmt
	L1cam	Ppp1r26	Pnoc
	L3mbtl1	Prmt2	Polr1d
	Lama5	Prrt4	Pomc
	Lancl3	Ptger2	Pou3f4
	Lefty2	Pthlh	Ppm1e
	Lhfpl5	Ptpn20	Ppp1r14c
	Lhx1	Ptpro	Ppp1r16b
	Lhx5	Pttg1	Ppp1r1a
	Lhx6	Purb	Ppp1r1b
	Lhx8	Pvrl4	Ppp6c
	Lhx9	Rab3b	Prkcd
	Lin28b	Rab6a	Prokr2
	Lrrc26	Racgap1	Prox1
	Lrrc3b	Rassf5	Psen2
	Mab21l1	Rbp4	Ptf1a
	Magel2	Reln	Ptger2
	Maml3	Resp18	Ptpn5
	Map3k15	Rhbdl1	Ptprc
	March14	Rhov	Ptprf
	March3	Rimklb	Ptx3
	Marveld1	Rnf14	Pus10
	Meg3	Rpp25	Pvalb
	Megf6	Rprl3	Pygb
	Mgat4c	Rps6ka6	Rac1
	Mia1	Rufy3	Ramp3
	Mical2	Rxfp1	Rasgrp2
	Mid2	Rxfp3	Rbp1
	Mir686	Rxra	Rcan2
	Mirg	Samd10	Rgs16
	Mllt11	Samd14	Rgs2
	Mme	Sarm1	Rgs3
	Mrap2	Scn5a	Rgs8
	Mtap1b	Scn9a	Rgs9
	Myt1l	Sema4g	Rraga
	Nanos2	Sema6c	Rtn4rl1
	Napb	Setd7	Rubcn
	Ndrg1	Sfrp2	Rufy3
	Ndrg4	Sh3rf3	Rxfp3
	Ndst3	Shd	S100a10
	Ndst4	Shh	Scg2
	Necab1	Shisa9	Scrt1
	Nell1	Slc10a4	Scube1
	Neurod1	Slc1a6	Selenow
	Neurod2	Slc25a3	Sema3a
	Neurod6	Slc27a2	Sema3b
	Nfe2l3	Slc32a1	Sema3c
	Nhlh1	Slc35d3	Sema3e
	Nhlh2	Slc35g2	Sept6
	Nkain2	Slc39a6	Serpini1
	Nkx2-1	Slc41a3	Sez6
	Nnmt	Slc5a6	Shh
	Nod1	Slc5a7	Slc17a6
	Nos1	Slc7a3	Slc18a3
	Npas4	Slc8a3	Slc1a1
	Npb	Slc9a6	Slc1a6
	Npnt	Slc9a7	Slc25a12
	Nppc	Sln	Slc32a1
	Npy	Snhg4	Slc32a1
	Npy2r	Snx16	Slc33a1
	Nr2f2	Snx31	Slc6a12
	Nrip3	Socs5	Slc6a3
	Nrn1	Sp8	Slc6a5
	Ntn5	Sp9	Slc8a2
	Ntrk1	Sst	Slit1
	Nts	Steap2	Slitrk6
	Ntsr1	Stk32a	Snap91
	Nxnl2	Sv2a	Sort1
	Nxph2	Syndig1l	Sox4
	Nxph3	Synpr	Sp4
	Nxph4	Tacr1	Sstr2
	Odz4	Tcerg1l	Sstr4
	Oprd1	Tcf4	St8sia5
	Ovgp1	Thsd7a	Strip2
	Oxtr	Tmem132e	Stx1a
	P2rx5	Tmem53	Sucnr1
	Pafah2	Tmem65	Sufu
	Palm2	Tmem91	Sulf2
	Palm3	Tnfsf13b	Sv2a
	Palmd	Tnnt1	Syngr3
	Pcsk1	Tox2	Synj2
	Pdcd1lg2	Tox3	Syt13
	Peli3	Trim62	Syt2
	Penk	Trim67	Syt3
	Pgf	Tspyl4	Syt6
	Pik3c2g	Ttc39a	Syt7
	Pisd-ps1	Ttc39b	Tac1
	Pkib	Ubash3b	Taf13
	Plch2	Ubfd1	Thbs2
	Plek2	Ubxn2a	Them6
	Plekha7	Usp13	Tmem178
	Plxnd1	Usp28	Tmem59l
	Pnoc	Usp29	Tnc
	Ppfia4	Vash2	Tor1b
	Prima1	Vstm2a	Trf
	Prlhr	Vstm5	Trhr
	Prnd	Vwc2	Ttr
	Prok2	Wdr6	Tuba1b
	Prokr2	Wif1	Tubb4a
	Prrt2	Xkr6	Uchl1
	Prtn3	Zbtb16	Vax1
	Pth2r	Zfp385a	Vcan
	Ptx3	Zfp385b	Vim
	Rab3b	Zfp57	Vip
	Ramp3	Zfp618	Vsnl1
	Rasip1	Zfp941	Vsx2
	Rassf6		Wnt3a
	Rbms1		Wnt5b
	Rbms3		Wwc1
	Reln		Zcchc12
	Rfx2		Zic1
	Rgmb		Zic2
	Rgs16		Zic3
	Rgs4
	Rgs8
	Rhov
	Rian
	Rims3
	Ripk4
	Rmrp
	Robo2
	Rpph1
	Rsph4a
	Rspo1
	Rspo3
	Rtbdn
	Rxfp1
	Samd3
	Satb2
	Scg2
	Scml4
	Scrt2
	Sctr
	Scube3
	Sdk2
	Sema3c
	Sh2d3c
	Sh2d4b
	Sik1
	Slc10a4
	Slc17a6
	Slc17a8
	Slc18a3
	Slc24a2
	Slc32a1
	Slc34a3
	Slc35f4
	Slc38a4
	Slc5a7
	Slc6a17
	Slc6a7
	Smoc2
	Sncg
	Snhg11
	Snora7a
	Snord15b
	Snord17
	Sntb1
	Socs2
	Sox1
	Sp8
	Sp9
	Spag6
	Spdef
	Sphkap
	Spink10
	Spint2
	Spock3
	Srcin1
	Srrm4
	Sst
	Sstr2
	St18
	St6galnac2
	St8sia2
	Stac
	Stbd1
	Stk32b
	Stmn1
	Stmn2
	Stra6
	Sult2b1
	Sv2b
	Synpr
	Syt1
	Syt4
	Sytl1
	Tac2
	Tacr1
	Tas1r1
	Tbr1
	Tceal7
	Tcfap2d
	Tchh
	Tcp11
	Tdrd6
	Tekt2
	Th
	Thbs3
	Tiam2
	Tmem130
	Tmem151a
	Tmem200a
	Tmem90a
	Tmem91
	Tmtc4
	Tnc
	Tnfaip8l3
	Tpt1p
	Trank1
	Trfr2
	Trh
	Trhde
	Trim36
	Trim66
	Trp73
	Trpc4
	Trpc7
	Trpv1
	Tsix
	Ttr
	Tubb3
	Tuft1
	Uchl1
	Unc5b
	Upp2
	Vax1
	Vgf
	Vmn2r1
	Vstm2l
	Vwc2l
	Wscd2
	Xkr7
	Ybx2
	Zdbf2
	Zfp385b
	Zic1
	Zic2
	Zic3
	Zic4
	Zic5
