# Supplementary material for: The Chromatin Environment Around Interneuron Genes in Oligodendrocyte Precursor Cells and Their Potential for Interneuron Reprograming
Source: Front Neurosci. 2019 Aug 8;13:829. doi: 10.3389/fnins.2019.00829 (PMC6694778; doi:10.3389/fnins.2019.00829)
Supplement: TABLE S2 — Expression levels of the interneuron genes expressed in OPCs and astrocytes and histone PTMs in OPCs. Histone PTM categories are color coded as follows: red, active marks; orange, latent mark: blue, repressive marks; green, bivalent marks; gray, no marks detected; and purple, genes not found in the ChIP-seq datasets. Specific histone PTMs are indicated in red font for active modifications and blue font for repressive modifications. [file Table_2.XLSX]

## Sheet: postnatal rodent OPCs
	Promoter					Genebody
Gene	H3K27ac	H3K4me1	H3K4me3	H3K27me3	H3K9me3	H3K27ac	H3K4me1	H3K4me3	H3K27me3	H3K9me3
1500016L03Rik	#N/A	#N/A	#N/A	#N/A	#N/A	#N/A	#N/A	#N/A	#N/A	#N/A
1600029O15Rik	#N/A	#N/A	#N/A	#N/A	#N/A	#N/A	#N/A	#N/A	#N/A	#N/A
1700001K23Rik	#N/A	#N/A	#N/A	#N/A	#N/A	#N/A	#N/A	#N/A	#N/A	#N/A
1700023F06Rik	#N/A	#N/A	#N/A	#N/A	#N/A	#N/A	#N/A	#N/A	#N/A	#N/A
2310001H17Rik	#N/A	#N/A	#N/A	#N/A	#N/A	#N/A	#N/A	#N/A	#N/A	#N/A
2310030G06Rik	#N/A	#N/A	#N/A	#N/A	#N/A	#N/A	#N/A	#N/A	#N/A	#N/A
2310042E22Rik	#N/A	#N/A	#N/A	#N/A	#N/A	#N/A	#N/A	#N/A	#N/A	#N/A
2410066E13Rik	#N/A	#N/A	#N/A	#N/A	#N/A	#N/A	#N/A	#N/A	#N/A	#N/A
2410076I21Rik	#N/A	#N/A	#N/A	#N/A	#N/A	#N/A	#N/A	#N/A	#N/A	#N/A
2410137F16Rik	#N/A	#N/A	#N/A	#N/A	#N/A	#N/A	#N/A	#N/A	#N/A	#N/A
2610002M06Rik	#N/A	#N/A	#N/A	#N/A	#N/A	#N/A	#N/A	#N/A	#N/A	#N/A
2610018G03Rik	#N/A	#N/A	#N/A	#N/A	#N/A	#N/A	#N/A	#N/A	#N/A	#N/A
2610203C20Rik	#N/A	#N/A	#N/A	#N/A	#N/A	#N/A	#N/A	#N/A	#N/A	#N/A
2700090O03Rik	#N/A	#N/A	#N/A	#N/A	#N/A	#N/A	#N/A	#N/A	#N/A	#N/A
2900056M20Rik	#N/A	#N/A	#N/A	#N/A	#N/A	#N/A	#N/A	#N/A	#N/A	#N/A
3110047P20Rik	#N/A	#N/A	#N/A	#N/A	#N/A	#N/A	#N/A	#N/A	#N/A	#N/A
3110082D06Rik	#N/A	#N/A	#N/A	#N/A	#N/A	#N/A	#N/A	#N/A	#N/A	#N/A
4930506M07Rik	#N/A	#N/A	#N/A	#N/A	#N/A	#N/A	#N/A	#N/A	#N/A	#N/A
4930539E08Rik	#N/A	#N/A	#N/A	#N/A	#N/A	#N/A	#N/A	#N/A	#N/A	#N/A
4930563E22Rik	#N/A	#N/A	#N/A	#N/A	#N/A	#N/A	#N/A	#N/A	#N/A	#N/A
5330417C22Rik	#N/A	#N/A	#N/A	#N/A	#N/A	#N/A	#N/A	#N/A	#N/A	#N/A
5330426P16Rik	#N/A	#N/A	#N/A	#N/A	#N/A	#N/A	#N/A	#N/A	#N/A	#N/A
5330434G04Rik	#N/A	#N/A	#N/A	#N/A	#N/A	#N/A	#N/A	#N/A	#N/A	#N/A
5730522E02Rik	#N/A	#N/A	#N/A	#N/A	#N/A	#N/A	#N/A	#N/A	#N/A	#N/A
5930412G12Rik	#N/A	#N/A	#N/A	#N/A	#N/A	#N/A	#N/A	#N/A	#N/A	#N/A
6330409D20Rik	#N/A	#N/A	#N/A	#N/A	#N/A	#N/A	#N/A	#N/A	#N/A	#N/A
6430573F11Rik	#N/A	#N/A	#N/A	#N/A	#N/A	#N/A	#N/A	#N/A	#N/A	#N/A
6430598A04Rik	#N/A	#N/A	#N/A	#N/A	#N/A	#N/A	#N/A	#N/A	#N/A	#N/A
9130024F11Rik	#N/A	#N/A	#N/A	#N/A	#N/A	#N/A	#N/A	#N/A	#N/A	#N/A
A230073K19Rik	#N/A	#N/A	#N/A	#N/A	#N/A	#N/A	#N/A	#N/A	#N/A	#N/A
A330076H08Rik	#N/A	#N/A	#N/A	#N/A	#N/A	#N/A	#N/A	#N/A	#N/A	#N/A
A330102I10Rik	#N/A	#N/A	#N/A	#N/A	#N/A	#N/A	#N/A	#N/A	#N/A	#N/A
A430107P09Rik	#N/A	#N/A	#N/A	#N/A	#N/A	#N/A	#N/A	#N/A	#N/A	#N/A
A530058N18Rik	#N/A	#N/A	#N/A	#N/A	#N/A	#N/A	#N/A	#N/A	#N/A	#N/A
A830018L16Rik	#N/A	#N/A	#N/A	#N/A	#N/A	#N/A	#N/A	#N/A	#N/A	#N/A
A830082N09Rik	#N/A	#N/A	#N/A	#N/A	#N/A	#N/A	#N/A	#N/A	#N/A	#N/A
A930005I04Rik	#N/A	#N/A	#N/A	#N/A	#N/A	#N/A	#N/A	#N/A	#N/A	#N/A
A930038C07Rik	#N/A	#N/A	#N/A	#N/A	#N/A	#N/A	#N/A	#N/A	#N/A	#N/A
Abcc8	0	0	0	0	0	0	0	0	0	0
Abhd14b	0	0	0	0	0	80.7087	0	88.4182	0	0
Ablim1	#N/A	#N/A	#N/A	#N/A	#N/A	#N/A	#N/A	#N/A	#N/A	#N/A
Ablim2	0	43.0829	0	0	0	0	94.706	0	0	0
Ablim3	0	0	0	0	0	0	75.4553	0	0	19.1378
Ache	0	0	0	0	0	19.6679	0	13.359	0	0
Acot7	0	0	0	0	0	24.1527	0	0	0	0
Acta1	0	0	0	0	0	0	0	0	0	0
Adamts14	0	0	0	0	0	0	0	0	0	26.39
Adamts15	0	74.1924	0	0	0	0	38.7747	0	0	0
Adamts17	#N/A	#N/A	#N/A	#N/A	#N/A	#N/A	#N/A	#N/A	#N/A	#N/A
Adar	0	0	7.65338	0	0	0	0	0	0	48.9525
Adcyap1	0	0	0	0	0	0	0	0	0	0
Afap1	0	51.5801	0	0	0	76.7717	96.1889	0	82.5387	0
Agtpbp1	0	0	0	0	0	0	82.6873	0	0	0
AI504432	#N/A	#N/A	#N/A	#N/A	#N/A	#N/A	#N/A	#N/A	#N/A	#N/A
AI606473	#N/A	#N/A	#N/A	#N/A	#N/A	#N/A	#N/A	#N/A	#N/A	#N/A
AI854703	#N/A	#N/A	#N/A	#N/A	#N/A	#N/A	#N/A	#N/A	#N/A	#N/A
Ajap1	0	0	0	0	0	0	0	0	0	0
Akap7	0	0	0	0	0	0	22.8798	0	0	0
Alg2	77.9425	0	70.2196	0	0	0	0	0	0	0
Alk	0	0	0	0	0	21.8247	79.3835	0	90.3995	0
Aloxe3	39.1595	0	0	0	0	0	0	0	0	0
Amy1	#N/A	#N/A	#N/A	#N/A	#N/A	#N/A	#N/A	#N/A	#N/A	#N/A
Angpt1	33.9813	0	71.4497	0	0	0	93.4834	55.2429	0	0
Ank1	0	0	0	0	0	0	0	0	0	0
Ankrd34b	0	0	0	0	0	0	0	0	0	0
Ankrd35	#N/A	#N/A	#N/A	#N/A	#N/A	#N/A	#N/A	#N/A	#N/A	#N/A
Ankrd55	0	0	0	0	0	0	0	0	0	0
Ankrd6	0	45.2598	0	0	0	0	0	0	0	0
Aox4	0	0	0	0	0	0	73.1139	0	0	0
Apba1	44.0304	0	54.7571	0	0	68.0418	0	0	0	0
Araf	9.2732	0	34.4363	0	0	0	0	0	0	0
Arhgap24	0	0	0	0	0	0	0	0	0	0
Arhgap36	#N/A	#N/A	#N/A	#N/A	#N/A	#N/A	#N/A	#N/A	#N/A	#N/A
Armcx2	54.8632	0	71.8078	0	0	0	0	0	0	0
Armcx4	#N/A	#N/A	#N/A	#N/A	#N/A	#N/A	#N/A	#N/A	#N/A	#N/A
Arnt2	29.6328	0	0	0	0	0	0	0	0	0
Arrb1	0	0	0	0	0	0	0	0	0	0
Arx	0	0	31.8203	0	0	0	0	0	0	0
Arxes1	#N/A	#N/A	#N/A	#N/A	#N/A	#N/A	#N/A	#N/A	#N/A	#N/A
Asphd1	#N/A	#N/A	#N/A	#N/A	#N/A	#N/A	#N/A	#N/A	#N/A	#N/A
Astn1	59.3808	0	6.87481	0	0	0	83.2076	0	0	3.90814
Avp	0	0	0	0	0	0	0	0	0	0
AW555464	#N/A	#N/A	#N/A	#N/A	#N/A	#N/A	#N/A	#N/A	#N/A	#N/A
B230216G23Rik	#N/A	#N/A	#N/A	#N/A	#N/A	#N/A	#N/A	#N/A	#N/A	#N/A
B4galt5	0	0	0	0	0	0	0	0	0	0
B630019K06Rik	#N/A	#N/A	#N/A	#N/A	#N/A	#N/A	#N/A	#N/A	#N/A	#N/A
Baiap2l2	0	25.1053	0	0	0	0	11.7716	0	0	0
Baiap3	0	0	0	0	0	0	40.1275	0	0	0
Barhl1	0	0	0	0	0	0	0	0	0	0
Barhl2	0	0	0	0	0	0	0	0	0	0
BC005764	#N/A	#N/A	#N/A	#N/A	#N/A	#N/A	#N/A	#N/A	#N/A	#N/A
BC024139	#N/A	#N/A	#N/A	#N/A	#N/A	#N/A	#N/A	#N/A	#N/A	#N/A
BC030867	#N/A	#N/A	#N/A	#N/A	#N/A	#N/A	#N/A	#N/A	#N/A	#N/A
BC089491	#N/A	#N/A	#N/A	#N/A	#N/A	#N/A	#N/A	#N/A	#N/A	#N/A
Bcat1	16.2492	0	0	0	0	8.61007	0	0	0	0
Bcl11a	0	0	69.332	0	0	10.5615	0	36.7595	0	0
Bcl11b	0	46.6643	0	0	0	0	0	0	0	0
Bdnf	0	48.3497	0	0	0	45.9945	0	45.4088	0	0
Bean1	#N/A	#N/A	#N/A	#N/A	#N/A	#N/A	#N/A	#N/A	#N/A	#N/A
Bhlhe22	0	0	0	0	0	0	71.0328	0	0	0
Blcap	0	0	0	0	0	0	0	0	0	0
Bmp3	0	0	0	0	0	0	0	0	0	0
Bmp5	0	0	0	0	0	57.8398	67.5468	72.7784	0	24.5367
Btbd11	#N/A	#N/A	#N/A	#N/A	#N/A	#N/A	#N/A	#N/A	#N/A	#N/A
Btbd2	#N/A	#N/A	#N/A	#N/A	#N/A	#N/A	#N/A	#N/A	#N/A	#N/A
C1ql1	17.6321	0	24.2993	0	0	96.0116	0	0	0	0
Cacna1c	0	0	0	0	0	0	0	49.8519	0	0
Cacna1g	0	0	0	0	0	0	0	0	0	0
Cacna1h	0	0	0	0	18.2377	0	0	0	8.31186	0
Cacna2d1	0	0	0	0	0	0	54.9037	26.1552	0	0
Cacna2d2	0	0	0	0	0	11.5885	15.2055	0	0	0
Cacna2d3	0	0	0	0	0	19.2571	94.9142	11.7002	0	41.2168
Cacnb4	49.6389	0	24.9844	0	0	15.8336	0	0	0	0
Cacng2	0	0	0	0	0	30.1096	67.3647	0	0	0
Cacng5	0	58.743	0	0	0	0	15.8039	0	0	0
Calb1	0	0	0	0	0	0	0	0	0	0
Calb2	0	0	0	0	0	0	0	0	0	0
Calca	0	0	1.59608	0	0	0	0	0	0	0
Caln1	0	0	0	0	0	0	71.5531	0	0	0
Camk2d	70.9972	0	79.9829	0	0	0	0	0	0	0
Card10	0	0	0	0	0	0	74.935	0	0	0
Carhsp1	96.8116	0	20.2196	0	0	90.9106	0	0	0	20.2659
Casz1	#N/A	#N/A	#N/A	#N/A	#N/A	#N/A	#N/A	#N/A	#N/A	#N/A
Cbln2	0	0	0	0	0	0	0	0	0	0
Cbln4	0	0	0	0	0	0	0	0	0	0
Ccbe1	#N/A	#N/A	#N/A	#N/A	#N/A	#N/A	#N/A	#N/A	#N/A	#N/A
Ccdc109b	#N/A	#N/A	#N/A	#N/A	#N/A	#N/A	#N/A	#N/A	#N/A	#N/A
Ccdc116	0	0	0	0	0	0	0	0	0	0
Ccdc136	#N/A	#N/A	#N/A	#N/A	#N/A	#N/A	#N/A	#N/A	#N/A	#N/A
Cck	0	0	0	0	0	0	0	0	0	0
Cckar	0	0	0	0	0	0	0	0	0	0
Ccl27b	#N/A	#N/A	#N/A	#N/A	#N/A	#N/A	#N/A	#N/A	#N/A	#N/A
Ccnh	22.2111	60.639	18.7714	0	0	0	71.1108	0	0	0
Cd24a	#N/A	#N/A	#N/A	#N/A	#N/A	#N/A	#N/A	#N/A	#N/A	#N/A
Cd274	0	0	0	0	0	0	0	0	0	0
Cdh7	0	0	0	0	0	0	59.5343	5.59834	0	0
Cdh8	0	0	7.87138	0	0	40.2431	98.1139	0	0	0
Cdk5r1	0	0	0	0	0	0	0	0	0	0
Cdkl1	0	0	0	0	0	0	0	0	22.2294	0
Cdkl2	0	0	0	0	0	0	0	0	0	0
Cds2	0	0	21.3563	0	0	0	0	0	0	0
Ceacam16	0	0	0	0	0	0	0	0	0	0
Cecr6	#N/A	#N/A	#N/A	#N/A	#N/A	#N/A	#N/A	#N/A	#N/A	#N/A
Celf4	0	0	33.0972	0	0	47.2954	35.5229	0	11.4046	0
Celf6	0	0	0	0	0	0	0	0	0	0
Celsr3	0	51.3694	0	0	0	52.9442	36.3814	31.6647	0	0
Centg2	#N/A	#N/A	#N/A	#N/A	#N/A	#N/A	#N/A	#N/A	#N/A	#N/A
Chac1	0	0	0	0	0	0	0	0	0	0
Chat	0	0	0	0	0	99.0585	98.7643	96.8898	70.9407	93.9162
Chl1	#N/A	#N/A	#N/A	#N/A	#N/A	#N/A	#N/A	#N/A	#N/A	#N/A
Chodl	0	0	0	0	0	0	0	0	0	0
Chrm3	68.1085	0	84.3896	0	0	35.4502	98.296	19.2239	0	71.2732
Chrna3	0	0	0	0	0	0	0	0	0	0
Chrna5	0	0	0	0	0	0	0	0	0	0
Cib2	0	0	0	0	0	0	0	0	0	0
Cidea	0	0	0	0	0	0	0	0	0	0
Cilp2	0	93.5744	0	0	0	0	84.9766	0	0	0
Cish	0	0	13.2903	0	48.1557	0	0	0	0	0
Cited2	60.9634	0	62.683	0	0	0	0	0	0	0
Cldn3	0	0	0	0	0	0	0	0	0	0
Clnk	#N/A	#N/A	#N/A	#N/A	#N/A	#N/A	#N/A	#N/A	#N/A	#N/A
Clrn1	0	0	0	0	0	0	62.422	0	0	0
Clstn2	0	0	0	0	0	0	92.1566	51.2145	26.2242	0
Clvs1	0	0	0	0	0	0	61.0432	26.4514	0	7.77599
Cnr1	0	38.9396	0	0	0	0	0	0	0	0
Cntn2	0	0	0	0	0	0	40.9339	0	0	0
Cntn5	0	0	0	0	0	0	73.27	27.1031	0	0
Cntnap2	#N/A	#N/A	#N/A	#N/A	#N/A	#N/A	#N/A	#N/A	#N/A	#N/A
Cntnap3	#N/A	#N/A	#N/A	#N/A	#N/A	#N/A	#N/A	#N/A	#N/A	#N/A
Cntnap4	0	0	0	0	0	0	98.7903	0	0	0
Cntnap5a	0	0	0	0	0	0	0	61.7595	0	0
Cntnap5c	0	0	0	0	0	53.8685	89.0088	89.7216	0	77.2361
Col18a1	0	0	0	0	0	0	0	0	0	0
Col19a1	#N/A	#N/A	#N/A	#N/A	#N/A	#N/A	#N/A	#N/A	#N/A	#N/A
Col25a1	#N/A	#N/A	#N/A	#N/A	#N/A	#N/A	#N/A	#N/A	#N/A	#N/A
Col26a1	0	0	0	0	0	0	0	0	0	0
Col6a2	0	0	0	0	0	0	0	0	0	0
Coprs	1.8362	0	0	0	0	0	0	0	0	0
Cort	0	0	0	0	0	0	0	0	0	0
Cox7b	84.1349	0	61.9044	0	0	0	0	0	0	0
Cpne4	0	0	0	0	0	37.9493	88.6967	0	83.0541	20.0242
Cpne5	0	0	0	0	0	0	0	0	0	0
Cpne7	0	0	0	0	0	0	0	0	0	0
Crabp1	0	0	0	0	0	0	0	43.8685	0	0
Crabp2	0	0	0	0	0	0	0	0	0	0
Crh	0	0	0	0	0	0	0	0	0	0
Crhbp	0	0	0	0	0	0	0	0	0	0
Crhr2	0	73.4199	0	0	0	0	81.9589	0	0	0
Crmp1	0	0	0	0	0	0	2.25026	0	71.9716	0
Csdc2	18.0778	19.5576	1.08222	0	0	0	0	0	0	0
Ctxn2	0	0	0	0	0	0	0	0	0	0
Cul7	#N/A	#N/A	#N/A	#N/A	#N/A	#N/A	#N/A	#N/A	#N/A	#N/A
Cux2	0	0	0	0	0	94.5395	66.4282	0	0	4.4722
Cxadr	57.8749	0	72.1348	0	0	73.5878	70.4344	0	0	53.2232
Cxcl11	0	33.111	0	0	0	0	0	0	0	0
Cxcl12	0	0	0	0	0	0	0	0	0	0
Cxcr4	0	0	36.7097	0	0	0	0	0	0	0
Cxcr7	#N/A	#N/A	#N/A	#N/A	#N/A	#N/A	#N/A	#N/A	#N/A	#N/A
Cxx1c	#N/A	#N/A	#N/A	#N/A	#N/A	#N/A	#N/A	#N/A	#N/A	#N/A
Cyb561	0	0	0	0	0	0	58.4157	0	0	0
Cygb	0	0	0	0	0	0	17.4168	0	0	0
Cyp4x1	0	0	0	0	0	0	65.9599	0	0	0
D0H4S114	#N/A	#N/A	#N/A	#N/A	#N/A	#N/A	#N/A	#N/A	#N/A	#N/A
D130043K22Rik	#N/A	#N/A	#N/A	#N/A	#N/A	#N/A	#N/A	#N/A	#N/A	#N/A
Dach1	#N/A	#N/A	#N/A	#N/A	#N/A	#N/A	#N/A	#N/A	#N/A	#N/A
Dact1	#N/A	#N/A	#N/A	#N/A	#N/A	#N/A	#N/A	#N/A	#N/A	#N/A
Dapk1	0	0	0	0	0	0	0	0	0	0
Dcaf7	92.9856	99.684	77.398	0	0	0	95.5125	0	0	0
Dcx	67.9241	0	75.8564	0	0	73.7248	0	0	0	0
Deptor	#N/A	#N/A	#N/A	#N/A	#N/A	#N/A	#N/A	#N/A	#N/A	#N/A
Dhrs3	0	0	0	0	0	0	0	0	0	0
Diras1	0	0	0	0	0	0	0	0	0	0
Dkk3	0	0	0	0	0	0	80.5541	0	0	0
Dlat	0	0	49.2292	0	0	0	0	0	0	0
Dleu7	0	0	0	0	0	0	0	0	0	0
Dlx1	0	0	0	0	0	0	0	0	0	0
Dlx1as	#N/A	#N/A	#N/A	#N/A	#N/A	#N/A	#N/A	#N/A	#N/A	#N/A
Dlx1os	#N/A	#N/A	#N/A	#N/A	#N/A	#N/A	#N/A	#N/A	#N/A	#N/A
Dlx2	0	0	0	0	0	0	0	0	0	0
Dlx5	0	0	0	0	0	0	0	0	0	0
Dlx6	#N/A	#N/A	#N/A	#N/A	#N/A	#N/A	#N/A	#N/A	#N/A	#N/A
Dlx6os1	#N/A	#N/A	#N/A	#N/A	#N/A	#N/A	#N/A	#N/A	#N/A	#N/A
Dnahc1	#N/A	#N/A	#N/A	#N/A	#N/A	#N/A	#N/A	#N/A	#N/A	#N/A
Dnajc12	25.6377	0	23.1159	0	0	0	0	0	0	0
Dnajc27	2.22034	0	0	0	0	0	31.3345	0	0	0
Dnajc5	2.9579	0	82.1473	0	0	0	0	0	0	0
Dnajc6	0	0	0	0	0	0	53.6811	26.5107	0	0
Dnm3	94.3838	0	96.1616	0	0	97.2783	93.1452	0	0	0
Doc2b	0	0	0	0	0	0	0	0	0	0
Dpp6	0	0	0	0	0	86.734	60.8611	0	0	24.0532
Dpysl4	0	0	0	0	0	0	0	0	0	0
Dpysl5	0	37.6053	0	0	0	0	95.3304	16.795	0	0
Drd1a	#N/A	#N/A	#N/A	#N/A	#N/A	#N/A	#N/A	#N/A	#N/A	#N/A
Drd2	0	0	0	0	9.22131	0	0	0	0	82.7961
Dscaml	#N/A	#N/A	#N/A	#N/A	#N/A	#N/A	#N/A	#N/A	#N/A	#N/A
Dsp	#N/A	#N/A	#N/A	#N/A	#N/A	#N/A	#N/A	#N/A	#N/A	#N/A
Dtna	#N/A	#N/A	#N/A	#N/A	#N/A	#N/A	#N/A	#N/A	#N/A	#N/A
Dusp4	17.0636	0	0	0	0	0	0	0	0	0
Dync1i1	0	0	0	0	0	0	52.3803	0	69.9098	88.9202
Dynll2	63.6063	39.5716	80.3099	0	0	0	0	0	0	0
E130003G02Rik	#N/A	#N/A	#N/A	#N/A	#N/A	#N/A	#N/A	#N/A	#N/A	#N/A
E130309F12Rik	#N/A	#N/A	#N/A	#N/A	#N/A	#N/A	#N/A	#N/A	#N/A	#N/A
E230016M11Rik	#N/A	#N/A	#N/A	#N/A	#N/A	#N/A	#N/A	#N/A	#N/A	#N/A
E330013P04Rik	#N/A	#N/A	#N/A	#N/A	#N/A	#N/A	#N/A	#N/A	#N/A	#N/A
Ebf2	0	0	0	0	0	0	0	0	80.3479	19.0572
Ebf3	0	0	0	0	0	0	0	0	0	79.9758
Ece2	0	0	0	0	0	0	0	0	0	0
Ecel1	0	0	0	0	0	0	0	0	0	0
Eepd1	0	0	0	0	0	16.8607	85.5749	65.2547	22.8737	0
Efna3	#N/A	#N/A	#N/A	#N/A	#N/A	#N/A	#N/A	#N/A	#N/A	#N/A
Efna5	0	66.0463	0	0	0	0	82.5832	0	0	0
Egln3	0	0	0	0	0	0	30.268	0	0	0
Egr1	79.3715	0	96.6132	0	0	0	0	0	0	0
Eif4a2	96.5811	0	97.5164	0	0	0	0	14.1291	23.2603	0
Elavl2	0	84.0239	86.3516	0	0	0	93.7955	0	0	0
Elfn1	0	0	0	0	0	50.6847	0	0	0	0
Elmo1	0	93.9256	0	0	0	96.7306	99.935	94.5794	0	0
Elmod1	0	0	0	0	69.0574	0	0	0	0	0
Elovl4	0	0	0	0	0	0	49.0765	0	0	0
Emc9	0	0	0	0	0	0	0	0	0	0
Eme2	#N/A	#N/A	#N/A	#N/A	#N/A	#N/A	#N/A	#N/A	#N/A	#N/A
Emx2	63.2529	0	58.7278	0	0	0	0	0	0	0
Entpd3	0	0	0	0	0	0	0	27.7547	0	0
Eomes	#N/A	#N/A	#N/A	#N/A	#N/A	#N/A	#N/A	#N/A	#N/A	#N/A
Epb4.1l1	#N/A	#N/A	#N/A	#N/A	#N/A	#N/A	#N/A	#N/A	#N/A	#N/A
Epha6	#N/A	#N/A	#N/A	#N/A	#N/A	#N/A	#N/A	#N/A	#N/A	#N/A
Epha7	0	0	24.1591	0	0	0	17.937	0	0	76.5109
Epha8	#N/A	#N/A	#N/A	#N/A	#N/A	#N/A	#N/A	#N/A	#N/A	#N/A
Esm1	0	0	0	0	0	0	0	0	0	0
Etnk2	0	0	0	0	0	0	48.4261	0	0	0
Ets1	47.288	0	84.9502	0	0	0	0	0	0	0
Ets2	0	0	32.6145	0	0	0	0	0	0	0
Etv1	95.7514	0	95.7568	0	0	91.3215	0	80.7761	0	0
Evl	0	0	0	0	0	0	0	0	0	0
Eya2	0	0	0	0	0	0	0	0	0	0
F730043M19Rik	#N/A	#N/A	#N/A	#N/A	#N/A	#N/A	#N/A	#N/A	#N/A	#N/A
Faim2	9.84173	0	0	0	0	0	0	0	0	0
Fam123c	#N/A	#N/A	#N/A	#N/A	#N/A	#N/A	#N/A	#N/A	#N/A	#N/A
Fam131c	#N/A	#N/A	#N/A	#N/A	#N/A	#N/A	#N/A	#N/A	#N/A	#N/A
Fam150b	#N/A	#N/A	#N/A	#N/A	#N/A	#N/A	#N/A	#N/A	#N/A	#N/A
Fam159b	#N/A	#N/A	#N/A	#N/A	#N/A	#N/A	#N/A	#N/A	#N/A	#N/A
Fam167a	0	0	0	0	0	0	0	0	0	0
Fam183b	#N/A	#N/A	#N/A	#N/A	#N/A	#N/A	#N/A	#N/A	#N/A	#N/A
Fam20c	0	0	0	0	0	0	0	0	0	0
Fam216a	9.33467	0	73.3183	0	0	0	53.8371	0	0	0
Fam43a	25.0384	0	8.64995	0	0	0	0	0	0	0
Fam63b	#N/A	#N/A	#N/A	#N/A	#N/A	#N/A	#N/A	#N/A	#N/A	#N/A
Fam65b	#N/A	#N/A	#N/A	#N/A	#N/A	#N/A	#N/A	#N/A	#N/A	#N/A
Fgf11	83.9966	0	10.5341	0	0	74.5806	0	0	0	0
Fgf18	0	0	0	0	0	0	0	0	0	0
Fgf9	0	0	0	0	0	0	0	0	0	0
Fibcd1	0	0	0	0	0	0	0	0	0	0
Fibin	0	0	0	0	0	0	0	0	0	0
Flot1	39.1288	0	0	0	0	0	0	0	0	0
Flrt3	48.087	0	80.4812	0	0	11.1092	0	0	0	0
Fmn1	#N/A	#N/A	#N/A	#N/A	#N/A	#N/A	#N/A	#N/A	#N/A	#N/A
Fosl2	0	0	0	0	0	0	26.3137	0	0	0
Foxo6	#N/A	#N/A	#N/A	#N/A	#N/A	#N/A	#N/A	#N/A	#N/A	#N/A
Foxred2	0	0	0	0	0	0	69.8101	0	0	0
Frmd7	#N/A	#N/A	#N/A	#N/A	#N/A	#N/A	#N/A	#N/A	#N/A	#N/A
Frmpd3	#N/A	#N/A	#N/A	#N/A	#N/A	#N/A	#N/A	#N/A	#N/A	#N/A
Fstl5	0	0	0	0	0	46.2684	0	75.0296	51.9974	61.2812
Fut7	0	0	0	0	0	0	0	0	0	0
Gabarapl1	79.4484	0	91.4279	0	0	0	0	0	0	0
Gabra5	0	0	0	0	0	0	0	0	0	0
Gabrg2	0	0	0	0	0	0	0	0	0	0
Gad1	0	0	0	0	0	0	0	0	0	28.888
Gad2	0	0	0	0	0	37.2646	0	0	0	8.42063
Galntl6	0	0	0	0	0	89.3016	99.6748	94.8756	65.6572	99.7985
Garnl3	#N/A	#N/A	#N/A	#N/A	#N/A	#N/A	#N/A	#N/A	#N/A	#N/A
Gat1	#N/A	#N/A	#N/A	#N/A	#N/A	#N/A	#N/A	#N/A	#N/A	#N/A
Gatsl2	#N/A	#N/A	#N/A	#N/A	#N/A	#N/A	#N/A	#N/A	#N/A	#N/A
Gbx2	0	0	0	0	0	0	0	0	0	0
Gcgr	0	33.4621	0	0	0	0	0	0	0	0
Gdf5	#N/A	#N/A	#N/A	#N/A	#N/A	#N/A	#N/A	#N/A	#N/A	#N/A
Gfpt2	0	0	0	0	0	0	0	4.76896	47.7448	0
Ggct	0	75.1053	0	0	0	0	53.7851	0	0	0
Gipc2	0	0	0	0	0	2.10544	0	0	0	0
Gipr	0	0	0	0	0	0	0	0	0	0
Gjd2	0	0	0	0	0	0	0	0	0	0
Gldn	0	0	0	0	0	40.9962	0	0	0	0
Gli1	0	0	0	0	0	0	0	0	0	0
Glra2	0	0	0	0	0	0	0	44.6386	52.6418	97.1394
Gm10035	#N/A	#N/A	#N/A	#N/A	#N/A	#N/A	#N/A	#N/A	#N/A	#N/A
Gm10406	#N/A	#N/A	#N/A	#N/A	#N/A	#N/A	#N/A	#N/A	#N/A	#N/A
Gm14204	#N/A	#N/A	#N/A	#N/A	#N/A	#N/A	#N/A	#N/A	#N/A	#N/A
Gm14434_loc1	#N/A	#N/A	#N/A	#N/A	#N/A	#N/A	#N/A	#N/A	#N/A	#N/A
Gm14434_loc4	#N/A	#N/A	#N/A	#N/A	#N/A	#N/A	#N/A	#N/A	#N/A	#N/A
Gm15612	#N/A	#N/A	#N/A	#N/A	#N/A	#N/A	#N/A	#N/A	#N/A	#N/A
Gm15708	#N/A	#N/A	#N/A	#N/A	#N/A	#N/A	#N/A	#N/A	#N/A	#N/A
Gm1604b_loc1	#N/A	#N/A	#N/A	#N/A	#N/A	#N/A	#N/A	#N/A	#N/A	#N/A
Gm16532	#N/A	#N/A	#N/A	#N/A	#N/A	#N/A	#N/A	#N/A	#N/A	#N/A
Gm3020_loc1	#N/A	#N/A	#N/A	#N/A	#N/A	#N/A	#N/A	#N/A	#N/A	#N/A
Gm3494_loc2	#N/A	#N/A	#N/A	#N/A	#N/A	#N/A	#N/A	#N/A	#N/A	#N/A
Gm5087	#N/A	#N/A	#N/A	#N/A	#N/A	#N/A	#N/A	#N/A	#N/A	#N/A
Gm514	#N/A	#N/A	#N/A	#N/A	#N/A	#N/A	#N/A	#N/A	#N/A	#N/A
Gm5424	#N/A	#N/A	#N/A	#N/A	#N/A	#N/A	#N/A	#N/A	#N/A	#N/A
Gm5607	#N/A	#N/A	#N/A	#N/A	#N/A	#N/A	#N/A	#N/A	#N/A	#N/A
Gm5741	#N/A	#N/A	#N/A	#N/A	#N/A	#N/A	#N/A	#N/A	#N/A	#N/A
Gm5796	#N/A	#N/A	#N/A	#N/A	#N/A	#N/A	#N/A	#N/A	#N/A	#N/A
Gm9962	#N/A	#N/A	#N/A	#N/A	#N/A	#N/A	#N/A	#N/A	#N/A	#N/A
Gnas	0	0	0	0	0	53.3208	0	57.4348	0	0
Gng2	60.9327	0	69.8614	0	0	32.3348	0	0	0	0
Gng4	#N/A	#N/A	#N/A	#N/A	#N/A	#N/A	#N/A	#N/A	#N/A	#N/A
Gnl1	0	0	60.2227	0	0	0	0	0	0	0
Gnl3l	75.0538	0	33.1283	0	0	0	0	0	0	0
Gnrh1	0	0	0	0	0	0	0	0	0	0
Got2	34.2271	0	16.4668	0	0	0	0	0	0	0
Gpc4	0	0	0	28.2143	0	0	0	0	47.1005	67.8888
Gpr12	0	0	0	0	0	0	59.7945	0	0	0
Gpr123	#N/A	#N/A	#N/A	#N/A	#N/A	#N/A	#N/A	#N/A	#N/A	#N/A
Gpr126	#N/A	#N/A	#N/A	#N/A	#N/A	#N/A	#N/A	#N/A	#N/A	#N/A
Gpr151	0	19.6278	0	0	0	0	0	0	0	0
Gpr176	0	13.448	0	0	0	0	45.8247	0	0	52.9009
Gpr22	0	0	0	0	0	0	0	0	0	0
Gpr26	0	0	0	0	0	0	0	0	0	0
Gpr3	0	0	0	0	0	0	0	0	0	0
Gpr61	0	0	0	0	0	17.0661	0	0	0	0
Gpr83	0	0	0	0	0	0	0	0	0	0
Gprin3	#N/A	#N/A	#N/A	#N/A	#N/A	#N/A	#N/A	#N/A	#N/A	#N/A
Grem2	0	0	0	0	0	0	73.0099	0	0	0
Gria1	0	0	0	0	0	0	71.6571	0	0	0
Gria4	82.921	0	85.682	0	0	73.2455	0	12.1149	0	0
Grik1	0	0	0	0	0	16.9634	99.5708	27.4585	0	32.9976
Grik2	66.787	0	43.3276	0	0	15.6967	0	24.5557	0	0
Grin2b	0	0	0	0	0	11.6912	0	0	0	0
Grip1	0	0	0	0	0	7.51455	73.8684	0	0	0
Grm2	0	0	0	0	0	0	0	0	0	0
Grpr	0	0	0	0	0	0	0	0	0	0
Gse1	#N/A	#N/A	#N/A	#N/A	#N/A	#N/A	#N/A	#N/A	#N/A	#N/A
Has3	0	77.4228	0	0	0	0	56.0224	0	0	19.863
Hcn1	0	0	0	0	0	0	74.5447	15.6102	0	0
Hcn4	0	75.8778	0	0	0	0	54.3574	0	83.183	0
Hdac11	0	0	0	0	0	0	0	0	0	0
Hdac6	#N/A	#N/A	#N/A	#N/A	#N/A	#N/A	#N/A	#N/A	#N/A	#N/A
Hdac9	0	0	0	0	0	76.2581	62.2919	64.4254	0	0
Hdgfrp3	#N/A	#N/A	#N/A	#N/A	#N/A	#N/A	#N/A	#N/A	#N/A	#N/A
Heatr8	#N/A	#N/A	#N/A	#N/A	#N/A	#N/A	#N/A	#N/A	#N/A	#N/A
Hexim2	84.0888	0	34.7633	0	0	0	0	0	0	0
Hmga1-rs1	#N/A	#N/A	#N/A	#N/A	#N/A	#N/A	#N/A	#N/A	#N/A	#N/A
Hmgb3	5.063	0	0	0	0	0	0	0	0	0
Hmgcll1	0	0	0	0	0	0	0	0	0	0
Hrh2	0	0	0	0	0	0	0	0	0	0
Hs3st5	0	0	0	0	0	25.8644	0	79.4727	0	0
Hs6st3	0	0	0	0	0	0	0	0	80.7345	87.3892
Hspa12a	0	0	0	0	0	0	0	0	0	0
Htr1a	0	0	0	0	0	0	0	0	0	0
Htr1d	0	0	0	0	0	0	0	0	0	0
Htr2a	0	0	0	0	0	0	10.6009	0	0	0
Htr2c	0	0	0	0	0	0	0	7.13863	0	0
Htr3a	0	0	0	0	0	0	0	0	0	0
Htr5a	0	0	0	0	0	0	0	0	0	0
Htr7	0	0	0	0	0	0	0	0	0	0
Icam5	0	0	0	0	0	0	0	0	0	0
Igf1	0	0	0	0	0	0	41.064	0	0	0
Igf2bp2	42.5092	0	74.2526	0	0	50.4108	82.6093	0	0	0
Igfbpl1	0	13.1671	0	0	0	0	0	0	0	0
Iglon5	#N/A	#N/A	#N/A	#N/A	#N/A	#N/A	#N/A	#N/A	#N/A	#N/A
Igsf10	0	0	0	0	0	0	0	0	0	0
Igsf3	0	0	0	0	0	0	0	0	0	0
Igsf9	0	0	0	0	0	0	0	0	0	0
Il17b	0	0	0	0	0	0	0	0	0	0
Impact	49.7157	0	0	0	0	18.0931	60.0286	0	0	0
Ina	0	0	0	0	0	47.9801	0	0	0	0
Inadl_loc1	#N/A	#N/A	#N/A	#N/A	#N/A	#N/A	#N/A	#N/A	#N/A	#N/A
Inpp5j	0	0	0	0	0	0	0	0	28.1572	0
Insm1	#N/A	#N/A	#N/A	#N/A	#N/A	#N/A	#N/A	#N/A	#N/A	#N/A
Insm2	#N/A	#N/A	#N/A	#N/A	#N/A	#N/A	#N/A	#N/A	#N/A	#N/A
Ipw	#N/A	#N/A	#N/A	#N/A	#N/A	#N/A	#N/A	#N/A	#N/A	#N/A
Iqsec3	0	0	0	0	0	0	0	0	0	0
Isl1	0	0	0	0	0	0	0	0	0	38.9605
Islr2	#N/A	#N/A	#N/A	#N/A	#N/A	#N/A	#N/A	#N/A	#N/A	#N/A
Isoc1	0	91.1868	0	0	0	0	56.1524	0	0	0
Itga3	#N/A	#N/A	#N/A	#N/A	#N/A	#N/A	#N/A	#N/A	#N/A	#N/A
Itgbl1	0	0	0	0	0	0	0	72.8969	0	0
Jag2	#N/A	#N/A	#N/A	#N/A	#N/A	#N/A	#N/A	#N/A	#N/A	#N/A
Jakmip1	0	0	0	0	0	0	0	0	0	0
Jakmip3	0	0	0	0	0	0.633345	0	0	0	0
Kank4	0	0	0	0	0	0	0	0	0	0
Kcc2	#N/A	#N/A	#N/A	#N/A	#N/A	#N/A	#N/A	#N/A	#N/A	#N/A
Kcna3	14.3746	0	11.9511	0	0	49.3495	0	49.9704	0	0
Kcna4	0	0	0	0	0	0	0	0	0	0
Kcnb2	0	0	0	0	0	0	77.9527	0	18.4923	90.6124
Kcnc1	0	0	0	0	0	0	0	0	0	0
Kcnc2	0	0	0	0	0	0	0	0	0	2.37712
Kcnd3	1.09865	0	0	0	0	76.4635	0	68.0391	43.4923	7.93715
Kcnh2	0	0	0	0	0	0	0	0	0	0
Kcnh7	0	0	0	0	0	0	82.193	39.3069	95.2964	7.61483
Kcnip1	0	0	0	0	0	0	49.7268	0	0	0
Kcnip2	0	0	0	0	0	0	0	0	0	0
Kcnip4	0	0	0	0	0	31.1708	99.7008	38.2998	79.5747	96.8977
Kcnj5	0	0	0	0	0	60.9894	91.2721	85.0415	0	0
Kcnk2	0	0	0	0	0	0	0	0	0	0
Kcnk4	0	0	0	0	0	0	0	0	0	0
Kcnk9	0	0	0	0	0	0	0	0	0	0
Kcnmb2	0	0	0	0	0	0	22.9839	0	0	0
Kcnq2	0	0	0	0	0	0	0	0	0	0
Kcnq5	12.1927	0	21.4186	0	0	76.2239	92.0005	8.97512	0	0
Kcns2	0	0	0	0	0	0	0	0	0	0
Kcnt1	0	82.7598	0	0	0	0	6.75078	0	0	0
Kctd12	#N/A	#N/A	#N/A	#N/A	#N/A	#N/A	#N/A	#N/A	#N/A	#N/A
Kctd16	0	0	0	0	0	28.3293	58.6759	66.0841	36.2758	14.3836
Kctd6	0	0	0	0	0	0	0	0	0	0
Kctd8	0	0	0	0	0	0	53.8892	0	0	0
Kif21a	#N/A	#N/A	#N/A	#N/A	#N/A	#N/A	#N/A	#N/A	#N/A	#N/A
Kif5c	49.055	0	67.6347	0	0	73.7932	0	0	0	0
Kitl	#N/A	#N/A	#N/A	#N/A	#N/A	#N/A	#N/A	#N/A	#N/A	#N/A
Klf5	0	0	11.4528	0	0	0	0	0	0	0
Klf7	0	0	0	0	0	31.0681	92.4688	0	0	0
Klhdc2	71.3045	0	74.019	0	0	0	0	0	0	0
Klhdc8a	0	0	0	0	0	0	0	0	0	0
Klhl1	0	94.9789	0	0	0	11.2119	96.8652	76.3329	0	81.0234
Klhl29	0	0	0	0	0	0	30.1379	0	0	23.6503
Klhl32	#N/A	#N/A	#N/A	#N/A	#N/A	#N/A	#N/A	#N/A	#N/A	#N/A
Klhl35	#N/A	#N/A	#N/A	#N/A	#N/A	#N/A	#N/A	#N/A	#N/A	#N/A
Krt73	0	87.7458	0	0	0	0	0	0	0	0
L1cam	0	0	0	0	0	0	0	0	0	0
L3mbtl1	#N/A	#N/A	#N/A	#N/A	#N/A	#N/A	#N/A	#N/A	#N/A	#N/A
Lama5	0	0	0	0	0	0	0	0	0	0
Lancl3	0	0	0	0	0	0	0	33.8566	0	0
Ldoc1	#N/A	#N/A	#N/A	#N/A	#N/A	#N/A	#N/A	#N/A	#N/A	#N/A
Lefty2	0	0	0	0	0	0	0	0	0	28.2434
Lhfpl3	#N/A	#N/A	#N/A	#N/A	#N/A	#N/A	#N/A	#N/A	#N/A	#N/A
Lhfpl5	0	0	0	0	0	0	0	0	0	0
Lhx1	0	0	0	0	0	0	0	0	0	0
Lhx5	0	0	0	0	0	0	0	0	0	0
Lhx6	0	0	0	0	0	0	0	0	0	0
Lhx8	0	0	0	0	0	0	0	0	0	0
Lhx9	0	0	0	0	0	0	0	0	0	0
Lig1	8.52028	0	33.7512	0	0	0	0	0	74.549	0
Limk1	51.4367	54.9508	0	0	0	0	78.8632	0	0	0
Lin28b	#N/A	#N/A	#N/A	#N/A	#N/A	#N/A	#N/A	#N/A	#N/A	#N/A
Lrp12	0	0	49.4316	0	0	0	0	0	81.3789	0
Lrrc26	0	0	0	0	0	0	0	0	0	0
Lrrc3b	#N/A	#N/A	#N/A	#N/A	#N/A	#N/A	#N/A	#N/A	#N/A	#N/A
Lypd6	#N/A	#N/A	#N/A	#N/A	#N/A	#N/A	#N/A	#N/A	#N/A	#N/A
Lysmd4	#N/A	#N/A	#N/A	#N/A	#N/A	#N/A	#N/A	#N/A	#N/A	#N/A
Mab21l1	0	0	0	0	0	0	0	0	0	0
Mafb	2.09742	0	0	0	0	0	0	0	0	0
Maged2	0	0	32.848	0	0	0	0	0	0	0
Magee1	0	0	0	0	0	0	0	0	0	0
Magel2	#N/A	#N/A	#N/A	#N/A	#N/A	#N/A	#N/A	#N/A	#N/A	#N/A
Magi1	0	0	7.91809	0	0	98.4765	0	88.0036	0	0
Maml3	35.6868	0	73.0847	0	0	84.6457	99.8049	94.0462	0	0
Man2a1	0	0	1.19122	0	0	0	12.3959	0	0	0
Map3k15	#N/A	#N/A	#N/A	#N/A	#N/A	#N/A	#N/A	#N/A	#N/A	#N/A
Map3k9	3.46497	0	0	0	0	0	77.2763	0	0	0
Map7d2	0	0	0	0	0	0	0	0	0	0
Mapk8	0	86.2711	44.5266	0	0	0	92.5989	0	0	0
Mapk9	37.9763	0	0	0	0	0	0	0	0	0
March3	0	0	0	0	0	0	0	65.6694	0	0
March4	#N/A	#N/A	#N/A	#N/A	#N/A	#N/A	#N/A	#N/A	#N/A	#N/A
March9	0	0	0	0	0	0	0	0	0	0
Marveld1	0	0	0	0	0	0	0	0	0	0
Mcf2	#N/A	#N/A	#N/A	#N/A	#N/A	#N/A	#N/A	#N/A	#N/A	#N/A
Mef2a	92.248	0	50.8954	0	0	0	87.0317	0	0	0
Meg3	#N/A	#N/A	#N/A	#N/A	#N/A	#N/A	#N/A	#N/A	#N/A	#N/A
Megf6	0	0	0.350358	0	0	0	0	0	0	0
Meis1	84.8417	32.5492	97.1426	0	0	64.3786	51.73	0	0	0
Mgat4c	0	0	0	0	0	0	0	17.9799	0	33.2393
Mgat5b	0	0	0	0	0	0	0	0	0	0
Mia1	#N/A	#N/A	#N/A	#N/A	#N/A	#N/A	#N/A	#N/A	#N/A	#N/A
Mical2	0	0	0	0	0	0	0	0	0	0
Micu3	56.9991	0	29.9362	0	0	0	0	0	0	48.6301
Mid2	0	0	0	0	0	0	40.5177	0	0	60.0725
Mir686	#N/A	#N/A	#N/A	#N/A	#N/A	#N/A	#N/A	#N/A	#N/A	#N/A
Mirg	#N/A	#N/A	#N/A	#N/A	#N/A	#N/A	#N/A	#N/A	#N/A	#N/A
Mllt11	99.9923	0	98.6375	0	0	77.2852	0	31.013	0	0
Mme	0	0	0	0	0	0	0	0	0	0
Mrap2	0	0	0	0	0	0	9.50832	0	0	0
Mtap1b	#N/A	#N/A	#N/A	#N/A	#N/A	#N/A	#N/A	#N/A	#N/A	#N/A
Mum1l1	0	0	0	0	0	0	0	0	0	0
Myh13	#N/A	#N/A	#N/A	#N/A	#N/A	#N/A	#N/A	#N/A	#N/A	#N/A
Myo16	0	0	0	0	0	88.1719	29.3314	49.7334	0	0
Myo3b	0	0	0	0	0	59.0038	0	0	0	75.3022
Mypop	63.7907	0	28.7683	0	0	65.2003	0	0	0	0
Myt1l	0	0	0	0	6.7623	85.4673	49.6488	0	0	90.1289
Nalcn	18.1853	0	0	0	0	40.9278	0	9.8045	0	0
Nanos2	0	0	0	0	0	48.0144	0	0	0	0
Nap1l3	0	0	17.8216	0	0	0	0	0	0	0
Nap1l5	88.299	80.934	87.3482	0	0	7.71996	0	0	0	0
Napb	0	0	54.7727	0	0	0	0	0	0	0
Ncam1	71.6119	0	79.5469	0	0	79.9897	0	0	58.6985	54.029
Ndrg1	0	2.77388	0	0	0	0	84.3262	0	0	0
Ndrg4	0	0	5.3488	0	0	0	0	0	0	0
Ndst3	0	0	0	0	0	0	0	0	0	0
Ndst4	0	0	0	0	0	0	0	47.66	0	0
Neb	#N/A	#N/A	#N/A	#N/A	#N/A	#N/A	#N/A	#N/A	#N/A	#N/A
Necab1	0	0	0	0	0	89.4043	92.6249	91.4988	0	0
Necab2	0	0	0	0	0	0	0	0	0	0
Nell1	0	0	0	0	0	0	96.501	63.0036	0	12.8525
Neto1	93.6924	0	96.1772	0	0	55.3064	0	78.1102	0	0
Neud4	#N/A	#N/A	#N/A	#N/A	#N/A	#N/A	#N/A	#N/A	#N/A	#N/A
Neurod1	0	0	0	0	0	0	0	0	0	0
Neurod2	0	0	0	0	0	0	0	0	0	0
Neurod6	0	0	0	0	0	0	0	0	0	0
Nfe2l3	0	0	0	0	0	0	0	0	0	0
Nfil3	75.2843	0	0	0	0	69.103	0	56.9609	0	0
Ngf	0	0	0	0	0	0	0	0	0	0
Nhlh1	0	0	0	0	0	0	0	0	0	0
Nhlh2	0	0	0	0	0	0	0	0	0	48.0661
Nkain2	#N/A	#N/A	#N/A	#N/A	#N/A	#N/A	#N/A	#N/A	#N/A	#N/A
Nkrf	#N/A	#N/A	#N/A	#N/A	#N/A	#N/A	#N/A	#N/A	#N/A	#N/A
Nkx2-1	0	0	0	0	0	0	0	0	0	0
Nlgn2	96.2738	0	87.8932	0	0	6.3848	0	0	0	0
Nnmt	0	0	0	0	0	0	0	0	0	0
Nod1	0	93.7851	6.1118	0	0	0	89.347	0	0	0
Nomo1	0	0	0	0	0	0	0	0	0	0
Nos1	0	0	0	81.0714	0	0	75.9495	49.5557	0	0
Npas1	0	0	0	0	0	0	0	0	0	0
Npas3	#N/A	#N/A	#N/A	#N/A	#N/A	#N/A	#N/A	#N/A	#N/A	#N/A
Npas4	0	0	0	0	0	0	0	0	0	0
Npb	0	0	0	0	0	0	0	0	0	0
Npnt	#N/A	#N/A	#N/A	#N/A	#N/A	#N/A	#N/A	#N/A	#N/A	#N/A
Nppc	0	0	0	0	0	0	0	0	0	0
Npy	0	0	0	0	0	0	0	0	0	0
Npy2r	0	0	0	0	0	0	0	0	0	0
Nr2f2	0	0	34.6076	0	0	0	0	0	0	0
Nrip3	0	0	0	0	0	0	47.2034	0	32.2809	0
Nrn1	0	32.8301	0	0	0	0	93.3533	0	0	0
Nrtn	0	0	0	0	0	0	0	0	0	0
Ntn5	0	0	0	0	0	0	0	0	0	0
Ntrk1	0	0	0	0	0	0	0	0	0	0
Nts	0	0	0	0	0	0	0	0	0	0
Ntsr1	0	0	0	0	0	0	0	0	0	0
Nudt11	#N/A	#N/A	#N/A	#N/A	#N/A	#N/A	#N/A	#N/A	#N/A	#N/A
Nxnl2	0	0	0	0	0	0	0	0	0	0
Nxph1	77.0974	0	88.2046	0	0	86.1178	86.6935	85.2784	0	0
Nxph2	#N/A	#N/A	#N/A	#N/A	#N/A	#N/A	#N/A	#N/A	#N/A	#N/A
Nxph3	0	0	0	0	0	0	0	0	0	0
Nxph4	0	0	0	0	0	0	0	0	0	0
Obsl1	#N/A	#N/A	#N/A	#N/A	#N/A	#N/A	#N/A	#N/A	#N/A	#N/A
Odz4	#N/A	#N/A	#N/A	#N/A	#N/A	#N/A	#N/A	#N/A	#N/A	#N/A
Oprd1	0	0	0	0	0	0	0	0	0	0
Optn	0	0	0	0	0	0	0	12.8851	0	0
Osbpl8	13.7139	0	12.1068	0	0	0	59.5083	0	48.3892	96.5753
Ovgp1	#N/A	#N/A	#N/A	#N/A	#N/A	#N/A	#N/A	#N/A	#N/A	#N/A
Oxr1	2.02059	0	13.2591	0	0	54.9641	99.4667	67.8614	0	47.0991
Oxtr	0	0	0	0	0	0	0	0	0	0
P2rx5	0	69.1362	0	0	0	0	27.4324	0	0	0
Pafah1b3	0	0	0	0	0	0	0	0	0	0
Pafah2	0	0	0	0	0	0	0	0	0	0
Palm2	0	0	0	0	0	0	0	0	0	0
Palm3	#N/A	#N/A	#N/A	#N/A	#N/A	#N/A	#N/A	#N/A	#N/A	#N/A
Palmd	0	0	0	0	0	0	0	0	0	0
Pam	0	68.3638	0	0	0	31.2735	91.4282	0	0	25.3425
Panx1	4.31008	68.0126	8.64995	0	0	0	92.5208	0	0	0
Pappa	#N/A	#N/A	#N/A	#N/A	#N/A	#N/A	#N/A	#N/A	#N/A	#N/A
Parm1	0	0	0	0	0	0	0	0	0	0
Pbx3	0	0	0	0	0	91.5269	56.1004	0	0	0
Pcdha6	0	0	0	0	0	44.454	16.3241	81.1315	97.3582	98.3481
Pcdhb13	#N/A	#N/A	#N/A	#N/A	#N/A	#N/A	#N/A	#N/A	#N/A	#N/A
Pcdhb3	0	0	0	0	0	0	0	0	0	0
Pclo	0	0	2.45251	0	0	2.82438	0	67.3874	0	91.1765
Pcsk1	0	0	0	0	0	0	0	0	0	0
Pdcd1lg2	0	0	0	0	0	0	0	0	0	0
Pdxk	0	0	0	0	0	0	0	0	83.4407	0
Pdzk1ip1	0	0	0	0	0	0	0	0	0	0
Pebp1	48.2406	0	43.7325	0	0	21.9617	0	0	0	0
Peg13	#N/A	#N/A	#N/A	#N/A	#N/A	#N/A	#N/A	#N/A	#N/A	#N/A
Peg3	98.2867	47.6475	94.3242	0	0	67.8706	0	43.5723	0	0
Peg3os	#N/A	#N/A	#N/A	#N/A	#N/A	#N/A	#N/A	#N/A	#N/A	#N/A
Peli3	0	0	0	0	0	0	0	0	0	0
Penk	0	0	0	0	0	0	10.705	0	0	0
Pex5l	0	0	0	0	0	0	0	0	0	0
Pgf	0	0	0	0	0	0	0	0	0	0
Pik3c2g	0	0	6.67238	0	0	86.4259	0	79.1765	0	0
Pip5kl1	#N/A	#N/A	#N/A	#N/A	#N/A	#N/A	#N/A	#N/A	#N/A	#N/A
Pisd-ps1	#N/A	#N/A	#N/A	#N/A	#N/A	#N/A	#N/A	#N/A	#N/A	#N/A
Pitpnm1	0	0	0	0	0	0	0	0	0	0
Pkib	0	0	0	0	0	0	0	0	0	0
Plch2	#N/A	#N/A	#N/A	#N/A	#N/A	#N/A	#N/A	#N/A	#N/A	#N/A
Plek2	0	0	0	0	0	0	46.6311	0	0	0
Plekha7	0	0	0	0	0	68.076	0	0	0	0
Plekhb2	30.9542	0	0	0	0	0	2.82258	0	0	0
Plekhd1	0	0	0	0	0	0	1.28772	0	0	46.5351
Plxna3	41.8024	0	0	0	0	0	0	0	0	0
Plxnd1	0	0	0	0	0	0	0	0	0	0
Pm20d2	0	0	0	0	0	0	0	0	0	0
Pnoc	0	0	0	0	0	0	0	0	0	0
Podxl2	0	0	0	0	0	14.9777	0	45.8827	0	0
Polr2m	64.0058	0	89.0922	0	0	0	42.3647	0	0	0
Pomgnt2	0	69.2767	0	0	0	0	0	0	0	0
Pou3f4	40.0046	0	53.4179	0	0	0	0	0	0	0
Ppfia4	0	34.7963	0	0	0	0	67.2867	0	0	0
Ppif	0	0	0	0	0	0	0	0	0	0
Ppm1h	0	0	0	0	0	88.7539	0	0	99.6778	0
Ppp1r1b	0	0	0	0	0	0.59911	0	40.4325	0	0
Ppp1r2	0	0	88.4693	0	0	78.1753	93.8215	92.9799	0	0
Ppp1r26	#N/A	#N/A	#N/A	#N/A	#N/A	#N/A	#N/A	#N/A	#N/A	#N/A
Prima1	0	0	0	0	0	49.3838	0	0	0	0
Prlhr	0	0	0	0	0	0	0	0	0	0
Prmt2	0	0	50.7396	0	0	0	0	0	0	0
Prnd	0	0	0	0	39.1393	0	0	0	0	31.8695
Prok2	0	0	0	0	0	0	0	69.7571	0	0
Prokr2	0	0	0	0	0	0	0	0	0	0
Prrt2	0	0	0	0	0	54.5532	0	59.686	0	0
Prrt4	0	0	0	71.0714	0	0	0	0	22.4871	0
Prtn3	0	0	0	0	0	0	0	0	0	0
Ptger2	0	0	0	0	0	0	0	0	0	0
Pth2r	0	0	0	0	0	0	42.0525	61.4633	0	0
Pthlh	0	0	0	0	0	0	0	0	0	0
Ptpn20	0	0	0	0	0	0	43.1452	0	0	0
Ptpro	23.2099	0	33.5799	0	0	87.4529	0	0	0	0
Pttg1	9.74954	74.6138	0	0	0	0	33.5978	0	11.5335	0
Ptx3	0	0	0	0	0	0	0	0	0	0
Purb	93.508	0	65.3301	0	0	0	0	0	0	0
Pvalb	0	24.8244	0	0	0	0	0	0	0	0
Pvrl4	#N/A	#N/A	#N/A	#N/A	#N/A	#N/A	#N/A	#N/A	#N/A	#N/A
Rab3b	0	22.7177	0	0	0	0	0	4.8282	0	0
Rab6a	64.8663	0	91.9418	0	0	0	60.2107	0	0	10.1128
Racgap1	13.0685	0	59.5531	0	0	0	0	0	0	0
Ramp3	0	0	0	0	0	0	0	0	0	0
Rasip1	0	0	0	0	0	0	0	0	0	0
Rassf5	0	0	0	0	0	0	0	0	0	0
Rassf6	0	0	0	0	0	0	0	0	0	0
Rbms1	0	0	0	0	0	0	77.6665	0	0	88.5173
Rbms3	#N/A	#N/A	#N/A	#N/A	#N/A	#N/A	#N/A	#N/A	#N/A	#N/A
Rbp4	0	0	0	0	0	0	0	0	0	0
Reln	0	0	0	0	0	63.0777	95.1483	0	17.7191	91.66
Resp18	2.15888	0	0	0	0	0	0	0	0	0
Rfx2	0	56.8469	0	0	0	0	44.5499	0	0	0
Rgmb	#N/A	#N/A	#N/A	#N/A	#N/A	#N/A	#N/A	#N/A	#N/A	#N/A
Rgs16	0	0	0	0	0	0	0	0	0	0
Rgs4	0.130608	0	0	0	0	0	0	0	0	0
Rgs8	0	0	0	0	0	0	53.9932	0	0	0
Rhbdl1	0	0	0	0	0	50.0342	0	34.6268	0	0
Rhov	0	0	0	0	0	0	0	0	0	0
Rian	#N/A	#N/A	#N/A	#N/A	#N/A	#N/A	#N/A	#N/A	#N/A	#N/A
Rimklb	#N/A	#N/A	#N/A	#N/A	#N/A	#N/A	#N/A	#N/A	#N/A	#N/A
Rims3	0	72.9284	0	0	0	0	51.2617	0	0	0
Ripk4	0	0	0	0	0	0	0	0	0	0
Rmrp	38.2222	0	47.8122	0	0	0	0	0	0	0
Rnf14	75.945	0	52.2189	0	0	0	0	0	0	0
Robo2	0	0	0	0	0	0	0	0	0	65.4714
Rpp25	0	0	0	0	0	0	0	0	0	0
Rpph1	#N/A	#N/A	#N/A	#N/A	#N/A	#N/A	#N/A	#N/A	#N/A	#N/A
Rprl3	#N/A	#N/A	#N/A	#N/A	#N/A	#N/A	#N/A	#N/A	#N/A	#N/A
Rps6ka6	0	0	0	0	0	0	0	0	0	85.697
Rsph4a	#N/A	#N/A	#N/A	#N/A	#N/A	#N/A	#N/A	#N/A	#N/A	#N/A
Rspo1	0	0	0	0	0	0	0	0	0	0
Rspo3	0	0	0	0	0	0	0	0	0	0
Rtbdn	0	0	0	0	0	0	0	0	0	0
Rufy3	62.4078	0	67.7593	0	0	0	55.9183	0	0	0
Rxfp1	0	0	0	0	0	0	0	0	0	72.7236
Rxfp3	0	0	0	0	0	0	0	0	0	0
Rxra	0	0	0	0	0	0	0	0	0	0
Samd10	48.8245	0	0	0	0	0	0	0	0	0
Samd14	0	0	0	0	0	0	81.3606	0	0	0
Samd3	0	0	0	0	0	0	0	0	0	0
Sarm1	0	0	0	0	0	0	0	0	57.4098	0
Satb1	0	0	0	0	0	0	0	0	0	69.2587
Satb2	0	0	16.8717	0	0	0	44.2638	0	0	0
Scamp1	35.441	0	26.744	0	0	0	0	0	58.5696	0
Scg2	0	0	0	0	0	0	0	0	0	0
Scml4	0	0	0	0	0	0	0	0	0	0
Scn1a	0	0	0	0	0	0	70.8247	0	0	0
Scn3b	0	0	0	0	0	0	0	0	0	0
Scn5a	0	58.3216	0	0	0	0	71.9953	0	0	0
Scn8a	0	0	0	0	0	32.7456	0	0	0	0
Scn9a	0	0	0	0	0	0	0	0	0	0
Scrt2	0	0	0	0	0	0	0	0	0	0
Sctr	0	0	0	0	0	0	0	0	0	0
Scube3	0	0	0	0	0	0	0	0	0	0
Sdk2	0	0	0	0	0	78.8942	0	0	0	0
Sema3a	96.4889	0	99.6964	0	0	75.2653	0	90.7287	0	0
Sema3c	0	0	0	0	0	0	41.3762	71.8898	0	0
Sema4g	0	0	0	0	0	0	0	0	0	0
Sema6c	0	0	0	0	0	0	0	0	0	0
Serpini1	0.852797	0	62.7608	0	0	1.21534	0	0	0	0
Setd7	0	0	0	0	0	83.8925	0	0	0	0
Sez6l2	0	0	0	20.3571	0	3.71448	0	0	0	0
Sfrp2	0	0	0	0	49.7951	0	0	0	0	0
Sh2d3c	0	0	0	0	0	0	0	0	0	0
Sh2d4b	0	0	0	0	0	0	87.526	44.4017	47.3582	58.058
Sh3rf3	#N/A	#N/A	#N/A	#N/A	#N/A	#N/A	#N/A	#N/A	#N/A	#N/A
Shank3	0	0	0	0	0	0	88.4886	0	0	20.9106
Shd	0	0	0	0	0	0	0	0	0	0
Shh	0	0	0	0	0	0	0	0	0	0
Shisa9	#N/A	#N/A	#N/A	#N/A	#N/A	#N/A	#N/A	#N/A	#N/A	#N/A
Sik1	0	0	0	0	0	0	0	0	0	0
Slc10a4	0	0	0	0	0	0	0	0	0	0
Slc17a6	0	0	0	0	0	0	92.7549	0	0	0
Slc17a8	0	0	0	0	0	0	0	0	0	0
Slc18a3	0	0	0	0	0	0	0	0	0	0
Slc1a6	0	0	0	0	0	0	0	0	0	0
Slc24a2	0	0	0	0	0	34.115	0	0	0	0
Slc25a3	0	0	32.8169	0	0	0	0	0	0	0
Slc27a2	0	0	0	0	0	0	0	0	0	0
Slc32a1	0	0	0	0	0	0	0	0	0	0
Slc34a3	0	0	0	0	89.1393	93.9233	0	0	0	0
Slc35d3	27.4662	0	13.8197	0	0	0	0	38.4775	0	0
Slc35f4	#N/A	#N/A	#N/A	#N/A	#N/A	#N/A	#N/A	#N/A	#N/A	#N/A
Slc35g2	0	0	0	0	0	0	86.7716	0	0	0
Slc38a4	0	73.4902	0	0	0	0	68.4834	0	0	0
Slc39a6	35.1951	0	49.4472	0	0	0	0	0	0	0
Slc41a3	0	0	0	0	0	0	0	0	0	0
Slc5a6	85.0261	0	54.0564	0	0	0	0	0	0	0
Slc5a7	0	45.8216	0	0	0	0	31.3606	0	0	0
Slc6a17	0	0	0	0	0	0	0	0	0	0
Slc6a3	0	78.6166	0	0	0	0	6.41259	0	0	0
Slc6a5	0	0	0	0	0	0	0	0	0	0
Slc6a7	0	0	0	0	0	0	61.6155	0	0	0
Slc7a3	0	0	0	0	0	0	0	0	0	0
Slc8a2	39.0827	0	0	0	0	0	0	0	0	0
Slc8a3	11.4551	0	34.6543	0	0	12.8894	88.2024	0	0	83.6825
Slc9a6	#N/A	#N/A	#N/A	#N/A	#N/A	#N/A	#N/A	#N/A	#N/A	#N/A
Slc9a7	17.2173	0	28.0987	0	0	69.8904	0	27.6363	0	0
Slco5a1	0	0	0	0	0	0	0	15.4917	0	0
Sln	0	0	0	0	0	0	0	0	0	0
Smoc2	0	52.4228	0	0	0	0	94.3678	0	0	53.8678
Sncg	0	0	0	0	0	0	0	0	0	0
Snhg11	0	0	0	0	0	0	0	0	0	0
Snhg4	0	0	0	0	0	0	0	0	0	0
Snora7a	#N/A	#N/A	#N/A	#N/A	#N/A	#N/A	#N/A	#N/A	#N/A	#N/A
Snord15b	#N/A	#N/A	#N/A	#N/A	#N/A	#N/A	#N/A	#N/A	#N/A	#N/A
Snord17	#N/A	#N/A	#N/A	#N/A	#N/A	#N/A	#N/A	#N/A	#N/A	#N/A
Sntb1	0	0	0	0	0	0	0	50.4443	12.5644	13.0137
Snx16	40.2197	0.0351124	8.27624	0	0	0	0	0	0	0
Snx31	#N/A	#N/A	#N/A	#N/A	#N/A	#N/A	#N/A	#N/A	#N/A	#N/A
Socs2	0	0	33.066	0	0	0	0	0	0	0
Socs5	66.3107	0	79.9206	0	0	0	0	0	0	0
Sox1	#N/A	#N/A	#N/A	#N/A	#N/A	#N/A	#N/A	#N/A	#N/A	#N/A
Sp8	0	0	0	0	0	0	0	0	0	0
Sp9	0	0	0	0	0	0	0	0	0	0
Spag6	0	0	0	0	0	0	0	76.3922	0	0
Spdef	0	0	0	0	0	22.7148	0	0	0	0
Sphkap	0	0	0	0	0	0	0	0	0	0
Spink10	#N/A	#N/A	#N/A	#N/A	#N/A	#N/A	#N/A	#N/A	#N/A	#N/A
Spint2	0	84.3048	0	0	0	0	76.1837	0	0	0
Spock3	0	0	0	0	32.9918	0	65.6217	73.6671	17.8479	82.3932
Srcin1	0	0	0	0	0	0	0	0	95.0387	84.6495
Srrm4	0	0	0	0	0	0	80.9443	0	0	0
Ssbp2	#N/A	#N/A	#N/A	#N/A	#N/A	#N/A	#N/A	#N/A	#N/A	#N/A
Sst	0	77.5632	0	0	0	0	0	0	0	0
Sstr2	0	0	0	0	0	0	0	0	0	0
Sstr4	0	0	0	0	0	0	0	0	0	0
St18	0	0	0	0	0	0	0	0	0	0
St6galnac2	0	0	0	0	0	0	0	0	70.8119	0
St8sia2	0	0	0	0	0	0	67.0525	0	0	0
Stac	#N/A	#N/A	#N/A	#N/A	#N/A	#N/A	#N/A	#N/A	#N/A	#N/A
Stbd1	0	0	0	0	0	0	0	0	0	0
Steap2	0	0	0	0	0	0	0	0	0	13.9001
Stk32a	0	0	16.4201	0	0	0	88.1243	0	0	0
Stk32b	0	0	0	0	0	0	72.3075	10.5746	0	26.4706
Stmn1	0	0	5.61352	0	0	5.5974	0	0	0	0
Stmn2	0	0	0	0	0	0	18.0411	0	0	0
Stra6	0	0	0	0	0	0	0	0	0	0
Sult2b1	97.5799	0	60.2071	0	0	0	0	0	0	0
Sv2a	0	0	0	0	0	0	0	0	0	0
Sv2b	0	0	0	0	0	0	91.7924	0	88.2088	0
Syndig1l	0	0	0	0	0	0	0	0	0	0
Synpr	0	0	0	0	0	0	23.0879	0	17.9768	23.892
Syt1	0	0	0	0	0	0	41.9225	43.0983	0	0
Syt4	0	0	0	0	0	0	0	0	0	0
Sytl1	0	0	0	0	0	0	0	0	0	0
Tac1	0	39.1503	0	0	21.1066	0	0	0	0	0
Tac2	#N/A	#N/A	#N/A	#N/A	#N/A	#N/A	#N/A	#N/A	#N/A	#N/A
Tacr1	0	0	0	0	0	0	0	33.0273	0	0
Tas1r1	30.401	0	44.4176	0	0	0	0	0	0	0
Tbr1	0	0	0	0	0	0	0	0	0	0
Tceal7	0	0	0	0	0	0	0	0	0	0
Tcerg1l	0	0	0	0	0	0	0	0	0	0
Tcf12	81.8454	0	94.2775	0	0	93.3071	77.8226	85.1007	70.683	95.6084
Tcf4	0	0	0	0	0	99.9829	24.8829	99.5557	0	31.2248
Tcfap2d	#N/A	#N/A	#N/A	#N/A	#N/A	#N/A	#N/A	#N/A	#N/A	#N/A
Tchh	#N/A	#N/A	#N/A	#N/A	#N/A	#N/A	#N/A	#N/A	#N/A	#N/A
Tcp11	0	0	0	0	0	0	0	0	0	0
Tdrd6	0	0	0	0	0	0	0	0	0	0
Tekt2	0	0	0	0	0	38.2232	0	13.8329	0	0
Th	0	0	0	0	0	0	0	0	0	0
Thbs3	62.2541	0	61.4684	0	0	53.7658	0	0	0	0
Thsd7a	21.996	0	52.2501	0	0	21.277	0	16.4988	0	0
Tiam2	#N/A	#N/A	#N/A	#N/A	#N/A	#N/A	#N/A	#N/A	#N/A	#N/A
Tmem130	0	0	0	0	0	0	0	0	0	0
Tmem132e	10.1183	0	33.4242	0	0	0	0	0	0	67.2442
Tmem151a	0	0	0	0	0	0	0	0	0	0
Tmem200a	0	63.3778	0	0	0	0	43.9516	0	0	83.0379
Tmem53	0	88.2374	0	0	0	0	81.0224	0	0	0
Tmem65	0	0	0	0	0	0	23.244	0	0	0
Tmem90a	#N/A	#N/A	#N/A	#N/A	#N/A	#N/A	#N/A	#N/A	#N/A	#N/A
Tmem91	#N/A	#N/A	#N/A	#N/A	#N/A	#N/A	#N/A	#N/A	#N/A	#N/A
Tmtc4	0	0	0	0	0	0	0	0	0	0
Tnc	0	0	0	0	0	0	0	0	0	0
Tnfaip8l3	#N/A	#N/A	#N/A	#N/A	#N/A	#N/A	#N/A	#N/A	#N/A	#N/A
Tnfsf13b	0	0	0	0	0	0	43.2752	0	0	0
Tnnt1	0	0	0	0	0	0	8.83195	0	0	0
Tox2	0	0	0	0	0	24.2896	0	0	0	0
Tox3	0	0	0	0	0	0	0	0	0	0
Tpt1p	#N/A	#N/A	#N/A	#N/A	#N/A	#N/A	#N/A	#N/A	#N/A	#N/A
Trank1	0	0	0	0	0	0	0	0	75.5799	0
Trfr2	#N/A	#N/A	#N/A	#N/A	#N/A	#N/A	#N/A	#N/A	#N/A	#N/A
Trh	0	0	0	0	0	0	0	0	0	0
Trhde	0	0	0	0	0	5.15235	0	72.0083	7.79639	0
Trim36	0	0	0	0	0	0	27.4063	0	0	0
Trim62	#N/A	#N/A	#N/A	#N/A	#N/A	#N/A	#N/A	#N/A	#N/A	#N/A
Trim66	0	0	0	0	0	0	66.3762	0	0	0
Trim67	7.81346	0	0	0	0	0	0	0	0	0
Trp73	#N/A	#N/A	#N/A	#N/A	#N/A	#N/A	#N/A	#N/A	#N/A	#N/A
Trpc4	0	0	0	0	0	58.0794	70.3044	65.9064	0	0
Trpc7	0	49.2626	0	0	0	0	93.8476	0	0	0
Trpv1	0	0	0	0	0	0	0	0	0	0
Tsix	#N/A	#N/A	#N/A	#N/A	#N/A	#N/A	#N/A	#N/A	#N/A	#N/A
Tspyl4	61.5473	0	29.3133	0	0	0	0	0	0	0
Ttc39a	0	39.8525	0	0	0	0	67.1306	0	0	0
Ttc39b	1.2523	0	0	0	0	0	0	0	0	0
Ttr	0	0	0	0	0	0	40.3356	0	0	0
Tubb3	0	0	0	0	0	0	0	0	0	0
Tuft1	0	0	0	0	0	0	0	0	0	61.1201
Ubash3b	0	0	0	0	0	70.3355	0	0	0	0
Ubfd1	4.04886	0	37.1457	0	0	0	0	0	0	0
Ubxn2a	0	0	0	0	0	0	0	0	47.616	0
Uchl1	28.7723	0	52.6082	0	0	0	0	0	0	0
Unc5b	0	0	0	0	0	0	0	0	0	0
Upp2	0	0	0	0	0	0	0	0	0	0
Usp13	0	0	0	0	0	0	0	0	0	0
Usp28	38.2683	0	10.5341	0	0	0	0	0	0	0
Usp29	0	0	0	0	0	19.976	35.731	0	0	0
Vamp2	51.3445	0	34.8879	0	0	60.3389	0	0	0	0
Vash2	0	0	0	0	0	0	72.3855	0	0	0
Vax1	0	0	0	0	0	0	0	0	0	0
Vgf	0	0	0	0	0	0	0	0	0	0
Viaat	#N/A	#N/A	#N/A	#N/A	#N/A	#N/A	#N/A	#N/A	#N/A	#N/A
Vmn2r1	#N/A	#N/A	#N/A	#N/A	#N/A	#N/A	#N/A	#N/A	#N/A	#N/A
Vsnl1	0	0	0	0	0	0	0	0	0	0
Vstm2a	#N/A	#N/A	#N/A	#N/A	#N/A	#N/A	#N/A	#N/A	#N/A	#N/A
Vstm2l	#N/A	#N/A	#N/A	#N/A	#N/A	#N/A	#N/A	#N/A	#N/A	#N/A
Vstm5	0	0	0	0	0	0	56.5687	0	0	0
Vsx2	0	0	0	0	0	0	0	0	0	0
Vwc2	30.0937	0	0	0	0	0	0	0	0	0
Vwc2l	0	0	0	0	0	0	87.9422	17.3874	72.616	78.9283
Wdr6	84.7956	0	65.0031	0	0	0	0	0	0	0
Wif1	0	0	10.4718	0	0	28.2951	62.9943	0	0	0
Wscd2	0	0	0	0	0	0	0	0	0	0
Xkr6	0	10.1475	18.5846	0	0	0	68.8215	0	0	91.7405
Xkr7	0	0	0	0	0	0	0	0	0	0
Ybx2	0	0	0	0	0	0	0	0	0	0
Zbtb16	0	0	0	0	90.3689	0	0	7.25711	0	0
Zdbf2	#N/A	#N/A	#N/A	#N/A	#N/A	#N/A	#N/A	#N/A	#N/A	#N/A
Zfhx1b	#N/A	#N/A	#N/A	#N/A	#N/A	#N/A	#N/A	#N/A	#N/A	#N/A
Zfp385a	0	12.0435	0	0	0	0	37.9943	0	0	0
Zfp385b	0	0	0	0	0	0	0	3.05095	0	93.9968
Zfp57	5.90811	0	18.5846	0	0	0	0	0	0	0
Zfp618	#N/A	#N/A	#N/A	#N/A	#N/A	#N/A	#N/A	#N/A	#N/A	#N/A
Zfp941	#N/A	#N/A	#N/A	#N/A	#N/A	#N/A	#N/A	#N/A	#N/A	#N/A
Zic1	0	29.7402	23.147	0	0	0	19.8881	4.05806	0	0
Zic2	0	0	0	0	0	0	0	0	0	0
Zic3	0	0	0	0	0	0	0	0	0	0
Zic4	0	0	0	0	0	0	0	0	0	0
Zic5	0	0	0	0	0	0	0	0	0	0

## Sheet: adult human astrocytes
	Promoter					Genebody
Gene	H3K27ac	H3K4me1	H3K4me3	H3K27me3	H3K9me3	H3K27ac	H3K4me1	H3K4me3	H3K27me3	H3K9me3
1500016L03Rik	#N/A	#N/A	#N/A	#N/A	#N/A	#N/A	#N/A	#N/A	#N/A	#N/A
1600029O15Rik	#N/A	#N/A	#N/A	#N/A	#N/A	#N/A	#N/A	#N/A	#N/A	#N/A
1700001K23Rik	#N/A	#N/A	#N/A	#N/A	#N/A	#N/A	#N/A	#N/A	#N/A	#N/A
1700023F06Rik	#N/A	#N/A	#N/A	#N/A	#N/A	#N/A	#N/A	#N/A	#N/A	#N/A
2310001H17Rik	#N/A	#N/A	#N/A	#N/A	#N/A	#N/A	#N/A	#N/A	#N/A	#N/A
2310030G06Rik	#N/A	#N/A	#N/A	#N/A	#N/A	#N/A	#N/A	#N/A	#N/A	#N/A
2310042E22Rik	#N/A	#N/A	#N/A	#N/A	#N/A	#N/A	#N/A	#N/A	#N/A	#N/A
2410066E13Rik	#N/A	#N/A	#N/A	#N/A	#N/A	#N/A	#N/A	#N/A	#N/A	#N/A
2410076I21Rik	#N/A	#N/A	#N/A	#N/A	#N/A	#N/A	#N/A	#N/A	#N/A	#N/A
2410137F16Rik	#N/A	#N/A	#N/A	#N/A	#N/A	#N/A	#N/A	#N/A	#N/A	#N/A
2610002M06Rik	#N/A	#N/A	#N/A	#N/A	#N/A	#N/A	#N/A	#N/A	#N/A	#N/A
2610018G03Rik	#N/A	#N/A	#N/A	#N/A	#N/A	#N/A	#N/A	#N/A	#N/A	#N/A
2610203C20Rik	#N/A	#N/A	#N/A	#N/A	#N/A	#N/A	#N/A	#N/A	#N/A	#N/A
2700090O03Rik	#N/A	#N/A	#N/A	#N/A	#N/A	#N/A	#N/A	#N/A	#N/A	#N/A
2900056M20Rik	#N/A	#N/A	#N/A	#N/A	#N/A	#N/A	#N/A	#N/A	#N/A	#N/A
3110047P20Rik	#N/A	#N/A	#N/A	#N/A	#N/A	#N/A	#N/A	#N/A	#N/A	#N/A
3110082D06Rik	#N/A	#N/A	#N/A	#N/A	#N/A	#N/A	#N/A	#N/A	#N/A	#N/A
4930506M07Rik	#N/A	#N/A	#N/A	#N/A	#N/A	#N/A	#N/A	#N/A	#N/A	#N/A
4930539E08Rik	#N/A	#N/A	#N/A	#N/A	#N/A	#N/A	#N/A	#N/A	#N/A	#N/A
4930563E22Rik	#N/A	#N/A	#N/A	#N/A	#N/A	#N/A	#N/A	#N/A	#N/A	#N/A
5330417C22Rik	#N/A	#N/A	#N/A	#N/A	#N/A	#N/A	#N/A	#N/A	#N/A	#N/A
5330426P16Rik	#N/A	#N/A	#N/A	#N/A	#N/A	#N/A	#N/A	#N/A	#N/A	#N/A
5330434G04Rik	#N/A	#N/A	#N/A	#N/A	#N/A	#N/A	#N/A	#N/A	#N/A	#N/A
5730522E02Rik	#N/A	#N/A	#N/A	#N/A	#N/A	#N/A	#N/A	#N/A	#N/A	#N/A
5930412G12Rik	#N/A	#N/A	#N/A	#N/A	#N/A	#N/A	#N/A	#N/A	#N/A	#N/A
6330409D20Rik	#N/A	#N/A	#N/A	#N/A	#N/A	#N/A	#N/A	#N/A	#N/A	#N/A
6430573F11Rik	#N/A	#N/A	#N/A	#N/A	#N/A	#N/A	#N/A	#N/A	#N/A	#N/A
6430598A04Rik	#N/A	#N/A	#N/A	#N/A	#N/A	#N/A	#N/A	#N/A	#N/A	#N/A
9130024F11Rik	#N/A	#N/A	#N/A	#N/A	#N/A	#N/A	#N/A	#N/A	#N/A	#N/A
A230073K19Rik	#N/A	#N/A	#N/A	#N/A	#N/A	#N/A	#N/A	#N/A	#N/A	#N/A
A330076H08Rik	#N/A	#N/A	#N/A	#N/A	#N/A	#N/A	#N/A	#N/A	#N/A	#N/A
A330102I10Rik	#N/A	#N/A	#N/A	#N/A	#N/A	#N/A	#N/A	#N/A	#N/A	#N/A
A430107P09Rik	#N/A	#N/A	#N/A	#N/A	#N/A	#N/A	#N/A	#N/A	#N/A	#N/A
A530058N18Rik	#N/A	#N/A	#N/A	#N/A	#N/A	#N/A	#N/A	#N/A	#N/A	#N/A
A830018L16Rik	#N/A	#N/A	#N/A	#N/A	#N/A	#N/A	#N/A	#N/A	#N/A	#N/A
A830082N09Rik	#N/A	#N/A	#N/A	#N/A	#N/A	#N/A	#N/A	#N/A	#N/A	#N/A
A930005I04Rik	#N/A	#N/A	#N/A	#N/A	#N/A	#N/A	#N/A	#N/A	#N/A	#N/A
A930038C07Rik	#N/A	#N/A	#N/A	#N/A	#N/A	#N/A	#N/A	#N/A	#N/A	#N/A
Abcc8	0	0	8.04753	86.3402	0	0	0	0	26.2665	16.0134
Abhd14b	7.76728	65.8336	58.5069	0	0	69.1735	67.3641	80.3349	0	0
Ablim1	4.41709	98.2508	21.8263	77.1066	0	58.2137	9.9406	0	60.8132	83.3519
Ablim2	0	0	0	71.9783	79.0827	36.6265	31.7698	18.7094	84.79	16.0134
Ablim3	48.525	38.3527	54.0009	0	0	67.1166	88.3377	46.3159	15.1954	15.3643
Ache	38.3575	13.7874	23.691	19.036	0	80.9995	92.7779	75.5395	0	0
Acot7	1.08488	85.4794	0	0	0	40.7974	55.1484	57.1903	0	0
Acta1	0	0	0	74.374	15.6446	0	9.9406	0	10.8107	8.37158
Adamts14	27.7718	49.3383	26.4355	56.0657	0	1.35533	98.1215	2.33044	26.2665	0
Adamts15	5.74817	51.2388	41.0805	35.9653	0	12.3641	77.0005	76.9409	28.0573	0
Adamts17	0	25.0023	11.5316	58.2327	15.6446	61.7362	80.6286	27.9106	60.8132	31.064
Adar	0	70.7906	81.4748	0	0	20.5206	66.6206	0	0	0
Adcyap1	0	25.0023	0.456439	97.6138	80.6735	0	61.4037	69.1466	98.6155	54.7605
Afap1	7.28162	21.9138	80.3926	0	0	28.9849	8.77344	8.97281	0	87.0096
Agtpbp1	47.1175	18.7332	60.247	0	0	0	61.4037	62.8882	0	16.0134
AI504432	#N/A	#N/A	#N/A	#N/A	#N/A	#N/A	#N/A	#N/A	#N/A	#N/A
AI606473	#N/A	#N/A	#N/A	#N/A	#N/A	#N/A	#N/A	#N/A	#N/A	#N/A
AI854703	#N/A	#N/A	#N/A	#N/A	#N/A	#N/A	#N/A	#N/A	#N/A	#N/A
Ajap1	0	1.54426	4.55758	78.5873	0	75.3603	2.86702	20.8394	88.6442	16.0134
Akap7	41.9033	39.9355	41.0805	0	0	3.35222	65.0817	74.155	0	31.064
Alg2	99.5784	56.8162	16.6508	0	0	0	64.8761	16.5709	0	0
Alk	0	54.5134	0	59.8468	0	0	78.6287	0	7.32639	0
Aloxe3	17.4154	10.5654	47.6555	89.13	0	0	35.4084	33.9504	68.3756	16.0134
Amy1	#N/A	#N/A	#N/A	#N/A	#N/A	#N/A	#N/A	#N/A	#N/A	#N/A
Angpt1	0	0	15.6425	0	0	0	2.07161	0	0	39.1325
Ank1	0	72.114	0	0	0	0	43.2483	63.3927	40.2039	0
Ankrd34b	0	72.114	0.456439	77.1066	0	0	0	0	68.3756	0
Ankrd35	0	30.9501	52.3678	16.5004	0	0	18.5489	68.5776	23.3564	0
Ankrd55	0	0	0	35.9653	0	85.2058	44.754	48.1712	0.761594	75.3012
Ankrd6	19.7201	13.7874	28.487	70.8598	0	22.7109	72.6724	26.229	48.5401	0
Aox4	#N/A	#N/A	#N/A	#N/A	#N/A	#N/A	#N/A	#N/A	#N/A	#N/A
Apba1	31.0388	34.8131	42.5111	0	0	50.9099	60.4754	17.9723	3.87123	64.4678
Araf	87.3041	25.0023	48.6307	0	0	0	72.6724	0	0	0
Arhgap24	39.2771	56.9778	45.238	65.598	0	20.5206	7.03101	20.8394	82.3811	64.4678
Arhgap36	0	0	0	19.036	0	0	0	0	68.3756	0
Armcx2	26.3418	34.8131	45.3548	0	0	0	2.86702	0	0	0
Armcx4	47.1175	59.5926	29.8924	0	0	81.2393	75.3577	57.1903	0	0
Arnt2	7.76728	39.9355	27.5703	17.9239	0	67.7105	50.4257	37.8742	51.5475	54.7605
Arrb1	0	1.54426	36.8022	35.9653	0	11.1736	43.2483	10.3041	92.8488	8.37158
Arx	0	6.04075	15.7165	78.5873	64.5606	0	21.0847	53.317	51.5475	0
Arxes1	#N/A	#N/A	#N/A	#N/A	#N/A	#N/A	#N/A	#N/A	#N/A	#N/A
Asphd1	18.4452	59.5926	29.6101	0	0	0	0	0	0	0
Astn1	0	0	33.3959	81.3898	0	0	44.754	64.9257	0.761594	42.0767
Avp	0	0	1.96298	92.0278	0	0	0	10.3041	95.4913	0
AW555464	#N/A	#N/A	#N/A	#N/A	#N/A	#N/A	#N/A	#N/A	#N/A	#N/A
B230216G23Rik	#N/A	#N/A	#N/A	#N/A	#N/A	#N/A	#N/A	#N/A	#N/A	#N/A
B4galt5	45.8494	47.201	7.25923	0	0	62.8341	85.642	40.3826	0	0
B630019K06Rik	#N/A	#N/A	#N/A	#N/A	#N/A	#N/A	#N/A	#N/A	#N/A	#N/A
Baiap2l2	0	0	0	0	0	0	35.4084	59.8248	89.3255	3.17184
Baiap3	0	62.8353	0	89.7846	0	0	9.9406	33.9504	95.574	0
Barhl1	0	59.5926	15.7165	99.1453	80.6735	0	0.0010384	0	99.5839	79.2566
Barhl2	0	13.7874	1.96298	97.6138	74.3874	0	0	0	94.1579	64.4678
BC005764	#N/A	#N/A	#N/A	#N/A	#N/A	#N/A	#N/A	#N/A	#N/A	#N/A
BC024139	#N/A	#N/A	#N/A	#N/A	#N/A	#N/A	#N/A	#N/A	#N/A	#N/A
BC030867	#N/A	#N/A	#N/A	#N/A	#N/A	#N/A	#N/A	#N/A	#N/A	#N/A
BC089491	#N/A	#N/A	#N/A	#N/A	#N/A	#N/A	#N/A	#N/A	#N/A	#N/A
Bcat1	47.1175	86.1693	27.5703	0	0	87.1482	97.6875	66.1953	0	31.064
Bcl11a	41.9033	51.987	63.5423	88.037	0	80.4029	59.2833	27.9106	0	0
Bcl11b	0	34.8131	19.3291	92.4218	0	0	71.4077	74.368	30.5927	16.0134
Bdnf	78.371	23.506	15.2026	19.036	0	5.65696	8.77344	10.3041	28.0573	0
Bean1	0	69.6891	19.0196	72.0736	0	22.7109	98.5805	0	96.6884	8.37158
Bhlhe22	0	9.2853	18.1612	98.5606	4.02181	0	0	0	96.0606	0
Blcap	0	55.0078	26.5425	0	42.8031	28.2358	35.4084	0	0	0
Bmp3	0	13.7874	28.1231	84.0779	0	0	5.37787	0	95.4913	8.37158
Bmp5	0	0	0	0	0	50.6457	33.5684	20.3658	0	0
Btbd11	8.18999	73.5577	48.0487	56.0657	0	20.5206	77.0005	79.7323	51.5475	72.0953
Btbd2	0	0	28.5668	0	0	0	45.8422	0	0	42.0767
C1ql1	0	44.1952	1.96298	95.2879	42.8031	0	9.9406	2.92461	51.5475	42.0767
Cacna1c	4.01911	10.5654	23.3037	86.3402	0	6.13371	69.0899	53.317	30.5927	72.0953
Cacna1g	0	98.499	8.04753	93.661	0	0	21.0847	2.92461	97.0923	31.064
Cacna1h	21.3772	44.1952	22.2935	58.2327	15.6446	21.6621	77.0005	57.1903	10.8107	64.4678
Cacna2d1	5.74817	13.7874	68.2488	0	0	17.6383	56.8493	49.9986	30.5927	8.37158
Cacna2d2	0	44.1952	11.6679	91.0683	0	0	25.9507	66.2822	84.79	31.064
Cacna2d3	42.3732	44.1952	13.9082	92.4218	0	71.7533	66.8159	61.0412	50.9733	39.1325
Cacnb4	0	9.2853	0	35.101	0	17.6383	0.806837	20.8394	40.2039	77.1014
Cacng2	0	62.8353	0	91.0683	0	40.7974	56.8493	37.1174	51.5475	16.0134
Cacng5	0	0	0	0	30.4233	0	0	0	30.5927	0
Calb1	0	25.0023	21.5363	68.9152	0	0	0	0	7.32639	0
Calb2	0	0.891968	22.6906	68.9152	0	0	88.5703	18.7094	46.9147	3.17184
Calca	0	25.0023	10.4533	51.2487	0	0	0	0	79.6073	0
Caln1	0	0	0	78.5873	0	88.9054	69.0899	46.3159	51.5475	37.0634
Camk2d	90.697	23.506	90.5763	0	0	69.1735	15.8761	6.456	59.1002	98.8686
Card10	27.5177	77.0523	38.4781	0	0	95.2666	2.86702	56.3187	0	0
Carhsp1	0	59.5926	0	0	0	0	99.3012	0	0	0
Casz1	0	13.7874	15.7165	86.3402	0	0	9.9406	53.317	51.5475	72.0953
Cbln2	0	10.5654	1.96298	87.6811	0	0	2.86702	0	84.206	0
Cbln4	0	0	0	68.9152	87.9217	0	0	0	23.3564	0
Ccbe1	18.8836	10.5654	44.6794	60.495	0	66.174	30.8457	55.1836	1.99766	27.9083
Ccdc109b	#N/A	#N/A	#N/A	#N/A	#N/A	#N/A	#N/A	#N/A	#N/A	#N/A
Ccdc116	0	0	0	0	0	0	0	0	0	0
Ccdc136	0	51.987	11.6679	35.9653	0	0	59.2833	0	48.5401	64.4678
Cck	0	70.4805	16.6508	11.1877	15.6446	0	86.9172	0	59.1002	0
Cckar	0	12.2667	0	31.7584	0	0	8.77344	0	17.03	0
Ccl27b	#N/A	#N/A	#N/A	#N/A	#N/A	#N/A	#N/A	#N/A	#N/A	#N/A
Ccnh	93.8539	5.76254	99.6818	0	0	17.2978	33.5684	6.456	0	87.691
Cd24a	#N/A	#N/A	#N/A	#N/A	#N/A	#N/A	#N/A	#N/A	#N/A	#N/A
Cd274	36.9365	83.9248	52.9342	0	0	49.8284	35.4084	59.4212	0	0
Cdh7	0	65.8336	22.2935	58.2327	64.5606	0	9.9406	0	60.8132	54.7605
Cdh8	0	23.506	25.9722	72.5057	0	95.7815	98.512	31.1785	65.5531	42.0767
Cdk5r1	30.715	65.8336	29.215	0	15.6446	0	55.1484	18.7094	0	0
Cdkl1	0	47.6408	4.01452	0	0	1.12921	51.6594	51.1057	0	27.9083
Cdkl2	6.36875	75.1631	48.5937	50.4162	0	0	0	0	0	91.3702
Cds2	48.0888	55.0078	47.8969	0	0	5.65696	77.0005	38.6365	0	37.0634
Ceacam16	0	0	0	0	0	0	0	0	0	0
Cecr6	#N/A	#N/A	#N/A	#N/A	#N/A	#N/A	#N/A	#N/A	#N/A	#N/A
Celf4	0	0	0	81.4534	4.02181	22.7109	21.0847	53.317	30.5927	13.8582
Celf6	0	40.3998	0	35.9653	0	0	0	0	65.5531	62.0795
Celsr3	0	65.8336	32.2125	0	2.13598	66.6372	92.7779	83.4795	0	42.0767
Centg2	#N/A	#N/A	#N/A	#N/A	#N/A	#N/A	#N/A	#N/A	#N/A	#N/A
Chac1	58.2968	68.4165	52.1771	16.5004	0	0	0	0	0	0
Chat	0	44.1952	0	81.0149	56.5555	0	0	53.317	96.7663	42.0767
Chl1	0	44.1952	22.2935	16.5004	33.6177	63.7058	70.6891	26.229	84.79	76.3842
Chodl	0	0	0	58.2327	33.6177	33.3356	49.1755	63.3927	26.2665	16.0134
Chrm3	0	34.8131	23.6579	81.4152	0	69.1735	19.0038	2.92461	65.5531	8.37158
Chrna3	0	25.0023	8.04753	94.6969	4.02181	0	0	0	40.2039	0
Chrna5	18.8836	23.506	3.60772	35.101	0	0	0	0	50.5353	0
Cib2	27.9651	92.3426	37.5925	0	0	0	77.0005	60.646	59.1002	0
Cidea	4.41709	92.946	29.6101	17.9239	62.4824	77.6214	56.8493	74.5137	10.2706	0
Cilp2	0	6.04075	0.456439	35.9653	15.6446	0	16.7774	46.3159	95.136	0
Cish	27.5177	67.6739	32.5123	25.9628	0	0	0	0	0	0
Cited2	41.2333	89.8143	86.7419	0	0	63.3626	54.5461	64.9257	0	0
Cldn3	0	34.8131	18.1612	35.9653	0	0	0	0	78.7751	0
Clnk	0	0	0	0	0	11.1736	67.2395	39.6847	51.5475	92.4102
Clrn1	0	64.1437	0	0.422598	60.9942	0	65.0817	64.1942	2.79576	79.2566
Clstn2	0	12.0843	31.5916	44.6587	0	60.5947	27.9589	73.1572	84.79	16.0134
Clvs1	0	20.3912	0	13.9521	0	58.2137	35.4084	45.419	10.2706	27.1193
Cnr1	0	5.76254	0	0	0	0	0	0	40.2039	0
Cntn2	0	0	0	92.4218	0	0	0	0	90.1869	0
Cntn5	0	0.414497	34.7312	1.6745	0	81.6261	0.289714	74.2895	30.5927	37.0634
Cntnap2	0	49.3383	32.9463	13.9521	0	63.7058	35.4084	15.6068	3.87123	16.0134
Cntnap3	0	0	15.7165	0	0	0	0	49.0401	0	54.7605
Cntnap4	0	0	0	48.37	0	0	0	0	51.5475	42.0767
Cntnap5a	#N/A	#N/A	#N/A	#N/A	#N/A	#N/A	#N/A	#N/A	#N/A	#N/A
Cntnap5c	#N/A	#N/A	#N/A	#N/A	#N/A	#N/A	#N/A	#N/A	#N/A	#N/A
Col18a1	8.18999	90.1808	22.2935	0	0	4.8315	79.0794	73.2133	0	64.4678
Col19a1	0	46.2348	34.2932	0	0	9.97221	30.8457	69.7211	82.3811	15.3643
Col25a1	0	80.5186	54.25	25.2764	0	50.9099	25.9507	15.6068	30.5927	54.7605
Col26a1	0	13.7874	0.456439	62.4968	0	0	9.9406	7.86575	68.3756	42.0767
Col6a2	4.01911	93.7149	20.2458	0	0	9.97221	16.7774	79.4465	0	89.3154
Coprs	8.18999	89.0022	3.10359	0	0	0	0	0	0	0
Cort	0	87.2596	6.80376	0	0	0	25.9507	28.6729	0	0
Cox7b	52.7881	23.506	67.6181	0	0	0	0	0	0	0
Cpne4	0	73.5577	27.5119	90.5027	0	3.35222	43.2483	0	26.2665	16.0134
Cpne5	0	67.6739	0	0	0	0	21.0847	0	75.7531	27.9083
Cpne7	4.41709	84.688	11.6679	7.47013	0	92.3489	67.2395	32.0698	0	1.32145
Crabp1	0	25.0023	1.96298	25.9628	0	0	0	0	97.5692	0
Crabp2	0	95.0721	4.55758	44.6587	0	0	9.9406	0	30.5927	42.0767
Crh	18.7937	64.9426	35.9983	78.295	55.9782	0	72.0328	74.9257	0	0
Crhbp	0	0.891968	38.9939	7.47013	0	90.7524	99.1911	76.2486	64.7258	64.4678
Crhr2	0	51.987	13.9082	84.0779	0	0	0	0	17.03	42.0767
Crmp1	0	34.8131	31.5916	43.3369	0	47.7824	99.0416	26.229	17.03	0
Csdc2	32.9904	99.9859	28.5668	0	0	78.3706	99.9678	64.5334	0	0
Ctxn2	0	38.3527	23.9947	25.2764	14.3105	0	0	0	0.0608302	0
Cul7	2.01799	32.1663	38.8284	0	0	0	14.2126	0	0	0
Cux2	0	0	4.55758	93.661	0	50.9099	60.8118	0	96.7663	8.37158
Cxadr	0	56.9778	4.15272	19.036	15.6446	40.7974	78.8239	0	77.4953	64.4678
Cxcl11	0	0	0	0	0	0	0	0	50.5353	0
Cxcl12	0	18.7332	17.0303	11.1877	0	0	27.9589	45.9487	10.8107	0
Cxcr4	0	25.0023	23.691	76.9351	95.7344	0	0	0	30.5927	0
Cxcr7	#N/A	#N/A	#N/A	#N/A	#N/A	#N/A	#N/A	#N/A	#N/A	#N/A
Cxx1c	#N/A	#N/A	#N/A	#N/A	#N/A	#N/A	#N/A	#N/A	#N/A	#N/A
Cyb561	0	10.5654	0	0	0	88.0745	9.9406	7.86575	30.5927	16.0134
Cygb	1.45138	13.7874	4.55758	13.9521	0	31.1507	93.6294	55.5647	0	0
Cyp4x1	0	0	0	0	0	3.35222	35.4084	2.92461	10.8107	42.0767
D0H4S114	#N/A	#N/A	#N/A	#N/A	#N/A	#N/A	#N/A	#N/A	#N/A	#N/A
D130043K22Rik	#N/A	#N/A	#N/A	#N/A	#N/A	#N/A	#N/A	#N/A	#N/A	#N/A
Dach1	13.1906	23.506	48.6307	97.0672	0	44.4152	44.754	49.0401	68.3756	13.8582
Dact1	84.4126	91.2786	4.15272	65.598	0	95.6343	79.0794	84.6314	0	42.0767
Dapk1	0	10.5654	40.0002	62.4968	0	40.7974	61.4037	76.6858	40.2039	79.2566
Dcaf7	47.5222	69.6891	42.4897	0	0	22.7109	85.3762	72.6107	0	0
Dcx	0	0	0	0	0	0	55.1484	0	0	0
Deptor	6.36875	6.04075	53.6291	65.598	0	42.5518	40.4426	0	2.79576	54.7605
Dhrs3	29.0197	96.497	17.9432	50.6323	0	9.97221	69.0899	0.00140135	15.1954	77.1014
Diras1	13.1906	59.5926	15.7165	35.9653	0	0	0	0	51.5475	98.216
Dkk3	5.74817	89.1939	16.6508	0	0	9.97221	78.8239	46.3159	0	75.6527
Dlat	52.4126	51.987	80.9065	0	0	70.3476	56.8493	48.516	0	39.8462
Dleu7	0	59.3652	21.4079	61.0924	0	28.9849	29.3358	0	51.5475	96.6273
Dlx1	4.01911	84.688	22.9086	99.9968	80.6735	0	0	0	99.6423	85.9338
Dlx1as	#N/A	#N/A	#N/A	#N/A	#N/A	#N/A	#N/A	#N/A	#N/A	#N/A
Dlx1os	#N/A	#N/A	#N/A	#N/A	#N/A	#N/A	#N/A	#N/A	#N/A	#N/A
Dlx2	0	17.0996	38.3671	92.4218	0	77.9783	99.5732	68.5776	87.7342	0
Dlx5	0	0	1.58342	95.0972	0	0	55.1484	0	98.815	8.37158
Dlx6	0	0	20.8843	95.1989	80.6735	0	0	0	96.7663	0
Dlx6os1	#N/A	#N/A	#N/A	#N/A	#N/A	#N/A	#N/A	#N/A	#N/A	#N/A
Dnahc1	#N/A	#N/A	#N/A	#N/A	#N/A	#N/A	#N/A	#N/A	#N/A	#N/A
Dnajc12	0	39.9355	25.2929	0	0	46.0008	77.0005	0	51.5475	0
Dnajc27	95.5132	2.8526	79.2695	0	0	0	33.5684	0	0	42.0767
Dnajc5	46.7847	25.0023	35.0193	0	0	22.7109	96.7322	83.3058	0	0
Dnajc6	0	56.9778	27.4671	13.9521	0	50.9099	67.3641	70.3714	68.3756	13.8582
Dnm3	4.41709	64.1437	43.0425	25.2764	0	48.913	45.8422	0	59.1002	64.4678
Doc2b	0	13.7874	0	84.0779	15.6446	0	0	0	30.5927	0
Dpp6	0	0	0	0	0	36.6265	21.0847	10.3041	30.5927	16.0134
Dpysl4	0	68.4165	1.96298	79.5533	0	0	0	0	0	0
Dpysl5	0	25.0023	4.55758	61.0924	0	0	41.0033	0	91.204	79.2566
Drd1a	#N/A	#N/A	#N/A	#N/A	#N/A	#N/A	#N/A	#N/A	#N/A	#N/A
Drd2	33.5616	59.3652	18.1612	58.2327	0	0.55439	51.6594	20.8394	75.7531	59.867
Dscaml	#N/A	#N/A	#N/A	#N/A	#N/A	#N/A	#N/A	#N/A	#N/A	#N/A
Dsp	76.1675	69.3827	44.8371	1.25508	0	93.0299	82.7491	78.502	30.5927	72.0953
Dtna	28.5453	40.3998	39.0309	48.37	0	33.3356	39.5662	79.1802	30.5927	83.3519
Dusp4	30.1799	44.1952	44.8371	81.4534	0	56.3149	19.0038	0	0	13.8582
Dync1i1	0	40.3998	35.5273	0	0	22.7109	21.0847	0.00140135	23.3564	39.8462
Dynll2	44.3316	86.4983	21.3689	0	0	0	83.6504	81.2542	0	0
E130003G02Rik	#N/A	#N/A	#N/A	#N/A	#N/A	#N/A	#N/A	#N/A	#N/A	#N/A
E130309F12Rik	#N/A	#N/A	#N/A	#N/A	#N/A	#N/A	#N/A	#N/A	#N/A	#N/A
E230016M11Rik	#N/A	#N/A	#N/A	#N/A	#N/A	#N/A	#N/A	#N/A	#N/A	#N/A
E330013P04Rik	#N/A	#N/A	#N/A	#N/A	#N/A	#N/A	#N/A	#N/A	#N/A	#N/A
Ebf2	0	0.0855311	10.8017	95.8725	42.8031	87.1074	27.9589	15.6068	51.5475	72.0953
Ebf3	0	44.1952	21.5363	99.3041	0	0	35.4084	33.9504	51.5475	64.4678
Ece2	0	13.7874	4.55758	62.4968	0	0	0	0	79.6073	0
Ecel1	0	0	0	86.3402	0	0	0	0	17.03	64.4678
Eepd1	17.7077	10.5654	32.16	0	0	69.5984	50.4257	31.1785	0	54.7605
Efna3	0	47.6408	4.15272	49.0563	15.6446	43.034	50.8764	18.7094	96.6884	0
Efna5	3.47948	29.9726	49.7771	0	0	43.034	76.6453	26.229	30.5927	42.0767
Egln3	0	78.761	40.0002	15.8141	0	0	7.03101	18.7094	29.6438	15.3643
Egr1	65.611	77.0523	69.7904	0	80.6735	0	94.809	88.5524	0	79.2566
Eif4a2	98.0495	32.1663	99.9718	0	0	27.2768	57.3394	99.9874	0	0
Elavl2	0	9.2853	28.0063	83.1692	41.2508	26.6039	19.0038	55.1836	17.03	16.0134
Elfn1	0	0	4.15272	0	87.9217	11.1736	9.9406	0	51.5475	27.9083
Elmo1	0	38.3527	0	72.5057	0	38.0622	8.77344	31.1785	3.87123	42.0767
Elmod1	0	80.2705	44.658	92.0278	9.40988	0	35.4084	0	98.5912	0
Elovl4	18.3305	65.5704	57.594	35.9653	0	0	0	0	0	0
Emc9	56.4148	1.14198	77.3678	0	0	0	74.554	77.4369	0	0
Eme2	44.1383	96.779	46.0439	0	0	0	9.9406	0	0	0
Emx2	23.1287	6.04075	1.96298	96.2919	0	57.3446	21.0847	65.3545	97.0388	42.0767
Entpd3	0	23.506	14.5914	32.3049	8.64015	0	0	0	87.1989	64.4678
Eomes	0	25.0023	17.0303	96.2919	33.6177	0	81.9433	79.9117	98.2408	87.691
Epb4.1l1	#N/A	#N/A	#N/A	#N/A	#N/A	#N/A	#N/A	#N/A	#N/A	#N/A
Epha6	0	31.0986	27.6092	72.5057	0	0	0	0	0	64.4678
Epha7	23.6863	78.3663	57.4753	31.7584	0	0	0	67.5771	74.7409	3.17184
Epha8	0	0	0	88.037	0	0	0	0	75.7531	98.3558
Esm1	28.5453	80.5186	24.8005	0	0	0	0	0	0	0
Etnk2	18.4452	59.5926	0.456439	0	0	70.0398	65.0817	40.8226	0	0
Ets1	95.0343	43.5917	81.4748	0	0	94.3321	96.6968	50.248	0	0
Ets2	3.05453	98.4463	60.0932	0	0	82.5851	35.4084	84.4212	0	42.0767
Etv1	0.426082	47.6408	13.7	0	0	55.9253	16.7774	40.8226	48.5401	0
Evl	17.7077	94.2863	34.3205	0	0	54.3834	35.4084	33.9504	0	96.6632
Eya2	0	1.54426	4.55758	25.9628	0	22.7109	72.6724	61.4756	97.0388	27.9083
F730043M19Rik	#N/A	#N/A	#N/A	#N/A	#N/A	#N/A	#N/A	#N/A	#N/A	#N/A
Faim2	0	23.506	15.7165	19.036	0	9.97221	79.0794	0	78.7751	15.3643
Fam123c	#N/A	#N/A	#N/A	#N/A	#N/A	#N/A	#N/A	#N/A	#N/A	#N/A
Fam131c	59.0433	29.0364	9.72925	0	0	0	25.9507	0	48.5401	16.0134
Fam150b	#N/A	#N/A	#N/A	#N/A	#N/A	#N/A	#N/A	#N/A	#N/A	#N/A
Fam159b	#N/A	#N/A	#N/A	#N/A	#N/A	#N/A	#N/A	#N/A	#N/A	#N/A
Fam167a	4.41709	29.9726	39.3812	98.7958	0	71.2248	0.806837	0	17.03	0
Fam183b	#N/A	#N/A	#N/A	#N/A	#N/A	#N/A	#N/A	#N/A	#N/A	#N/A
Fam20c	27.9651	98.7753	25.834	0	0	68.3317	77.9724	86.3915	0	16.0134
Fam216a	86.4542	65.8336	86.8859	0	0	0	0	0	0	0
Fam43a	24.4598	56.9778	51.5309	0	1.17383	30.5105	57.5409	80.8562	0	0
Fam63b	#N/A	#N/A	#N/A	#N/A	#N/A	#N/A	#N/A	#N/A	#N/A	#N/A
Fam65b	#N/A	#N/A	#N/A	#N/A	#N/A	#N/A	#N/A	#N/A	#N/A	#N/A
Fgf11	0	56.9778	1.02674	75.9501	0	0	97.3074	72.0025	87.7342	42.0767
Fgf18	0	85.9945	29.3727	4.49606	0	22.7109	55.1484	67.067	60.8132	0
Fgf9	0	25.0023	37.5925	77.8946	0	31.1507	7.03101	67.1623	98.6155	0
Fibcd1	0	92.6039	27.181	35.9653	0	66.2748	77.0005	66.5261	10.8107	16.0134
Fibin	21.3772	39.9355	42.7388	59.6943	0	0	0	18.7094	0	0
Flot1	32.0393	80.5186	98.3193	0	0	47.2948	95.9097	0	0	39.8462
Flrt3	17.7077	29.0364	40.3136	0	0	0	0	50.6544	68.3756	0
Fmn1	53.5593	69.6891	24.5397	0	0	20.5206	58.004	26.229	0	62.0795
Fosl2	87.7988	93.3746	83.1215	0	0	96.6505	65.0817	93.6533	0	0
Foxo6	17.7077	29.0364	18.7568	90.8013	0	35.0955	9.9406	43.0395	94.883	3.17184
Foxred2	8.18999	89.1939	27.4399	0	0	0	0	0	0	94.6658
Frmd7	0	0	0	0	0	0	21.0847	0	0	0
Frmpd3	0	0	0	7.47013	0	81.3264	2.86702	26.229	68.3756	95.5766
Fstl5	15.0703	91.2786	54.6491	6.9109	0	88.3251	7.03101	65.9992	51.5475	16.0134
Fut7	0	0	0	0	0	0	84.0367	60.646	0	0
Gabarapl1	94.1484	18.7332	74.1582	0	0	98.6011	50.4257	90.164	0	0
Gabra5	26.1372	64.1437	24.2769	70.8598	0	6.13371	15.8761	16.5709	88.6442	79.2566
Gabrg2	0	0	0	0	15.6446	0	0	0	66.9303	54.7605
Gad1	0	31.0986	19.9597	97.3977	40.6735	26.6039	33.5684	49.0401	99.6131	3.17184
Gad2	0	65.8336	8.04753	95.8725	42.8031	0	0	0	97.4427	42.0767
Galntl6	0	22.4552	38.3671	60.1709	0	73.1945	27.9589	66.7026	17.03	77.8868
Garnl3	0	0	0	35.9653	0	56.7317	16.7774	1.5597	39.4301	64.4678
Gat1	#N/A	#N/A	#N/A	#N/A	#N/A	#N/A	#N/A	#N/A	#N/A	#N/A
Gatsl2	#N/A	#N/A	#N/A	#N/A	#N/A	#N/A	#N/A	#N/A	#N/A	#N/A
Gbx2	30.3935	38.3527	29.3999	86.3402	41.2508	35.0955	45.8422	71.3103	10.8107	0
Gcgr	0	0	0	86.3402	0	0	21.0847	0	84.79	42.0767
Gdf5	39.9247	20.3912	15.2026	0	0	0	19.0038	18.7094	0	0
Gfpt2	26.1372	81.4867	47.4239	0	0	6.13371	0.806837	66.8596	0	0
Ggct	48.6082	78.8513	80.2135	0	0	0	0	0	0	0
Gipc2	0	51.987	33.9701	92.0278	0	60.5947	71.3454	15.6068	82.3811	64.4678
Gipr	0	65.5704	19.0196	51.2487	0	13.3312	35.4084	53.317	79.6073	0
Gjd2	0	31.0986	4.15272	7.47013	87.9217	0	0	0	75.7531	0
Gldn	4.41709	22.4552	20.7324	82.5337	0	11.1736	5.37787	0	92.8488	37.0634
Gli1	27.5829	85.1448	52.3678	25.9628	0	53.7377	88.7946	81.7447	10.8107	54.7605
Glra2	0	0	0	0	0	35.0955	35.4084	0	0	0
Gm10035	#N/A	#N/A	#N/A	#N/A	#N/A	#N/A	#N/A	#N/A	#N/A	#N/A
Gm10406	#N/A	#N/A	#N/A	#N/A	#N/A	#N/A	#N/A	#N/A	#N/A	#N/A
Gm14204	#N/A	#N/A	#N/A	#N/A	#N/A	#N/A	#N/A	#N/A	#N/A	#N/A
Gm14434_loc1	#N/A	#N/A	#N/A	#N/A	#N/A	#N/A	#N/A	#N/A	#N/A	#N/A
Gm14434_loc4	#N/A	#N/A	#N/A	#N/A	#N/A	#N/A	#N/A	#N/A	#N/A	#N/A
Gm15612	#N/A	#N/A	#N/A	#N/A	#N/A	#N/A	#N/A	#N/A	#N/A	#N/A
Gm15708	#N/A	#N/A	#N/A	#N/A	#N/A	#N/A	#N/A	#N/A	#N/A	#N/A
Gm1604b_loc1	#N/A	#N/A	#N/A	#N/A	#N/A	#N/A	#N/A	#N/A	#N/A	#N/A
Gm16532	#N/A	#N/A	#N/A	#N/A	#N/A	#N/A	#N/A	#N/A	#N/A	#N/A
Gm3020_loc1	#N/A	#N/A	#N/A	#N/A	#N/A	#N/A	#N/A	#N/A	#N/A	#N/A
Gm3494_loc2	#N/A	#N/A	#N/A	#N/A	#N/A	#N/A	#N/A	#N/A	#N/A	#N/A
Gm5087	#N/A	#N/A	#N/A	#N/A	#N/A	#N/A	#N/A	#N/A	#N/A	#N/A
Gm514	#N/A	#N/A	#N/A	#N/A	#N/A	#N/A	#N/A	#N/A	#N/A	#N/A
Gm5424	#N/A	#N/A	#N/A	#N/A	#N/A	#N/A	#N/A	#N/A	#N/A	#N/A
Gm5607	#N/A	#N/A	#N/A	#N/A	#N/A	#N/A	#N/A	#N/A	#N/A	#N/A
Gm5741	#N/A	#N/A	#N/A	#N/A	#N/A	#N/A	#N/A	#N/A	#N/A	#N/A
Gm5796	#N/A	#N/A	#N/A	#N/A	#N/A	#N/A	#N/A	#N/A	#N/A	#N/A
Gm9962	#N/A	#N/A	#N/A	#N/A	#N/A	#N/A	#N/A	#N/A	#N/A	#N/A
Gnas	21.3772	0.0855311	19.3291	35.9653	0	53.7377	35.4084	2.92461	26.2665	16.0134
Gng2	39.4053	62.4669	52.5566	0	0	74.4286	50.4257	62.2351	15.1954	84.9871
Gng4	0	31.0986	23.691	48.37	56.5555	59.396	42.3387	7.86575	7.32639	16.0134
Gnl1	74.9511	65.8336	85.7511	0	0	92.5069	42.3387	67.5154	0	0
Gnl3l	55.1692	44.1952	65.3875	0	0	13.3312	9.9406	0	0	0
Gnrh1	30.6408	1.54426	0	0	0	44.4152	58.004	0	0	0
Got2	28.6599	90.1808	59.9959	0	0	65.6101	8.77344	84.3596	0	16.0134
Gpc4	0	13.7874	28.5668	35.9653	0	52.9695	9.9406	46.3159	0	0
Gpr12	0	0	0	61.0924	0	0	0	0	2.79576	0
Gpr123	#N/A	#N/A	#N/A	#N/A	#N/A	#N/A	#N/A	#N/A	#N/A	#N/A
Gpr126	#N/A	#N/A	#N/A	#N/A	#N/A	#N/A	#N/A	#N/A	#N/A	#N/A
Gpr151	0	0	0	0	0	0	0	0	0	0
Gpr176	6.36875	13.7874	0	0	0	0	18.5489	0	0	15.3643
Gpr22	0	0	0	0	0	0	0	0	0	0
Gpr26	0	0	0	0	85.1636	0	0	0	0	64.4678
Gpr3	21.1186	32.1663	51.9922	0	0.737652	0	70.6891	0	0	0
Gpr61	0	0	0	35.9653	64.5606	93.4168	82.8737	92.6584	50.9733	0
Gpr83	0	47.6408	26.9318	72.5057	0	0	0	0	90.6832	3.17184
Gprin3	0	39.9355	29.0593	4.01945	0	0	50.8764	0	10.8107	0
Grem2	20.6869	55.0078	72.3655	80.6336	0	26.6039	88.5703	46.3159	73.6459	39.1325
Gria1	0	62.8353	24.6058	65.312	0	76.0114	33.5684	14.155	23.3564	27.9083
Gria4	0	70.4805	30.9726	86.0543	0	67.7105	80.6286	46.3159	97.4427	3.17184
Grik1	0	0.414497	30.1084	92.8413	0	63.3626	49.1755	0	60.8132	39.8462
Grik2	0	13.7874	29.8924	4.49606	55.9782	54.3834	63.061	69.2587	92.732	54.0074
Grin2b	0	51.987	19.3291	25.9628	42.8031	6.13371	9.9406	8.97281	7.32639	62.0795
Grip1	0	40.3998	20.7402	31.7584	0	28.9849	74.3629	30.3069	7.32639	3.17184
Grm2	0	59.5926	19.3291	75.9501	0	0	0	2.92461	40.2039	54.7605
Grpr	4.41709	34.8131	1.02674	0	0	0	9.9406	20.8394	0	0
Gse1	8.18999	13.7874	0.294885	0	0	0	92.2068	65.4723	79.6073	1.32145
Has3	0	87.2596	32.2125	7.47013	0	0	86.6181	73.4767	79.6073	0
Hcn1	0	0	1.96298	81.4534	56.5555	15.4644	21.0847	0	0	31.064
Hcn4	0	6.04075	4.55758	93.661	0	0	5.37787	0	79.6073	27.9083
Hdac11	27.9651	13.7874	47.8969	0	0	6.13371	84.0367	0	0	0
Hdac6	81.0646	54.5134	40.0002	0	0	0	0	0	0	42.0767
Hdac9	70.2901	10.5654	39.5389	0	0	39.6042	60.8118	32.0698	3.87123	76.3842
Hdgfrp3	#N/A	#N/A	#N/A	#N/A	#N/A	#N/A	#N/A	#N/A	#N/A	#N/A
Heatr8	#N/A	#N/A	#N/A	#N/A	#N/A	#N/A	#N/A	#N/A	#N/A	#N/A
Hexim2	10.6341	88.6695	74.6545	0	0	46.0008	78.8239	65.021	0	0
Hmga1-rs1	#N/A	#N/A	#N/A	#N/A	#N/A	#N/A	#N/A	#N/A	#N/A	#N/A
Hmgb3	13.1906	0	30.1084	0	0	35.0955	2.86702	72.4089	0	0
Hmgcll1	0	39.084	27.5936	7.47013	0	0	0	0	30.5927	0
Hrh2	0	3.253	27.181	35.9653	0	0	0	0	17.03	0
Hs3st5	0	50.8534	0	0	0	0	0	0	0	0
Hs6st3	0	76.3286	28.9951	94.3346	41.2508	22.7109	4.34778	5.19479	97.978	64.4678
Hspa12a	0	65.8336	32.7264	19.036	0	35.0955	2.86702	0	0	0
Htr1a	0	0	0	86.3402	87.9217	0	0	0	89.6078	0
Htr1d	99.5762	98.8561	13.0888	0	15.6446	33.3356	0	0	0	0
Htr2a	0	10.5654	33.0125	19.036	0	20.5206	32.4074	78.6141	40.2039	39.8462
Htr2c	0	0	4.55758	79.5533	0	0	0	0	78.7751	42.0767
Htr3a	0	6.04075	0	0	0	0	0	0	30.5927	0
Htr5a	0	25.0023	0	25.9628	0	0	0	0	30.5927	86.7586
Htr7	27.2951	40.3998	8.04753	0	0	22.7109	9.9406	0	78.2252	42.0767
Icam5	0	81.4867	18.7568	89.0156	64.5606	0	77.9724	32.0698	96.9512	92.4102
Igf1	0	38.3527	0	0	0	29.6388	32.4074	0	10.8107	16.0134
Igf2bp2	77.312	56.8162	19.8721	0	0	12.3641	21.0847	46.3159	0	77.8868
Igfbpl1	0	59.5926	22.2935	16.5004	0	0	40.4426	0	65.5531	0
Iglon5	0	0	0	0	0	0	0	0	30.5927	3.17184
Igsf10	0	0	0	44.6587	0	72.4099	74.3629	6.456	0	0
Igsf3	0	68.0781	32.2125	92.0278	0	15.4644	49.1755	44.6202	90.1869	42.0767
Igsf9	0	77.0523	30.1084	11.1877	0	99.8951	72.6724	95.7749	30.5927	0
Il17b	0	0	0	50.4162	90.1155	0	0	0	0	89.3154
Impact	55.1692	69.3827	64.6732	11.1877	0	0	0	0	0	0
Ina	0	3.253	25.9722	60.495	0	0	55.1484	0	86.3035	0
Inadl_loc1	#N/A	#N/A	#N/A	#N/A	#N/A	#N/A	#N/A	#N/A	#N/A	#N/A
Inpp5j	0	34.8131	27.8739	49.0563	0	0	0	0	0	0
Insm1	0	6.04075	8.04753	92.4218	64.5606	0	0	0	94.7759	0
Insm2	0	51.987	31.1692	89.5304	74.3874	0	0	0	65.5531	0
Ipw	0	0	0	0	0	0	0	0	0	0
Iqsec3	0	0	11.6679	65.598	0	67.1166	21.0847	2.92461	79.6073	42.0767
Isl1	0	40.3998	22.6906	60.495	42.8031	0	55.1484	43.0395	95.4037	87.691
Islr2	0	25.0023	8.04753	25.9628	4.02181	68.3317	21.0847	72.1959	97.8807	83.3519
Isoc1	19.6076	23.506	70.8784	0	0	0	0	0	0	0
Itga3	45.8134	99.7998	63.0693	0	0	80.5119	99.1537	85.6124	0	16.0134
Itgbl1	65.8246	95.7432	10.4533	0	0	87.4942	90.6181	6.456	17.03	39.8462
Jag2	0	65.8336	1.96298	43.3369	0	0	0	0	30.5927	98.4204
Jakmip1	0	13.7874	19.3291	89.5304	42.8031	0	9.9406	0	48.5401	31.064
Jakmip3	0	51.2388	28.5668	0	0	0	16.7774	10.3041	60.8132	64.4678
Kank4	0	44.1952	0.456439	90.8967	15.6446	0	29.3358	39.326	40.2039	42.0767
Kcc2	#N/A	#N/A	#N/A	#N/A	#N/A	#N/A	#N/A	#N/A	#N/A	#N/A
Kcna3	0	0	0	25.9628	95.5292	0	0	0	79.6073	0
Kcna4	0	25.0023	18.1612	86.3402	0	0	0	0	30.5927	0
Kcnb2	0	13.7874	11.6679	65.598	15.6446	60.5947	19.0038	0	89.126	79.2566
Kcnc1	0	13.7874	21.5363	51.2487	42.8031	0	76.0701	0	40.2039	8.37158
Kcnc2	0	13.7874	24.8005	95.3641	80.6735	84.7999	9.9406	0	66.9303	31.064
Kcnd3	0	3.253	15.7165	44.6587	0	0	21.0847	44.6202	46.9147	72.0953
Kcnh2	0	59.5926	4.55758	2.81838	0	0	21.0847	0	90.839	0
Kcnh7	0	25.0023	22.9592	62.4968	9.40988	13.3312	0.806837	0	60.8132	16.0134
Kcnip1	0	0	0	62.4968	33.6177	50.9099	33.5684	27.9106	2.79576	37.0634
Kcnip2	0	32.1663	20.6176	0	0	57.3446	21.0847	75.3517	0	0
Kcnip4	0	0	0	0	80.6735	11.1736	41.0033	18.7094	0	59.1641
Kcnj5	3.47948	65.8336	30.1084	84.0779	33.6177	11.1736	27.9589	17.9723	84.206	42.0767
Kcnk2	0	3.253	0	0	0	36.6265	35.4084	48.516	0	59.867
Kcnk4	0	25.0023	11.6679	56.0657	15.6446	0	61.4037	20.8394	98.6155	72.0953
Kcnk9	0	25.0023	1.96298	91.0683	0	0	60.4754	0	10.8107	16.0134
Kcnmb2	0	13.7874	29.9585	43.3369	0	33.3356	65.0817	42.465	40.2039	3.17184
Kcnq2	0	0	0	51.2487	0	0	9.9406	0	30.5927	42.0767
Kcnq5	0	38.3527	43.8249	44.6587	0	77.2482	7.03101	14.155	78.7751	16.0134
Kcns2	0	51.987	20.2458	93.661	87.9217	0	0	0	78.7751	77.1014
Kcnt1	0	34.8131	11.6679	62.4968	0	0	0	0	51.5475	42.0767
Kctd12	1.94829	23.506	33.0806	25.2764	0	0	49.1755	73.8355	0	0
Kctd16	24.4598	34.8131	89.5039	0	0	46.0008	33.5684	54.7772	15.8864	59.867
Kctd6	3.05453	58.8934	22.5718	0	0	0	79.0794	28.6729	0	0
Kctd8	15.0703	58.1809	31.4845	74.1516	0	0	0	73.0647	17.03	8.37158
Kif21a	32.9904	39.9355	51.9922	0	0	0	50.8764	0	30.5927	87.691
Kif5c	0	31.0986	17.7758	62.4968	0	3.35222	35.4084	66.5261	87.3643	16.0134
Kitl	#N/A	#N/A	#N/A	#N/A	#N/A	#N/A	#N/A	#N/A	#N/A	#N/A
Klf5	18.3305	87.2596	11.5316	0	0	48.913	59.2833	87.2295	2.79576	0
Klf7	6.26757	33.7096	16.5534	0	0	9.97221	14.2126	39.6847	0	0
Klhdc2	85.8651	84.0884	78.9834	0	33.6177	12.3641	67.3641	20.8394	0	0
Klhdc8a	0	51.987	21.4079	25.2764	0	0	18.5489	61.1813	26.2665	72.0953
Klhl1	0	13.7874	1.96298	35.9653	15.6446	0	43.2483	0	68.3756	16.0134
Klhl29	0	54.5134	21.1821	13.9521	0	58.7803	81.9433	73.09	89.5299	3.17184
Klhl32	67.7291	65.8336	73.4808	0	0	22.7109	60.8118	74.2979	84.6927	79.2566
Klhl35	5.74817	22.4552	20.2458	11.1877	94.7851	39.6042	30.8457	63.3927	0	0
Krt73	0	0	0	68.9152	0	0	45.8422	0	60.8132	0
L1cam	0	0	0	35.9653	0	0	0	0	79.6073	0
L3mbtl1	23.1287	51.987	33.5672	84.0779	15.6446	57.3446	0.0010384	72.9246	40.2039	87.691
Lama5	11.7201	89.1939	29.215	58.2327	0	74.9816	72.6724	5.19479	0	8.37158
Lancl3	0	0	29.215	0	0	0	45.8422	0	51.5475	0
Ldoc1	27.7718	44.1952	38.8771	0	0	0	0	0	0	0
Lefty2	0	0	0	0	0	0	0	0	0	0
Lhfpl3	0	13.7874	27.181	4.01945	0	0	5.37787	10.3041	97.0388	16.0134
Lhfpl5	0	49.3383	20.6176	25.9628	0	33.3356	63.5947	7.86575	7.32639	0
Lhx1	0	19.9269	3.10359	99.3995	90.1155	0	25.9507	10.3041	96.5132	3.17184
Lhx5	0	0	0	91.0683	0	0	21.0847	53.317	87.1989	16.0134
Lhx6	0	25.0023	0	99.9523	42.8031	29.6388	44.754	20.3658	46.9147	0
Lhx8	0	0	0	99.355	87.9217	0	21.0847	10.3041	99.6764	79.2566
Lhx9	0	29.9726	0	99.965	0	0	21.0847	61.4756	99.9878	16.0134
Lig1	69.62	49.3383	9.85382	0	0	22.7109	14.2126	32.0698	10.8107	64.4678
Limk1	41.3479	56.9778	24.055	0	0	91.7632	96.1403	46.3159	0	16.0134
Lin28b	0	12.2667	9.85382	97.3977	14.3105	31.1507	77.9724	0	98.2408	0
Lrp12	61.9325	86.3724	66.8026	0	0	0	30.8457	0	0	54.7605
Lrrc26	0	25.0023	8.04753	35.9653	0	0	0	0	92.8488	0
Lrrc3b	0	5.76254	11.5316	67.8158	56.5555	0.55439	9.9406	20.8394	30.5927	42.0767
Lypd6	8.18999	34.8131	40.6581	57.1079	0	37.5528	14.2126	28.6729	48.5401	16.0134
Lysmd4	5.74817	68.4165	41.2187	0	0	0	0	0	0	83.3519
Mab21l1	23.6863	21.9138	46.9451	80.6336	0	80.8987	0	72.6471	90.1869	0
Mafb	36.3474	6.04075	31.6266	84.0779	4.02181	0	15.8761	73.2133	95.7346	0
Maged2	43.0433	13.7874	55.4374	19.036	0	84.4321	21.0847	82.2015	0	0
Magee1	11.7201	25.0023	30.1084	0	0	0	0	0	0	0
Magel2	0	0	29.6101	19.036	0	0	0	0	0	1.32145
Magi1	38.7015	34.8131	65.5296	0	0	29.6388	1.61264	43.0395	6.61103	42.0767
Maml3	71.828	10.5654	88.8868	0	0	52.9695	61.4037	10.3041	28.0573	54.0074
Man2a1	64.1945	68.4165	79.6958	0	90.7954	88.9054	58.004	92.465	0	0
Map3k15	0	0	8.04753	35.9653	0	31.1507	61.4037	70.3714	51.5475	0
Map3k9	0	18.7332	0	0	0	28.2358	2.07161	0	59.1002	77.8868
Map7d2	0	25.0023	13.9082	35.9653	30.4233	67.7105	35.4084	6.456	0	62.0795
Mapk8	6.88139	62.4669	71.4624	35.9653	0	55.9253	9.9406	89.0933	0	72.0953
Mapk9	0	1.54426	48.6307	0	0	73.3116	2.86702	0	0	36.4609
March3	#N/A	#N/A	#N/A	#N/A	#N/A	#N/A	#N/A	#N/A	#N/A	#N/A
March4	#N/A	#N/A	#N/A	#N/A	#N/A	#N/A	#N/A	#N/A	#N/A	#N/A
March9	#N/A	#N/A	#N/A	#N/A	#N/A	#N/A	#N/A	#N/A	#N/A	#N/A
Marveld1	58.4025	93.7149	53.2301	0	0	0	83.154	81.498	0	0
Mcf2	0	0	21.5363	0	0	0	0	0	0	0
Mef2a	10.1619	68.4165	13.0888	0	0	79.8608	2.86702	85.3714	0	31.064
Meg3	58.0854	13.7874	49.8511	0	77.5176	89.2105	32.4074	80.2761	75.7531	0
Megf6	0	13.7874	4.55758	58.2327	0	62.5535	35.4084	43.0395	68.3756	95.5766
Meis1	62.9938	6.04075	74.5825	19.036	0	88.5839	40.4426	90.3349	91.204	42.0767
Mgat4c	0	0	0	0	0	67.4136	27.9589	16.5709	0	94.049
Mgat5b	21.973	98.2903	10.8017	25.9628	0	49.8284	33.5684	53.317	0	64.4678
Mia1	#N/A	#N/A	#N/A	#N/A	#N/A	#N/A	#N/A	#N/A	#N/A	#N/A
Mical2	40.86	80.5186	86.0548	0	0	93.2234	95.2369	94.6427	0	36.4609
Micu3	66.9916	2.8526	82.4227	0	0	45.3742	2.07161	0	0	42.0767
Mid2	27.9651	25.0023	23.691	0	0	0	0	0	0	0
Mir686	#N/A	#N/A	#N/A	#N/A	#N/A	#N/A	#N/A	#N/A	#N/A	#N/A
Mirg	#N/A	#N/A	#N/A	#N/A	#N/A	#N/A	#N/A	#N/A	#N/A	#N/A
Mllt11	72.597	64.9426	80.7722	0	0	91.8476	94.809	92.8966	0	0
Mme	12.6397	0	0	0	0	20.5206	58.004	74.0653	39.4301	64.4678
Mrap2	0	0	40.5841	13.9521	0	0	79.0794	62.2744	66.9303	0
Mtap1b	#N/A	#N/A	#N/A	#N/A	#N/A	#N/A	#N/A	#N/A	#N/A	#N/A
Mum1l1	0	0	23.3037	0	0	67.7105	21.0847	72.6668	0	0
Myh13	0	0	0	0	42.8031	0	0	0	30.5927	71.2849
Myo16	0	6.04075	8.04753	0	0	3.35222	35.4084	61.0412	46.9147	83.3519
Myo3b	6.36875	47.6408	0.867136	0	0	72.7722	61.4037	5.19479	28.0573	3.17184
Mypop	13.1906	12.2667	24.2769	0	0	0	0	0	0	0
Myt1l	0	0	0	0	0	90.48	0.806837	62.2744	30.5927	0.00179301
Nalcn	18.8836	42.6594	23.6579	0	0	85.0778	7.03101	46.3159	0.761594	42.0767
Nanos2	0	0	0	19.036	0	0	0	0	40.2039	0
Nap1l3	46.7847	34.8131	39.0309	0	0	0	0	0	0	0
Nap1l5	45.4896	46.2348	53.9834	0	0	0	0	0	0	0
Napb	56.9972	9.2853	50.4078	0	0	27.2768	49.1755	0	0	0
Ncam1	0	13.7874	43.9631	58.2327	0	61.2649	72.0328	70.7749	17.03	36.4609
Ndrg1	48.0236	55.0078	10.2022	0	0	9.97221	78.8239	48.516	23.3564	0
Ndrg4	22.5621	25.0023	1.96298	67.8158	0	77.3572	8.77344	53.317	91.9047	7.96636
Ndst3	15.4975	69.6891	39.3812	4.49606	0	48.913	8.77344	45.9487	60.8132	31.064
Ndst4	7.28162	18.7332	30.1084	0	0	2.9572	15.8761	0	0	1.32145
Neb	0	0	0	0	0	60.5947	33.5684	0	40.2039	72.0953
Necab1	0	44.1952	27.0311	50.4162	15.6446	26.6039	29.8467	0	3.87123	72.0953
Necab2	0	0	0	35.9653	0	0	84.0367	0	68.3756	97.6565
Nell1	0	6.04075	1.96298	68.9152	0	47.7824	48.9221	49.0401	89.1649	72.0953
Neto1	0.869028	59.5926	36.9209	65.598	0	13.3312	39.5662	6.17573	0	36.4609
Neud4	#N/A	#N/A	#N/A	#N/A	#N/A	#N/A	#N/A	#N/A	#N/A	#N/A
Neurod1	0	38.3527	6.68697	96.9973	77.5176	0	63.5947	0	10.8107	89.3154
Neurod2	0	0	0	92.4218	9.40988	0	9.9406	0	99.8224	0
Neurod6	0	0	0	7.47013	0	0	2.86702	0	87.7342	0
Nfe2l3	0.0865655	49.3383	35.5429	56.0657	0	20.5206	80.6286	39.6847	51.5475	0
Nfil3	87.0028	42.6594	72.2818	0	0	31.1507	33.5684	58.3674	0	0
Ngf	41.9033	29.0364	47.0249	58.2327	0	15.4644	30.8457	28.6729	0	37.0634
Nhlh1	0	0	0	0	0	0	0	0	0	0
Nhlh2	0	25.0023	1.96298	98.675	78.0693	0	35.4084	10.3041	60.8132	0
Nkain2	0	39.9355	28.5201	85.7937	0	27.2768	15.8761	39.6847	51.5475	16.0134
Nkrf	0	0	0	0	0	0	0	0	0	0
Nkx2-1	0	25.0023	18.1612	62.4968	0	15.4644	0	0	94.7759	8.37158
Nlgn2	0	59.5926	40.0002	0	0	0	44.754	0	0	0
Nnmt	98.0067	38.3527	15.5919	0	0	99.4783	58.004	77.8349	0	27.9083
Nod1	48.0236	10.1951	48.0487	0	0	81.3264	9.9406	26.229	0	13.8582
Nomo1	0	0	0	0	0	0	0	0	0	0
Nos1	0	0	0	0	42.8031	0	0	0	68.3756	42.0767
Npas1	19.8527	44.1952	11.6679	13.9521	0	50.6457	92.4602	62.8882	97.0923	60.7778
Npas3	17.2962	65.8336	25.4448	92.7904	0	77.0793	41.0033	17.9723	77.7678	85.9338
Npas4	0	4.2399	0	77.1066	0	0	0	0	0	0
Npb	0	99.3862	4.55758	0	4.02181	0	0	0	0	0
Npnt	0	54.1826	13.0109	57.1079	0	0	0	0	93.5544	0
Nppc	0	59.5926	19.3291	67.8158	0	0	0	0	84.79	0
Npy	0	22.4552	1.96298	73.2302	15.6446	0	0	0	95.4913	0
Npy2r	0	49.3383	22.6906	13.9521	0	0	0	0	50.9733	0
Nr2f2	81.6358	91.2786	87.8221	0	0	94.7054	59.2833	95.3013	40.2039	0
Nrip3	20.0034	40.3998	15.6425	83.614	0	61.7362	72.0328	0	0	2.13548
Nrn1	0	6.04075	15.7165	97.582	80.186	40.7974	59.2833	88.3871	99.3893	87.3682
Nrtn	0	0	0	0	0	53.7377	96.7924	57.1903	40.2039	0
Ntn5	0	0	0	0	0	2.9572	0.0695728	0	0	64.4678
Ntrk1	0	76.4526	22.9592	0	0	68.6504	72.5063	20.8394	78.7751	39.8462
Nts	0	10.5654	0	0	0	0	0	0	0	0
Ntsr1	0	13.7874	0	86.3402	0	74.4694	21.0847	57.1903	91.9047	16.0134
Nudt11	7.76728	6.04075	35.6071	0	0	69.9335	61.4037	10.3041	0	0
Nxnl2	40.1405	1.14198	38.8771	0	0	31.1507	51.6594	0	0	0
Nxph1	0	51.987	0	86.2068	87.9217	0	2.86702	53.317	95.136	79.2566
Nxph2	0	4.2399	1.96298	97.0672	4.02181	17.6383	74.3629	33.9504	60.8132	16.0134
Nxph3	0	51.987	8.04753	75.9501	0	0	65.0817	0	93.423	0
Nxph4	0	13.7874	13.9082	95.1989	56.5555	0	43.2483	0	91.9047	0
Obsl1	26.3418	77.0523	31.6266	0	0	47.7824	21.0847	43.0395	0	3.17184
Odz4	#N/A	#N/A	#N/A	#N/A	#N/A	#N/A	#N/A	#N/A	#N/A	#N/A
Oprd1	0	0	0	78.4221	33.6177	0	0	0	30.5927	16.0134
Optn	50.8724	76.1255	46.5324	0	0	0	50.8764	52.0137	0	0
Osbpl8	38.2159	5.76254	27.0058	0	0	12.3641	2.07161	0	0	0
Ovgp1	0	0	0	31.7584	0	0	0	0	15.1954	0
Oxr1	43.3266	68.0781	81.613	0	0	1.12921	54.5461	93.1152	0	31.064
Oxtr	10.6341	95.824	55.8967	0	33.6177	11.1736	51.6594	82.3557	0	0
P2rx5	0	72.114	4.55758	35.9653	42.8031	0	72.6724	0	17.03	0
Pafah1b3	34.0495	39.9355	56.1984	0	0	0	0	0	0	0
Pafah2	42.38	90.6827	43.1943	51.2487	0	57.0286	25.9507	46.3159	0	0
Palm2	40.2282	58.1809	26.3946	95.3641	0	36.6265	32.4074	26.229	50.5353	89.3154
Palm3	0	59.5926	13.9082	81.4534	0	0	0	0	0	83.3519
Palmd	0	19.9269	11.5316	0	0	29.6388	72.6724	17.9723	0	0
Pam	46.1282	90.1808	79.8067	33.4869	0	58.8839	77.0005	4.54176	0	86.7586
Panx1	78.661	69.6891	87.283	0	0	93.7301	96.9481	95.049	0	0
Pappa	74.3822	80.5186	20.1252	66.7482	0	85.1867	85.3762	78.2665	46.9147	3.17184
Parm1	0	81.0055	26.346	51.2487	0	0	83.6504	0	94.3233	54.7605
Pbx3	24.118	88.6695	39.7939	0	0	48.567	61.2625	83.9308	17.03	94.049
Pcdha6	0	0	0	0	42.8031	0	0	0	0	1.32145
Pcdhb13	0	0	0	7.47013	87.9217	0	0	0	0	77.1014
Pcdhb3	0	0	4.55758	0	95.7344	0	0	0	0	0
Pclo	21.973	19.9269	39.0172	0	0	50.0872	7.03101	18.7094	23.3564	76.3842
Pcsk1	6.26757	86.3724	31.5566	25.2764	0	80.8361	75.2331	14.155	17.03	0
Pdcd1lg2	93.2175	95.3747	35.5176	0	0	98.375	78.6287	37.8742	0	42.0767
Pdxk	69.62	6.04075	55.4374	0	0	27.2768	19.0038	66.2822	0	79.2566
Pdzk1ip1	0	51.987	0	0	0	0	45.8422	0	0	0
Pebp1	45.8539	12.2667	53.2301	0	0	35.0955	45.8422	0	0	0
Peg13	0.163013	13.7874	44.2493	60.1709	41.2508	0	21.0847	78.2077	51.5475	31.064
Peg3	0	0	0	0	9.40988	0	0	0	0	64.4678
Peg3os	#N/A	#N/A	#N/A	#N/A	#N/A	#N/A	#N/A	#N/A	#N/A	#N/A
Peli3	13.1906	13.7874	38.6085	0	0	94.2858	58.004	86.5345	0	0
Penk	0	0	11.6679	84.0779	42.8031	0	0	0	68.3756	54.7605
Pex5l	0	0	0	0	0	85.3093	82.0679	45.9487	17.03	0
Pgf	0	65.8336	30.1084	0	0	45.7256	98.838	52.0137	0	37.0634
Pik3c2g	15.0703	23.506	0	0	0	84.2469	48.9221	0.693666	15.8864	37.0634
Pip5kl1	0	3.95981	17.7135	0	0	83.5249	98.1215	52.4145	0	0
Pisd-ps1	#N/A	#N/A	#N/A	#N/A	#N/A	#N/A	#N/A	#N/A	#N/A	#N/A
Pitpnm1	24.4598	81.4867	46.0439	0	0	0	84.0367	0	0	0
Pkib	89.8853	58.696	98.7163	0	0	68.8629	32.4074	84.5362	48.5401	8.37158
Plch2	0	6.04075	0	35.9653	0	0	9.9406	0	30.5927	92.4102
Plek2	7.28162	21.3085	32.9171	0	0	0	32.4074	0	0	0
Plekha7	0	96.0252	28.5668	35.9653	0	6.13371	58.004	33.9504	83.734	64.4678
Plekhb2	67.2839	87.0209	70.1466	0	0	19.7714	65.0817	88.6841	0	0
Plekhd1	0	25.0023	17.0303	78.5873	2.13598	0	9.9406	0	87.3643	42.0767
Plxna3	29.4941	6.04075	24.8005	0	0	0	55.1484	78.7346	0	0
Plxnd1	11.7201	96.0252	37.5925	0	15.6446	46.0008	55.1484	5.19479	0	93.3174
Pm20d2	47.765	70.7906	43.0561	0	0	0	0	0	0	0
Pnoc	0	0	0	77.5451	30.0257	0	73.9912	37.8742	86.902	0
Podxl2	61.0444	42.6594	33.1254	43.3369	0	87.9464	7.03101	74.368	66.9303	0
Polr2m	85.2468	86.3724	87.8221	0	0	95.8768	7.03101	0	0	0
Pomgnt2	0	46.2348	18.7568	0	0	0	0	0	0	16.0134
Pou3f4	21.1186	13.7874	1.96298	0	0	66.8524	0	72.4089	0	0
Ppfia4	20.0034	29.9726	33.1001	70.8598	0	22.7109	43.2483	15.6068	73.6459	92.4102
Ppif	50.8724	59.3652	11.5316	0	0	0	44.754	0	0	3.17184
Ppm1h	0	84.688	40.6036	78.4221	64.5606	28.2358	53.4932	38.6365	15.8864	83.3519
Ppp1r1b	0	34.8131	11.6679	74.374	0	83.4514	51.6594	85.3181	90.1869	87.691
Ppp1r2	1.45138	56.9778	45.7733	0	0	0	65.0817	48.1712	0	0
Ppp1r26	0	13.7874	11.6679	0	0	0	0	0	0	0
Prima1	0	0	0	56.0657	0	0	0	0	68.3756	92.4102
Prlhr	0	0	0	79.5533	96.966	0	0	0	89.6078	0
Prmt2	82.072	56.9778	94.3096	0	0	0	69.0899	69.2587	0	71.2849
Prnd	26.9736	2.8526	0	67.8158	0	17.6383	53.4932	54.7772	50.9733	0
Prok2	0	23.506	9.85382	98.675	0	0	0	0	40.2039	0
Prokr2	0	0	0	35.9653	15.6446	0	0	0	51.5475	42.0767
Prrt2	40.0034	64.1437	10.4533	0	0	22.7109	54.5461	86.2346	0	0
Prrt4	0	76.3286	20.6994	77.1066	0	0	21.0847	0	84.79	31.064
Prtn3	0	0	0	0	0	0	0	0	89.6078	0
Ptger2	10.1619	6.04075	45.5767	17.9239	0	65.2805	63.5947	0	90.7465	0
Pth2r	0	18.7332	0	0	0	38.0622	90.7011	64.6483	26.2665	27.9083
Pthlh	67.9044	71.7418	46.6336	0	0	3.35222	27.9589	42.465	0	0
Ptpn20	0	0	0	0	0	0	0	0	0	0
Ptpro	0	1.14198	27.1187	79.5533	0	70.0561	90.4291	69.4997	78.7751	87.691
Pttg1	63.7178	12.2667	93.5466	0	0	0	30.8457	85.3714	0	0
Ptx3	46.4497	55.0078	61.4304	0	0	11.1736	66.2053	85.0462	0	0
Purb	27.5829	91.2786	60.0796	0	0	64.3324	27.9589	18.7094	0	0
Pvalb	0	0	17.0303	89.3207	0	0	0	0	10.8107	64.4678
Pvrl4	#N/A	#N/A	#N/A	#N/A	#N/A	#N/A	#N/A	#N/A	#N/A	#N/A
Rab3b	16.0663	0	13.0888	19.036	0	17.6383	25.9507	16.5709	0	87.3682
Rab6a	57.7527	20.3912	84.5093	0	0	0.55439	41.0033	0	0	0
Racgap1	49.5166	0.222757	62.2732	0	0	4.8315	27.9589	44.6202	0	0
Ramp3	0	0	0	35.9653	15.6446	0	0	0	28.0573	0
Rasip1	82.1529	13.7874	7.57844	19.036	15.6446	94.9342	51.6594	84.6483	59.1002	0
Rassf5	0	32.1663	25.1956	78.295	0	70.4566	98.7446	60.646	93.3646	16.0134
Rassf6	0	25.0023	18.0541	56.0657	0	17.6383	32.4074	0	15.8864	0
Rbms1	65.8246	25.0023	69.7923	0	0	92.2099	96.3023	66.428	0	8.37158
Rbms3	80.1091	10.5654	80.9395	0	0	94.2368	2.86702	92.933	0	59.867
Rbp4	0	12.0843	4.01452	76.9351	0	0	0	0	26.2665	0
Reln	0	5.32455	28.4325	33.4869	0	90.4555	32.4074	8.97281	3.87123	39.8462
Resp18	0	0	0	71.9783	0	0	0	0	84.79	16.0134
Rfx2	33.8201	21.9138	35.9983	0	0	45.7256	9.9406	16.5709	30.5927	8.37158
Rgmb	71.3446	0.309228	64.2878	0	0	91.4362	85.127	86.3047	0	0
Rgs16	0	87.0209	1.58342	74.1516	0	0	1.73517	0	40.2039	0
Rgs4	41.7774	43.5917	93.6089	0	0	86.5244	50.0208	97.3949	0	0
Rgs8	0	0	0	33.4869	0	0	0	0	60.8132	89.3154
Rhbdl1	0	92.3426	20.2458	0	0	48.913	21.0847	70.035	0	0
Rhov	0	77.0523	25.9722	62.4968	0	0	0	0	68.3756	0
Rian	#N/A	#N/A	#N/A	#N/A	#N/A	#N/A	#N/A	#N/A	#N/A	#N/A
Rimklb	6.26757	25.0023	0	0	0	78.1963	83.3056	64.4437	0	3.17184
Rims3	0	44.1952	24.8005	51.2487	0	0	60.4754	18.7094	17.03	60.7778
Ripk4	24.8443	4.2399	28.1231	50.6323	77.3124	0	33.5684	40.8226	60.8132	99.3814
Rmrp	36.0304	67.6739	18.8717	25.2764	0	0	0	0	0	0
Rnf14	76.7656	77.0523	82.9891	0	0	93.2016	80.6286	93.6197	0	0
Robo2	20.932	62.8353	38.7778	50.6323	0	9.36197	63.5947	20.8394	92.5957	27.9083
Rpp25	0	85.9945	33.5672	35.9653	0	0	87.6046	30.3069	51.5475	0
Rpph1	60.5542	71.7418	99.1698	0	0	0	0	0	0	0
Rprl3	#N/A	#N/A	#N/A	#N/A	#N/A	#N/A	#N/A	#N/A	#N/A	#N/A
Rps6ka6	4.41709	34.8131	32.7264	0	0	40.7974	55.1484	0	0	0
Rsph4a	23.0006	64.9426	65.6231	72.0736	0	0	0	0	0	0
Rspo1	0	0	0	89.7846	42.8031	0	0	0	78.7751	0
Rspo3	0	64.7114	21.5363	91.5322	0	38.0622	66.8159	40.8226	95.7735	0
Rtbdn	0	0	0	78.5873	0	0	21.0847	0	0	0
Rufy3	6.36875	6.04075	52.8252	0	0	61.2649	83.154	52.0137	0	0
Rxfp1	0	0	0	0	0	57.3446	45.8422	26.229	17.03	54.7605
Rxfp3	27.7718	81.0055	40.6036	4.49606	80.186	0	9.9406	0	97.0923	0
Rxra	4.41709	91.2786	40.0002	0	0	40.7974	96.2046	49.0401	3.87123	37.0634
Samd10	11.7201	98.4238	18.7568	0	0	35.0955	40.4426	68.345	0	0
Samd14	13.1906	25.0023	33.9701	0	0	27.2768	33.5684	0	68.3756	0
Samd3	0	0	0	0	0	59.396	91.0936	0	0	39.1325
Sarm1	18.8836	56.9778	43.3091	0	0	5.65696	4.34778	10.3041	17.03	0
Satb1	27.5177	21.9138	61.3896	73.2302	0	0	58.004	85.021	0	77.8868
Satb2	23.6863	92.3426	51.2895	0	0	3.35222	70.6891	39.326	0	0
Scamp1	74.4025	10.5654	83.3473	0	0	37.5528	43.2483	0	23.3564	0
Scg2	75.6009	40.3998	0	0	0	92.782	41.0033	26.229	0	0
Scml4	0	0	0	57.1079	0	0	49.1755	57.1903	17.03	0
Scn1a	0	0	0	25.9628	0	0	0.806837	0.236827	2.79576	0
Scn3b	5.74817	74.8191	39.1905	62.4968	0	0	42.3387	0	30.5927	0
Scn5a	0	6.04075	19.3291	82.5337	0	0	9.9406	0	23.3564	62.0795
Scn8a	33.3412	25.0023	42.2366	0	0	12.3641	7.03101	37.1174	50.9733	37.0634
Scn9a	16.0663	4.2399	13.5248	0	0	91.0984	32.4074	57.1903	0	27.9083
Scrt2	0	13.7874	0	68.9152	0	0	50.8764	0	50.5353	0
Sctr	0	0	0	83.1692	0	75.9351	59.2833	0	10.8107	42.0767
Scube3	15.4975	74.5277	34.2932	83.7411	0	0	91.7437	26.229	0	37.0634
Sdk2	0	44.1952	24.8005	50.6323	0	13.3312	43.2483	14.155	30.5927	42.0767
Sema3a	50.8612	68.4165	56.8719	0	0	66.6372	31.7698	10.3041	0	42.0767
Sema3c	35.1827	55.0078	92.5267	0	0	63.9102	41.0033	50.248	0	87.3682
Sema4g	0	0	0	0	0	78.0437	7.03101	92.4453	0	0
Sema6c	17.7077	68.4165	46.3417	16.5004	0	0	29.8467	67.9947	2.79576	0
Serpini1	32.9904	38.3527	87.7521	0	0	20.5206	14.2126	0.693666	0	79.2566
Setd7	62.0247	62.8353	70.5845	94.3664	0	9.97221	72.0328	16.5709	0	0
Sez6l2	24.8443	6.04075	29.6101	44.6587	0	0	9.9406	43.0395	30.5927	77.1014
Sfrp2	0	23.506	10.6343	97.0672	79.0827	0	0	0	15.1954	0
Sh2d3c	0	0	8.04753	68.9152	33.6177	13.3312	51.6594	20.8394	17.03	0
Sh2d4b	0	6.04075	4.55758	35.9653	64.5606	0	16.7774	0	51.5475	64.4678
Sh3rf3	0	13.7874	39.7588	0	0	17.6383	33.5684	26.229	0.0608302	64.4678
Shank3	0	1.54426	11.6679	13.9521	87.9217	0	84.0367	57.1903	40.2039	0
Shd	0	0	0	19.036	0	0	0	0	92.8488	0
Shh	0	6.04075	4.55758	62.4968	64.5606	0	59.2833	67.1623	2.48917	64.4678
Shisa9	0	51.987	13.9082	78.5873	0	0	0	0	93.5934	0
Sik1	15.4975	42.6594	27.5138	13.9521	0	73.4969	95.5837	71.0272	10.8107	0
Slc10a4	0	19.9269	19.3291	32.3049	95.696	0	14.2126	30.3069	40.2039	36.4609
Slc17a6	0	0	0	92.0278	42.8031	0	0	33.9504	94.3233	16.0134
Slc17a8	0	0	0	62.4968	0	0	21.0847	14.155	30.5927	60.7778
Slc18a3	0	44.1952	15.7165	89.7846	42.8031	0	0	0	96.7663	64.4678
Slc1a6	0	0	0	0	0	0	0	0	0	92.4102
Slc24a2	0	0	1.96298	11.1877	0	0	0	0	29.6438	16.0134
Slc25a3	84.8151	72.114	94.5257	0	0	95.7515	79.0794	97.7761	0	0
Slc27a2	0	76.3286	27.0058	67.5553	78.0693	0	67.3641	16.5709	66.9303	16.0134
Slc32a1	0	25.0023	0	96.7749	74.3874	0	21.0847	0	98.7712	79.2566
Slc34a3	0	0	0	0	0	0	9.9406	0	0	0
Slc35d3	0	72.114	25.9722	94.6969	64.5606	0	0	0	93.5934	0
Slc35f4	0	6.04075	4.55758	7.47013	0	40.7974	44.754	5.19479	46.9147	60.7778
Slc35g2	24.4598	65.5704	57.5045	0	0	11.1736	58.004	0	0	0
Slc38a4	0	23.506	27.4087	83.7411	0	27.2768	85.127	32.0698	0.0608302	0
Slc39a6	97.0242	75.1631	86.2163	0	0	0	0	0	0	0
Slc41a3	0	10.5654	0	0	0	15.4644	18.5489	0	0	96.6632
Slc5a6	17.1074	47.201	66.6955	0	40.6735	0	55.1484	0	0	0
Slc5a7	0	0	0	65.598	0	0	0	0	0	64.4678
Slc6a17	0	51.987	24.8005	93.661	9.40988	0	16.7774	0	82.3811	0
Slc6a3	0	0	0	95.3641	0	0	0	0	30.5927	79.2566
Slc6a5	0	0	0	89.7846	42.8031	0	53.4932	0	96.0606	16.0134
Slc6a7	0	72.114	13.9082	81.4534	4.02181	85.6689	35.4084	37.8742	93.5934	16.0134
Slc7a3	0	13.7874	18.1612	35.9653	0	0	0	0	10.8107	0
Slc8a2	0	34.8131	0	93.661	0	61.5754	2.86702	68.4711	82.3811	42.0767
Slc8a3	0	0	0	2.81838	9.40988	0	0	0	17.03	0
Slc9a6	31.5762	6.04075	51.9922	0	0	89.4393	72.6724	10.3041	0	0
Slc9a7	18.8836	54.1826	41.7384	0	0	13.3312	55.1484	33.9504	0	42.0767
Slco5a1	0	51.987	39.8678	4.49606	0	0	55.1484	0	10.8107	99.9695
Sln	0	0	0	25.9628	0	82.111	85.642	0	0	0
Smoc2	0	0	0	79.5533	15.6446	0	21.0847	33.9504	40.2039	16.0134
Sncg	17.7077	49.3383	0	0	0	46.0008	21.0847	0	0	0
Snhg11	20.0034	56.9778	55.7449	0	80.186	93.6919	96.3023	20.8394	0	78.8119
Snhg4	30.1124	72.114	9.85382	0	0	36.6265	44.754	67.5771	0	0
Snora7a	90.5756	55.0078	16.3899	0	0	0	63.5947	54.7772	0	0
Snord15b	1.02867	91.2786	20.1407	0	0	11.1736	82.0679	0	0	0
Snord17	17.584	59.5926	1.58342	0	0	0	0	0	0	0
Sntb1	18.8836	85.4794	45.238	61.0924	0	28.2358	5.37787	6.456	46.9147	36.4609
Snx16	46.4587	55.0078	13.7	0	98.0949	0	0	0	0	0
Snx31	0	0	0	15.8141	0	0	42.0645	0	7.32639	27.9083
Socs2	49.6088	17.0996	55.9882	7.47013	0	40.7974	86.6181	82.3949	40.2039	0
Socs5	65.5593	79.9829	33.9001	0	0	59.396	49.1755	91.4924	0	62.0795
Sox1	0	13.7874	15.7165	94.6969	0	0	0	10.3041	94.5861	64.4678
Sp8	0	13.7874	20.8843	86.3402	0	0	21.0847	33.9504	91.9047	3.17184
Sp9	7.76728	56.9778	1.96298	99.6918	87.2418	0	51.6594	57.1903	99.9684	8.37158
Spag6	0	0	0	99.9015	62.4824	0	0	0	94.1725	0
Spdef	0	0	0	0	0	0	77.0005	0	10.8107	0
Sphkap	0	0	0	58.2327	42.8031	0	0	0	60.8132	64.4678
Spink10	#N/A	#N/A	#N/A	#N/A	#N/A	#N/A	#N/A	#N/A	#N/A	#N/A
Spint2	0	90.1808	27.181	0	0	61.1777	93.6294	7.86575	30.5927	0
Spock3	0	49.3383	45.5767	77.8946	0	36.6265	7.03101	0	89.3547	54.7605
Srcin1	0	6.04075	4.55758	84.0779	0	0	65.0817	0.693666	88.6442	64.4678
Srrm4	0	0	0	19.036	42.8031	0	0	0	51.5475	16.0134
Ssbp2	36.0866	83.9248	34.8597	35.101	0	95.4981	5.37787	28.6729	0	16.0134
Sst	0	0	0	78.4221	0	0	0	0	0	0
Sstr2	0	65.8336	15.7165	95.8725	0	0	0	0	98.2408	0
Sstr4	0	0	0	0.498856	15.6446	0	0	0	40.2039	0
St18	0	0	0	19.036	0	52.9695	81.5736	0	23.3564	97.6565
St6galnac2	0	81.4867	27.181	86.3402	56.5555	38.0622	40.4426	0	0	59.867
St8sia2	0	40.3998	33.9701	83.7411	0	28.2358	51.6594	74.1886	2.79576	1.32145
Stac	33.4132	47.6408	75.9606	0	0	79.0081	54.5461	37.8742	67.305	39.1325
Stbd1	29.9798	34.8131	55.9493	0	0	0	0	0	0	0
Steap2	16.3182	47.6408	34.338	0	0	0	0	0	78.7751	0
Stk32a	0	25.0023	32.7011	25.9628	0	75.4883	85.6213	46.3159	65.5531	64.4678
Stk32b	23.1287	80.5186	39.3812	0	0	70.3558	56.8493	20.8394	26.2665	64.4678
Stmn1	2.91287	61.3822	96.8458	0	0	52.7052	89.4156	58.1937	0	0
Stmn2	0	13.7874	23.2278	13.9521	0	52.7052	21.0847	67.3865	95.6859	0
Stra6	50.6633	99.5799	8.04753	0	0	58.9574	99.5981	45.419	0	37.0634
Sult2b1	0	34.8131	0	0	0	50.9099	91.8247	18.7094	30.5927	0
Sv2a	0	0	0	0	0	0	0	0	0	0
Sv2b	0	12.2667	30.0422	67.8158	33.6177	0	25.9507	0	97.0388	16.0134
Syndig1l	0	6.04075	8.04753	74.374	42.8031	0	4.34778	0	88.6442	3.17184
Synpr	0	6.04075	0	50.4162	0	58.2137	60.4754	6.456	97.7833	16.0134
Syt1	51.1669	38.208	72.564	0	0	19.7714	21.0847	89.3764	0	37.0634
Syt4	0	0	12.7015	19.036	0	0	0	0	0	0
Sytl1	0	95.0721	9.85382	0	0	0	86.6181	40.8226	90.1869	0
Tac1	0	12.2667	16.6508	51.2487	0	0	0	0	91.9047	0
Tac2	#N/A	#N/A	#N/A	#N/A	#N/A	#N/A	#N/A	#N/A	#N/A	#N/A
Tacr1	0	72.114	30.0812	94.4745	0	6.13371	75.2331	37.1174	15.8864	92.4102
Tas1r1	36.8758	92.946	65.1656	0	0	74.8726	78.6287	79.8697	30.5927	64.4678
Tbr1	0	29.0364	26.5425	4.49606	0	0	35.4084	63.9672	99.9586	71.2849
Tceal7	4.41709	13.7874	25.9722	0	0	0	0	0	0	0
Tcerg1l	13.1906	0	0	15.8141	0	35.0955	0	10.3041	0	64.4678
Tcf12	76.4666	9.2853	73.1811	0	0	93.1362	9.9406	89.6258	0	85.6218
Tcf4	0	47.6408	10.2022	0	0	68.4651	8.77344	50.6544	0	0
Tcfap2d	#N/A	#N/A	#N/A	#N/A	#N/A	#N/A	#N/A	#N/A	#N/A	#N/A
Tchh	0	0	0	95.8153	0	0	55.1484	53.317	51.5475	96.6632
Tcp11	0	1.14198	1.96298	0	4.02181	0	0	0	83.661	77.1014
Tdrd6	0	0	0	0	0	56.3149	0	0	29.6438	0
Tekt2	0	1.54426	28.5668	1.80796	0	88.712	61.4037	2.92461	0	0
Th	0	6.04075	0	35.9653	0	0	35.4084	0	79.6073	0
Thbs3	25.3817	97.4388	28.0355	0	0	88.5322	95.5837	74.7548	0	0
Thsd7a	2.67229	55.0078	43.1943	17.9239	0	15.4644	82.0679	20.8394	23.3564	89.3154
Tiam2	0.869028	38.3527	0	0	0	35.0955	25.9507	8.97281	0	1.32145
Tmem130	0	34.8131	23.691	79.5533	0	52.7052	78.421	0	51.5475	42.0767
Tmem132e	0	34.8131	13.9082	92.8413	33.6177	0	0	53.317	75.7531	16.0134
Tmem151a	0	88.1845	85.3365	25.9628	42.8031	0	0	0	68.3756	0
Tmem200a	78.2181	46.9152	83.4563	0	0	15.4644	63.5947	93.7374	0	92.1591
Tmem53	27.5177	83.5451	3.60772	0	0	64.2371	85.642	0	0	0
Tmem65	3.47948	61.3822	39.4163	0	0	31.1507	43.2483	33.9504	0	0
Tmem90a	#N/A	#N/A	#N/A	#N/A	#N/A	#N/A	#N/A	#N/A	#N/A	#N/A
Tmem91	99.3671	88.9308	92.8751	0	0	84.996	76.7928	2.92461	0	0
Tmtc4	49.1186	99.2077	45.7733	0	0	13.3312	49.1755	50.6544	0	0
Tnc	72.6734	29.9726	42.5325	0	0	79.1143	78.8239	39.326	0	0
Tnfaip8l3	0	10.1951	25.2326	61.0924	0	0	58.004	55.9711	65.154	0
Tnfsf13b	0	9.2853	7.01592	0	0	0	0	0	0	42.0767
Tnnt1	0	0	0	84.0779	0	0	35.4084	61.7391	59.1002	0
Tox2	11.4413	79.825	27.4554	75.9501	60.9942	58.9574	72.6724	72.8377	48.5401	36.4609
Tox3	0	25.0023	22.2935	91.0683	0	31.1507	16.7774	50.6544	40.2039	8.37158
Tpt1p	#N/A	#N/A	#N/A	#N/A	#N/A	#N/A	#N/A	#N/A	#N/A	#N/A
Trank1	16.3182	25.0023	43.3091	0	0	52.2857	30.8457	65.4723	17.03	16.0134
Trfr2	#N/A	#N/A	#N/A	#N/A	#N/A	#N/A	#N/A	#N/A	#N/A	#N/A
Trh	0	6.04075	0	66.9389	33.6177	0	0	0	98.8734	72.0953
Trhde	50.2901	22.4552	77.3931	0	0	9.97221	32.4074	91.7026	0	8.37158
Trim36	29.4941	4.2399	57.7867	57.1079	0	0	0	0	3.87123	64.4678
Trim62	21.1186	65.8336	1.96298	0	0	40.7974	91.7437	40.8226	0	0
Trim66	0	0	0	0	0	15.4644	0.806837	45.1948	0	89.3154
Trim67	0	51.987	26.5036	19.036	0	1.35533	49.1755	69.8529	28.0573	77.8868
Trp73	#N/A	#N/A	#N/A	#N/A	#N/A	#N/A	#N/A	#N/A	#N/A	#N/A
Trpc4	53.1074	22.4552	58.32	0	0	56.5846	9.9406	42.465	0	76.3842
Trpc7	0	0	0	17.9239	0	0	2.86702	0	84.79	95.1571
Trpv1	0	59.5926	7.25923	0	0	46.0008	9.9406	0	0	54.7605
Tsix	0	0	0	0	0	0	0	0	30.5927	0
Tspyl4	37.0736	91.2786	85.9652	0	0	73.3116	42.3387	20.8394	0	0
Ttc39a	0	77.0523	4.55758	0	4.02181	0	0	0	1.99766	0
Ttc39b	21.294	12.2667	4.55758	0	0	56.7317	30.8457	2.33044	74.7409	54.7605
Ttr	0	0	0	16.5004	0	40.7974	0	0	0	0
Tubb3	94.2496	99.14	59.776	0	0	53.7377	21.0847	84.2503	0	0
Tuft1	58.4025	92.946	13.5248	0	0	74.1888	85.642	63.317	0	0
Ubash3b	6.36875	1.54426	56.9244	0	0	17.6383	51.6594	82.6948	0	75.6527
Ubfd1	81.692	25.0023	91.641	0	0	0	4.34778	0	0	0
Ubxn2a	18.8836	9.2853	59.776	0	0	0	35.4084	0	0	0
Uchl1	37.6897	34.8131	59.0558	65.312	0	45.3742	75.1231	33.9504	0	0
Unc5b	32.9904	87.2596	59.4606	91.6402	0	58.9574	98.9398	84.1354	51.5475	64.4678
Upp2	0	0	0	0	0	38.0622	16.7774	2.33044	15.8864	83.3519
Usp13	69.9101	40.3998	61.191	0	0	50.9099	39.5662	16.5709	0	27.9083
Usp28	27.9651	6.04075	8.04753	0	0	0	27.9589	26.229	0	0
Usp29	0	0	0	0	87.9217	0	0	0	0	3.17184
Vamp2	11.4413	40.3998	64.3987	0	0	95.6262	67.3641	72.8545	0	0
Vash2	12.6397	33.7096	44.3699	6.9109	94.1309	82.8112	95.0645	7.86575	0	0
Vax1	13.1906	51.987	0.141116	81.4534	0.737652	48.913	29.8467	15.6068	77.4953	64.4678
Vgf	0	84.688	19.3291	0.498856	0	0	61.4037	10.3041	51.5475	0
Viaat	#N/A	#N/A	#N/A	#N/A	#N/A	#N/A	#N/A	#N/A	#N/A	#N/A
Vmn2r1	#N/A	#N/A	#N/A	#N/A	#N/A	#N/A	#N/A	#N/A	#N/A	#N/A
Vsnl1	53.5436	12.2667	74.7908	0	0	20.5206	67.3641	37.8742	40.2039	72.0953
Vstm2a	0	6.04075	8.04753	67.8158	42.8031	0	61.4037	49.0401	91.9047	13.8582
Vstm2l	0	13.7874	13.9082	74.374	0	50.0872	21.0847	14.155	68.3756	64.4678
Vstm5	0	72.114	21.5363	0	0	0	35.4084	32.0698	3.87123	0
Vsx2	0	25.0023	0	97.4994	33.6177	0	66.6206	43.0395	98.3089	0
Vwc2	0	25.0023	0	35.9653	0	0	0	10.3041	90.7465	16.0134
Vwc2l	0	18.7332	0	0	0	40.7974	32.4074	50.6544	0	54.7605
Wdr6	91.7695	97.4388	64.3987	0	0	74.1262	0.806837	81.9521	0	16.0134
Wif1	0	29.9726	10.3404	95.2879	0	0	9.9406	0	64.7258	64.4678
Wscd2	0	0	0	56.0657	0	0	0	0	51.5475	42.0767
Xkr6	57.4199	46.2348	39.0095	56.0657	0	86.5952	55.1484	75.377	0.761594	27.9083
Xkr7	0	44.1952	19.3291	83.7411	0	0	0	0	92.8488	0
Ybx2	0	32.1663	18.1612	91.0683	0	0	0	0	92.8488	0
Zbtb16	0	44.1952	26.5425	91.0683	64.5606	0	35.4084	33.9504	93.5934	42.0767
Zdbf2	45.8539	62.8353	35.7356	90.5027	0	11.1736	8.77344	0	78.2252	16.0134
Zfhx1b	#N/A	#N/A	#N/A	#N/A	#N/A	#N/A	#N/A	#N/A	#N/A	#N/A
Zfp385a	#N/A	#N/A	#N/A	#N/A	#N/A	#N/A	#N/A	#N/A	#N/A	#N/A
Zfp385b	#N/A	#N/A	#N/A	#N/A	#N/A	#N/A	#N/A	#N/A	#N/A	#N/A
Zfp57	0	0	0	0	0	0	0	0	0	54.7605
Zfp618	#N/A	#N/A	#N/A	#N/A	#N/A	#N/A	#N/A	#N/A	#N/A	#N/A
Zfp941	#N/A	#N/A	#N/A	#N/A	#N/A	#N/A	#N/A	#N/A	#N/A	#N/A
Zic1	54.3463	29.0364	47.8871	81.0149	0	85.8161	33.5684	79.5726	87.1989	0
Zic2	13.1906	59.5926	25.4448	81.4534	9.40988	78.4714	0.0695728	78.5496	94.8878	0
Zic3	0	13.7874	20.2458	51.2487	9.40988	0	21.0847	33.9504	51.5475	0
Zic4	76.3047	59.5926	11.6679	75.9501	98.0949	4.8315	18.5489	54.6006	73.6459	71.2849
Zic5	33.8201	6.04075	24.2769	92.4218	0	0	5.37787	0	92.732	31.064

## Sheet: adult human dermal fibroblasts
	Promoter					Genebody
Gene	H3K27ac	H3K4me1	H3K4me3	H3K27me3	H3K9me3	H3K27ac	H3K4me1	H3K4me3	H3K27me3	H3K9me3
1500016L03Rik	#N/A	#N/A	#N/A	#N/A	#N/A	#N/A	#N/A	#N/A	#N/A	#N/A
1600029O15Rik	#N/A	#N/A	#N/A	#N/A	#N/A	#N/A	#N/A	#N/A	#N/A	#N/A
1700001K23Rik	#N/A	#N/A	#N/A	#N/A	#N/A	#N/A	#N/A	#N/A	#N/A	#N/A
1700023F06Rik	#N/A	#N/A	#N/A	#N/A	#N/A	#N/A	#N/A	#N/A	#N/A	#N/A
2310001H17Rik	#N/A	#N/A	#N/A	#N/A	#N/A	#N/A	#N/A	#N/A	#N/A	#N/A
2310030G06Rik	#N/A	#N/A	#N/A	#N/A	#N/A	#N/A	#N/A	#N/A	#N/A	#N/A
2310042E22Rik	#N/A	#N/A	#N/A	#N/A	#N/A	#N/A	#N/A	#N/A	#N/A	#N/A
2410066E13Rik	#N/A	#N/A	#N/A	#N/A	#N/A	#N/A	#N/A	#N/A	#N/A	#N/A
2410076I21Rik	#N/A	#N/A	#N/A	#N/A	#N/A	#N/A	#N/A	#N/A	#N/A	#N/A
2410137F16Rik	#N/A	#N/A	#N/A	#N/A	#N/A	#N/A	#N/A	#N/A	#N/A	#N/A
2610002M06Rik	#N/A	#N/A	#N/A	#N/A	#N/A	#N/A	#N/A	#N/A	#N/A	#N/A
2610018G03Rik	#N/A	#N/A	#N/A	#N/A	#N/A	#N/A	#N/A	#N/A	#N/A	#N/A
2610203C20Rik	#N/A	#N/A	#N/A	#N/A	#N/A	#N/A	#N/A	#N/A	#N/A	#N/A
2700090O03Rik	#N/A	#N/A	#N/A	#N/A	#N/A	#N/A	#N/A	#N/A	#N/A	#N/A
2900056M20Rik	#N/A	#N/A	#N/A	#N/A	#N/A	#N/A	#N/A	#N/A	#N/A	#N/A
3110047P20Rik	#N/A	#N/A	#N/A	#N/A	#N/A	#N/A	#N/A	#N/A	#N/A	#N/A
3110082D06Rik	#N/A	#N/A	#N/A	#N/A	#N/A	#N/A	#N/A	#N/A	#N/A	#N/A
4930506M07Rik	#N/A	#N/A	#N/A	#N/A	#N/A	#N/A	#N/A	#N/A	#N/A	#N/A
4930539E08Rik	#N/A	#N/A	#N/A	#N/A	#N/A	#N/A	#N/A	#N/A	#N/A	#N/A
4930563E22Rik	#N/A	#N/A	#N/A	#N/A	#N/A	#N/A	#N/A	#N/A	#N/A	#N/A
5330417C22Rik	#N/A	#N/A	#N/A	#N/A	#N/A	#N/A	#N/A	#N/A	#N/A	#N/A
5330426P16Rik	#N/A	#N/A	#N/A	#N/A	#N/A	#N/A	#N/A	#N/A	#N/A	#N/A
5330434G04Rik	#N/A	#N/A	#N/A	#N/A	#N/A	#N/A	#N/A	#N/A	#N/A	#N/A
5730522E02Rik	#N/A	#N/A	#N/A	#N/A	#N/A	#N/A	#N/A	#N/A	#N/A	#N/A
5930412G12Rik	#N/A	#N/A	#N/A	#N/A	#N/A	#N/A	#N/A	#N/A	#N/A	#N/A
6330409D20Rik	#N/A	#N/A	#N/A	#N/A	#N/A	#N/A	#N/A	#N/A	#N/A	#N/A
6430573F11Rik	#N/A	#N/A	#N/A	#N/A	#N/A	#N/A	#N/A	#N/A	#N/A	#N/A
6430598A04Rik	#N/A	#N/A	#N/A	#N/A	#N/A	#N/A	#N/A	#N/A	#N/A	#N/A
9130024F11Rik	#N/A	#N/A	#N/A	#N/A	#N/A	#N/A	#N/A	#N/A	#N/A	#N/A
A230073K19Rik	#N/A	#N/A	#N/A	#N/A	#N/A	#N/A	#N/A	#N/A	#N/A	#N/A
A330076H08Rik	#N/A	#N/A	#N/A	#N/A	#N/A	#N/A	#N/A	#N/A	#N/A	#N/A
A330102I10Rik	#N/A	#N/A	#N/A	#N/A	#N/A	#N/A	#N/A	#N/A	#N/A	#N/A
A430107P09Rik	#N/A	#N/A	#N/A	#N/A	#N/A	#N/A	#N/A	#N/A	#N/A	#N/A
A530058N18Rik	#N/A	#N/A	#N/A	#N/A	#N/A	#N/A	#N/A	#N/A	#N/A	#N/A
A830018L16Rik	#N/A	#N/A	#N/A	#N/A	#N/A	#N/A	#N/A	#N/A	#N/A	#N/A
A830082N09Rik	#N/A	#N/A	#N/A	#N/A	#N/A	#N/A	#N/A	#N/A	#N/A	#N/A
A930005I04Rik	#N/A	#N/A	#N/A	#N/A	#N/A	#N/A	#N/A	#N/A	#N/A	#N/A
A930038C07Rik	#N/A	#N/A	#N/A	#N/A	#N/A	#N/A	#N/A	#N/A	#N/A	#N/A
Abcc8	0	0	0	74.5979	0	0	35.5252	0	73.387	0
Abhd14b	63.2323	99.5877	64.8449	0	0	69.8379	29.8284	85.8408	0	0
Ablim1	24.2862	69.2584	10.0991	78.8901	0	35.6464	67.2879	20.8914	45.2562	0
Ablim2	0	0	26.0779	87.3945	0	14.4263	0.2913	3.0976	35.121	57.2163
Ablim3	38.7009	34.0577	65.2632	0	0	38.6918	79.8028	26.4239	0	0
Ache	0	70.6107	0	78.0725	0	29.8651	18.7468	51.881	0	0
Acot7	47.1471	58.0136	51.1339	0	0	32.2408	63.1146	0	0	0
Acta1	0	0	0	88.5853	0	0	0	0	59.2366	0
Adamts14	48.5313	20.905	38.6639	0	0	91.9836	94.3995	0	0	0
Adamts15	17.9	4.26371	14.7588	69.2571	0	23.6321	73.2552	64.4413	0	0
Adamts17	0	0	0	30.9562	0	61.9937	35.5252	0.113845	0	0
Adar	96.9864	0.569595	11.8205	0	0	98.7727	40.6638	24.3339	0	0
Adcyap1	0	0	0	30.9562	0	0	0	57.4713	96.9522	0
Afap1	42.0512	1.59207	60.1071	0	0	68.985	56.1795	26.4239	0	15.5615
Agtpbp1	32.3171	17.4925	62.541	0	0	74.4377	13.6545	19.5388	0	0
AI504432	#N/A	#N/A	#N/A	#N/A	#N/A	#N/A	#N/A	#N/A	#N/A	#N/A
AI606473	#N/A	#N/A	#N/A	#N/A	#N/A	#N/A	#N/A	#N/A	#N/A	#N/A
AI854703	#N/A	#N/A	#N/A	#N/A	#N/A	#N/A	#N/A	#N/A	#N/A	#N/A
Ajap1	0	0	0	70.9366	0	0	0	0	0	66.0461
Akap7	15.1808	53.0154	7.85328	0	0	0	86.4308	42.2399	0	0
Alg2	99.1237	81.8504	68.1615	0	0	0	0	0	0	0
Alk	0	89.5354	7.85328	30.9562	0	43.32	87.0646	20.8914	35.121	0
Aloxe3	0	39.4593	61.6203	95.73	0	0	0	0	49.3119	0
Amy1	#N/A	#N/A	#N/A	#N/A	#N/A	#N/A	#N/A	#N/A	#N/A	#N/A
Angpt1	8.07193	15.615	91.1659	0	0	5.28369	32.7121	56.9343	0	0
Ank1	78.4799	92.4101	0	85.395	0	2.7153	82.3989	50.9634	59.2366	70.0059
Ankrd34b	0	37.2824	0	75.4066	0	0	0	0	21.7639	0
Ankrd35	0	98.4206	47.4149	0	0	57.4351	0	54.5691	33.2915	0
Ankrd55	0	0	0	14.0185	0	43.32	88.1274	30.784	9.88829	0
Ankrd6	0	9.84549	7.29083	42.3309	0	0	18.7468	39.477	35.121	0
Aox4	#N/A	#N/A	#N/A	#N/A	#N/A	#N/A	#N/A	#N/A	#N/A	#N/A
Apba1	0	64.524	62.0606	0	0	32.2408	69.2965	2.4791	0	0
Araf	62.3103	57.014	49.5406	0	0	26.1215	16.2604	0	0	0
Arhgap24	12.1542	46.5431	13.3997	0	0	57.4351	48.7446	85.1475	0	0.242317
Arhgap36	0	0	0	0	0	0	0	0	0	0
Armcx2	0	31.6245	53.1835	0	0	0	0	0	0	0
Armcx4	37.0868	0	2.92134	0	0	21.9135	72.992	63.0582	0	0
Arnt2	0	0	1.55825	82.6313	0	8.40178	96.0863	26.4239	79.8794	15.5615
Arrb1	5.01724	92.8211	57.6231	0	0	29.8651	90.5797	43.3919	25.8763	0
Arx	0	0	0	65.4359	0	0	0	0	35.121	0
Arxes1	#N/A	#N/A	#N/A	#N/A	#N/A	#N/A	#N/A	#N/A	#N/A	#N/A
Asphd1	15.1808	0	18.9942	0	0	0	0	0	0	0
Astn1	0	0	8.02142	64.8405	0	1.34106	16.2604	37.2681	29.0011	0
Avp	0	0	0	80.7296	0	0	79.8028	0	25.8763	0
AW555464	#N/A	#N/A	#N/A	#N/A	#N/A	#N/A	#N/A	#N/A	#N/A	#N/A
B230216G23Rik	#N/A	#N/A	#N/A	#N/A	#N/A	#N/A	#N/A	#N/A	#N/A	#N/A
B4galt5	15.1808	0	12.6371	0	0	41.5856	74.8885	16.256	0	0
B630019K06Rik	#N/A	#N/A	#N/A	#N/A	#N/A	#N/A	#N/A	#N/A	#N/A	#N/A
Baiap2l2	0	0	0	0	0	0	60.3235	0	0	0
Baiap3	0	69.2584	0	89.8116	0	21.9135	77.587	91.1116	0	0
Barhl1	0	14.8057	20.6695	96.9386	0	0	35.5252	0	99.405	0
Barhl2	0	0	0	97.2674	0	0	0	0	92.8641	0
BC005764	#N/A	#N/A	#N/A	#N/A	#N/A	#N/A	#N/A	#N/A	#N/A	#N/A
BC024139	#N/A	#N/A	#N/A	#N/A	#N/A	#N/A	#N/A	#N/A	#N/A	#N/A
BC030867	#N/A	#N/A	#N/A	#N/A	#N/A	#N/A	#N/A	#N/A	#N/A	#N/A
BC089491	#N/A	#N/A	#N/A	#N/A	#N/A	#N/A	#N/A	#N/A	#N/A	#N/A
Bcat1	24.556	34.0577	35.8657	0	0	26.1215	11.719	61.0022	0	0
Bcl11a	0	58.0136	18.0775	80.7296	0	47.0983	87.6472	42.2399	4.50498	0
Bcl11b	0	0	10.0991	88.5853	0	0	51.5284	39.477	85.5703	0
Bdnf	17.9	26.1975	52.9414	19.9458	0	41.0359	24.6849	72.7571	25.8763	0
Bean1	0	53.0154	31.9766	44.2504	0	26.1215	95.1576	0	70.8289	0
Bhlhe22	0	0	19.7688	4.06558	0	0	0	0	47.7172	0
Blcap	0.841095	95.957	3.39371	0	0	0	58.1564	7.39652	0	0
Bmp3	0	58.0136	45.8757	19.9458	0	0	44.5421	0	87.9179	0
Bmp5	0	0	0	0	0	26.1215	48.7446	0	0	0
Btbd11	0	0	13.5799	70.9366	0	68.1794	0.2913	62.2052	45.2562	0
Btbd2	0	9.84549	30.3032	0	0	0	0	0	0	0
C1ql1	0	0	44.5146	94.8325	0	0	0	0	68.619	0
Cacna1c	38.7009	26.1975	39.7768	0	0	71.209	61.4424	84.7227	4.50498	29.8641
Cacna1g	0	65.6683	16.9225	40.056	0	86.8911	84.605	3.0976	79.2399	0
Cacna1h	0	0	0	88.0521	0	0	69.2965	0	0	0
Cacna2d1	32.3171	0	88.5198	0	0	97.0572	63.1146	0.871678	0	0
Cacna2d2	0	0	0	19.9458	0	0	0	37.8254	4.50498	0
Cacna2d3	0	0	0	75.4066	0	5.28369	48.7446	39.477	73.387	31.9444
Cacnb4	0	0	42.8693	50.6132	0	75.3854	18.7468	48.8836	18.1049	0
Cacng2	0	0	0	15.9202	0	0.00157958	16.2604	61.1993	49.3119	0
Cacng5	0	0	0	0	0	0	0	0	0	0
Calb1	0	0	0	25.5443	0	0	0	0	0	0
Calb2	0	58.0136	16.194	0	0	0	80.6462	0	0	0
Calca	0	0.569595	16.194	91.66	0	0	0	0	0	0
Caln1	0	0	0	0	0	0	10.9999	24.3339	0	57.2163
Camk2d	91.4377	0	96.5322	0	0	48.4883	64.2359	63.867	0	31.9444
Card10	20.6145	29.9145	51.7004	0	0	31.4194	93.4756	0	0	0
Carhsp1	48.5313	81.8504	14.7588	0	0	72.3811	64.2359	30.784	0	0
Casz1	0	0	0	65.4359	0	0	0.00121883	51.881	35.121	0
Cbln2	0	0	0	30.9562	0	0	0	0	0	0
Cbln4	0	0	0	0	0	0	0	0	0	0
Ccbe1	88.8382	15.615	94.0582	0	0	32.2408	13.6545	9.54088	0	0
Ccdc109b	#N/A	#N/A	#N/A	#N/A	#N/A	#N/A	#N/A	#N/A	#N/A	#N/A
Ccdc116	0	0	0	0	0	0	0	0	0	0
Ccdc136	0	31.6245	13.5799	42.3309	0	0	24.6849	0	0	0
Cck	0	15.615	1.55825	52.9592	0	0	73.2552	3.0976	9.88829	0
Cckar	0	0	26.0779	74.5979	0	0	32.7121	0	85.3679	0
Ccl27b	#N/A	#N/A	#N/A	#N/A	#N/A	#N/A	#N/A	#N/A	#N/A	#N/A
Ccnh	32.3171	65.6683	9.45857	0	0	41.5856	76.4023	14.3496	0	0
Cd24a	#N/A	#N/A	#N/A	#N/A	#N/A	#N/A	#N/A	#N/A	#N/A	#N/A
Cd274	48.3319	29.9145	59.0142	0	0	0	76.1292	0	0	0
Cdh7	0	0	0	0	0	0	0	0	0	0.242317
Cdh8	0	0	0	65.4359	0	26.1215	69.2965	0	49.3119	57.2163
Cdk5r1	0	0	18.0775	0	0	0	0	0	0	0
Cdkl1	8.07193	0.323489	28.8201	0	0	51.7518	44.5421	9.54088	0	0
Cdkl2	0	0	64.0723	0	0	0	0	0	42.9815	0
Cds2	84.6386	71.0014	92.0006	0	0	65.3203	69.2965	34.597	0	0
Ceacam16	0	0	0	0	0	0	0	0	0	0
Cecr6	#N/A	#N/A	#N/A	#N/A	#N/A	#N/A	#N/A	#N/A	#N/A	#N/A
Celf4	0	0	19.963	19.9458	0	32.2408	51.5284	43.3919	18.1049	20.0059
Celf6	0	82.576	37.0086	0	0	0	79.8028	0	25.8763	0
Celsr3	58.3429	0	39.4225	0	0	21.9135	38.1676	78.0177	0	0
Centg2	#N/A	#N/A	#N/A	#N/A	#N/A	#N/A	#N/A	#N/A	#N/A	#N/A
Chac1	57.3481	4.95636	58.2156	0	0	0	0	0	0	0
Chat	0	0	0	80.7296	0	0	0	0	88.3227	0
Chl1	0	0	0	0	0	0	0	0	0	57.2163
Chodl	0	0	0	0	0	0	0	0	0	57.2163
Chrm3	0	0	0	30.9562	0	0	35.5252	36.8093	85.6836	20.0059
Chrna3	0	0	0	37.4967	0	0	0	0	42.9815	0
Chrna5	0	11.8016	8.02142	4.06558	0	0	0	0	25.8763	0
Cib2	58.9811	37.2824	46.4602	0	0	0	0	0	0	0
Cidea	0	0	0	82.2314	0	51.7518	87.0646	59.32	98.0936	0
Cilp2	0	31.6245	0	44.2504	0	0	0	0	0	0
Cish	0	20.905	38.2156	0	0	0	0	0	0	0
Cited2	71.1083	85.6409	96.6143	0	0	43.32	44.5421	28.1469	0	0
Cldn3	0	0	0	50.6132	0	0	0	0	0	0
Clnk	0	0	0	0	0	0	0	0	0	0
Clrn1	0	50.9832	0	0	0	0	48.7446	0	35.121	0
Clstn2	0	0	0	30.9562	0	35.6464	10.9999	0	92.4593	0
Clvs1	0	0	0	0	0	0.295381	35.5252	0	11.143	0
Cnr1	0	0	16.194	92.442	0	0	0	0	73.387	0
Cntn2	0	0	0	14.0185	0	0	0	0	97.8264	0
Cntn5	0	0	0	44.2504	0	75.7835	0	56.377	0	57.2163
Cntnap2	0	0	0	0	0	61.9937	35.5252	20.8914	0	90.7506
Cntnap3	0	0	0	0	0	0	0	0	0	0
Cntnap4	0	0	0	0	0	0	0	0	0	57.2163
Cntnap5a	#N/A	#N/A	#N/A	#N/A	#N/A	#N/A	#N/A	#N/A	#N/A	#N/A
Cntnap5c	#N/A	#N/A	#N/A	#N/A	#N/A	#N/A	#N/A	#N/A	#N/A	#N/A
Col18a1	17.0624	90.596	0.199159	68.3951	0	36.6194	88.1274	8.64711	0	0
Col19a1	0	50.9832	8.02142	78.8901	0	57.4351	48.7446	63.6291	97.1464	0
Col25a1	0	0	41.7164	19.9458	0	80.0989	87.7569	3.0976	47.7172	0
Col26a1	0	0	0	73.567	0	0	35.5252	0	25.8763	0
Col6a2	78.6582	14.8057	49.5406	0	0	97.5374	26.8471	98.5166	0	86.9563
Coprs	7.50886	42.1513	1.27602	0	0	0	0	2.4791	0	0
Cort	40.3456	95.1401	21.5462	0	0	80.8255	0	43.3919	0	0
Cox7b	27.8875	0	24.5406	0	0	0	0	0	0	0
Cpne4	0	0	21.5462	74.1447	0	72.2041	24.6849	36.8093	11.143	0
Cpne5	0	59.4979	0	75.4066	0	0	68.9723	0	49.3119	5.20686
Cpne7	17.0624	64.524	3.9942	0	0	98.3778	82.3989	0	0	0
Crabp1	0	0	0	83.0579	0	0	0	0	88.3227	0
Crabp2	10.2844	50.9832	71.4121	0	0	17.7497	29.8284	83.4959	0	0
Crh	0	76.908	41.7164	83.2445	0	0	13.6545	65.5322	0	0
Crhbp	0	0	0	54.8698	0	0	46.6653	0	68.619	0
Crhr2	0	0	0	4.06558	0	0	0	0	35.121	0
Crmp1	0	0	0	10.535	0	0	80.6462	20.8914	11.143	0
Csdc2	0	99.6359	33.5598	0	0	53.3945	99.5015	0	0	0
Ctxn2	0	0	0	40.056	0	0	0	0	0	0
Cul7	81.4619	76.908	51.9265	0	0	0	0	0	0	0
Cux2	0	0	0	30.9562	0	0	0	0	45.2562	73.6229
Cxadr	0	29.9145	20.6695	14.0185	0	0	0	0	0	0
Cxcl11	0	0	0	4.06558	0	0	0	0	0	0
Cxcl12	3.41248	0	55.9237	0	0	0	35.5252	74.6738	0	0
Cxcr4	0	0	20.5935	52.9592	0	0	0	0	61.4547	0
Cxcr7	#N/A	#N/A	#N/A	#N/A	#N/A	#N/A	#N/A	#N/A	#N/A	#N/A
Cxx1c	#N/A	#N/A	#N/A	#N/A	#N/A	#N/A	#N/A	#N/A	#N/A	#N/A
Cyb561	32.3171	20.905	35.0731	0	0	93.0135	96.0863	0	0	0
Cygb	0	17.4925	1.27602	0	0	78.3613	94.3995	19.5388	0	0
Cyp4x1	0	0	0	0	0	0	11.719	0	0	0
D0H4S114	#N/A	#N/A	#N/A	#N/A	#N/A	#N/A	#N/A	#N/A	#N/A	#N/A
D130043K22Rik	#N/A	#N/A	#N/A	#N/A	#N/A	#N/A	#N/A	#N/A	#N/A	#N/A
Dach1	0	0	13.5799	30.9562	0	0	0	0	0	73.6229
Dact1	0	15.615	79.5887	93.8017	0	0	14.5613	88.539	88.1527	0
Dapk1	0	0	34.2424	0	0	76.7344	94.1703	54.9871	0	0
Dcaf7	57.5663	37.2824	45.4454	0	0	23.6321	86.0578	70.7724	0	0
Dcx	0	0	0	0	0	0	0	0	0	0
Deptor	0	0	73.73	0	0	32.2408	69.2965	0	49.3119	0
Dhrs3	25.6563	87.9878	34.2424	0	0	32.2408	85.8067	59.6428	0	0
Diras1	17.9	76.908	16.194	0	0	0	0	0	0	66.0461
Dkk3	25.6563	53.0154	37.5911	0	0	8.40178	95.8645	14.3496	0	0
Dlat	70.1394	15.615	92.7592	0	0	0	0	0	0	0
Dleu7	0	17.4925	0	83.0579	0	56.6548	51.5284	20.8914	73.387	67.5827
Dlx1	0	83.4767	12.6371	52.9592	0	0	11.719	0	97.1464	0
Dlx1as	#N/A	#N/A	#N/A	#N/A	#N/A	#N/A	#N/A	#N/A	#N/A	#N/A
Dlx1os	#N/A	#N/A	#N/A	#N/A	#N/A	#N/A	#N/A	#N/A	#N/A	#N/A
Dlx2	0	20.905	32.7012	0	0	65.3203	79.8028	54.9871	0	0
Dlx5	0	0	7.29083	74.1447	0	0	0	0	42.9815	0
Dlx6	0	0	10.0991	88.5853	0	0	0	0	90.2898	0
Dlx6os1	#N/A	#N/A	#N/A	#N/A	#N/A	#N/A	#N/A	#N/A	#N/A	#N/A
Dnahc1	#N/A	#N/A	#N/A	#N/A	#N/A	#N/A	#N/A	#N/A	#N/A	#N/A
Dnajc12	0	20.905	16.194	0	0	0	0	0	0	0
Dnajc27	94.7927	39.4593	68.0514	0	0	0	5.52007	0	0	57.2163
Dnajc5	17.9	73.4016	14.7588	0	0	71.4428	69.2965	0	0	0
Dnajc6	37.0868	0	40.9117	0	0	41.5856	11.719	16.256	0	0
Dnm3	67.8378	46.5431	41.5823	0	0	17.7497	9.56902	47.1267	0	82.8073
Doc2b	0	0	0	30.9562	0	0	0	0	63.3409	0
Dpp6	0	0	0	0	0	0	0	0	0	20.0059
Dpysl4	0	0	0	82.7113	0	0	0	0	88.3227	0
Dpysl5	0	0	0	75.4066	0	0	0	0	89.707	0
Drd1a	#N/A	#N/A	#N/A	#N/A	#N/A	#N/A	#N/A	#N/A	#N/A	#N/A
Drd2	0	0	0	14.0185	0	0	0	0	11.143	0
Dscaml	#N/A	#N/A	#N/A	#N/A	#N/A	#N/A	#N/A	#N/A	#N/A	#N/A
Dsp	0	0	17.3789	14.0185	0	36.6194	0.2913	0	70.8289	0
Dtna	40.9415	34.0577	33.9241	0	0	14.4263	42.4871	3.0976	0	0
Dusp4	38.7009	0	3.65793	54.31	0	14.4263	46.6653	7.97764	0	0
Dync1i1	0	0	24.7548	1.97725	0	56.6548	40.6638	67.0377	0	0
Dynll2	44.8314	65.6683	10.0991	0	0	0	69.2965	11.0498	0	0
E130003G02Rik	#N/A	#N/A	#N/A	#N/A	#N/A	#N/A	#N/A	#N/A	#N/A	#N/A
E130309F12Rik	#N/A	#N/A	#N/A	#N/A	#N/A	#N/A	#N/A	#N/A	#N/A	#N/A
E230016M11Rik	#N/A	#N/A	#N/A	#N/A	#N/A	#N/A	#N/A	#N/A	#N/A	#N/A
E330013P04Rik	#N/A	#N/A	#N/A	#N/A	#N/A	#N/A	#N/A	#N/A	#N/A	#N/A
Ebf2	13.9537	20.905	60.4874	15.9202	0	43.32	24.6849	14.3496	49.3119	0
Ebf3	3.41248	17.4925	53.8881	15.9202	0	32.2408	11.719	0.871678	59.2366	0
Ece2	0	0	0	97.4185	0	0	0	0	63.3409	0
Ecel1	0	0	0	54.8698	0	0	0	0	35.121	0
Eepd1	25.6563	59.4979	12.3149	0	0	85.441	32.7121	59.0719	0	0
Efna3	0	39.4593	0	14.0185	0	25.4454	51.5284	50.9634	92.9774	0
Efna5	36.9742	0	62.0606	0	0	53.3945	24.6849	7.39652	0	0
Egln3	0	0	31.4422	85.395	0	0	0	0	73.387	0
Egr1	85.8281	71.0014	39.941	0	0	0	0	70.5957	0	0
Eif4a2	95.9799	0	98.9702	0	0	17.7497	11.719	99.5021	0	0
Elavl2	0	0	46.9506	50.6132	0	0	0	68.6587	59.2366	0
Elfn1	0	0	0	0	18.8961	0	4.69615	0	0	0
Elmo1	0	0	0	15.9202	0	63.4943	29.8284	30.784	68.619	82.8073
Elmod1	0	17.4925	29.6807	63.001	0	0	0	0	99.0812	0
Elovl4	0	59.4979	47.1187	91.66	0	0	0	0	0	0
Emc9	72.7061	86.8384	10.0991	0	0	0	91.2354	69.0155	0	0
Eme2	0.00117308	82.576	10.0991	0	0	0	0	0	0	0
Emx2	10.2844	4.95636	70.7076	0	0	97.1868	51.5284	95.713	0	0
Entpd3	0	0	8.02142	54.8698	0	0	29.8284	0	0	0
Eomes	0	5.57797	28.8201	93.1529	0	0	29.8284	79.2887	25.8763	0
Epb4.1l1	#N/A	#N/A	#N/A	#N/A	#N/A	#N/A	#N/A	#N/A	#N/A	#N/A
Epha6	0	31.6245	13.5799	85.395	0	0	0	0	0	82.8073
Epha7	0	0	10.0991	92.442	0	0	0	0	85.6836	20.0059
Epha8	0	0	0	30.9562	0	0	0	0	73.387	0
Esm1	17.9	65.6683	25.8757	0	0	0	0	42.804	0	0
Etnk2	0	0	1.55825	42.3309	0	59.2453	81.6822	0	18.1049	0
Ets1	98.4527	29.9145	93.4257	15.9202	0	93.0135	48.7446	14.3496	9.88829	0
Ets2	45.3781	34.0577	38.6639	0	0	88.6507	9.56902	89.7998	0	71.3771
Etv1	38.3138	50.9832	16.194	0	0	77.1577	89.8362	28.1469	0	0
Evl	30.6794	99.3619	24.7548	0	0	1.34106	10.9999	41.516	0	82.8073
Eya2	0	0	0	70.0124	0	57.4351	38.1676	6.37022	94.9607	66.0461
F730043M19Rik	#N/A	#N/A	#N/A	#N/A	#N/A	#N/A	#N/A	#N/A	#N/A	#N/A
Faim2	0	42.1513	13.5799	0	0	0	18.7468	0	88.3227	0
Fam123c	#N/A	#N/A	#N/A	#N/A	#N/A	#N/A	#N/A	#N/A	#N/A	#N/A
Fam131c	94.7927	62.6541	20.6695	0	0	0	0	0	29.0011	0
Fam150b	#N/A	#N/A	#N/A	#N/A	#N/A	#N/A	#N/A	#N/A	#N/A	#N/A
Fam159b	#N/A	#N/A	#N/A	#N/A	#N/A	#N/A	#N/A	#N/A	#N/A	#N/A
Fam167a	13.9537	65.6683	41.268	52.9592	0	83.2738	0.203544	0	33.2915	0
Fam183b	#N/A	#N/A	#N/A	#N/A	#N/A	#N/A	#N/A	#N/A	#N/A	#N/A
Fam20c	0.841095	34.0577	64.1904	0	0	81.293	62.5003	87.0608	0	40.5969
Fam216a	62.3103	0	73.2356	0	0	0	0	0	0	0
Fam43a	0	29.9145	23.5178	0	0	0	27.6394	18.5635	0	0
Fam63b	#N/A	#N/A	#N/A	#N/A	#N/A	#N/A	#N/A	#N/A	#N/A	#N/A
Fam65b	#N/A	#N/A	#N/A	#N/A	#N/A	#N/A	#N/A	#N/A	#N/A	#N/A
Fgf11	0	79.4933	0.199159	89.5628	0	0	77.3018	0.249779	92.9774	0
Fgf18	0	20.905	17.6091	0	0	66.9505	51.5284	34.597	0	0
Fgf9	0	0	41.7164	90.9402	0	0	32.7121	56.9343	92.9774	0
Fibcd1	0	78.4429	17.6091	25.5443	0	66.4545	51.5284	0	0	0
Fibin	29.9263	98.9001	68.726	0	0	0	40.6638	82.2453	0	0
Flot1	28.7908	71.0014	74.5066	0	0	76.1057	88.1274	0	0	0
Flrt3	56.29	0	14.7588	0	0	0	0	33.7847	0	0
Fmn1	64.5837	31.6245	0.961769	74.5979	0	17.7497	10.9999	11.0498	11.143	0
Fosl2	98.7718	87.9878	49.5406	0	0	95.8789	51.5284	97.1573	0	0
Foxo6	0	43.5797	24.7548	27.6237	0	0	0	16.256	80.8346	0
Foxred2	0	0	25.8757	0	0	0	0	0	0	0
Frmd7	0	0	0	0	0	0	0	0	0	0
Frmpd3	0	0	0	0	0	17.7497	38.1676	14.3496	29.0011	0
Fstl5	0	0	14.7588	0	0	26.1215	56.1795	42.2399	0	0
Fut7	0	0	0	0	0	0	0	3.0976	0	0
Gabarapl1	21.757	50.9832	37.0086	0	0	0	82.3989	96.583	0	0
Gabra5	0	0	0	30.9562	0	0	46.6653	50.192	91.6174	0
Gabrg2	0	0	0	0	0	0	0	0	0	31.9444
Gad1	0	43.5797	27.1527	80.7296	0	80.0989	64.2359	15.8414	63.3409	0
Gad2	0	0	0	25.5443	0	0	0	0	78.1632	0
Galntl6	0	0	5.51341	0	0	65.3203	5.52007	16.256	35.121	0
Garnl3	0	0	0	0	0	38.6918	61.4424	0	42.9815	0
Gat1	#N/A	#N/A	#N/A	#N/A	#N/A	#N/A	#N/A	#N/A	#N/A	#N/A
Gatsl2	#N/A	#N/A	#N/A	#N/A	#N/A	#N/A	#N/A	#N/A	#N/A	#N/A
Gbx2	0	0	39.7768	99.018	0	0	0	13.5645	63.3409	0
Gcgr	0	0	0	1.97725	0	0	0	0	73.387	0
Gdf5	5.01724	98.7885	22.9093	0	0	8.40178	38.1676	0.113845	0	0
Gfpt2	17.0624	42.1513	27.3769	0	0	87.8925	79.8028	30.784	0	0
Ggct	42.0512	73.4016	67.3129	0	0	0	0	0	0	0
Gipc2	0	0	35.0731	10.295	0	64.1515	27.6394	55.7959	0	0
Gipr	0	53.0154	16.194	75.4066	0	0	0	51.3542	68.619	0
Gjd2	0	0	0	4.06558	0	0	0	0	0	0
Gldn	35.109	0.569595	27.3769	52.9592	0	55.5743	27.6394	46.7359	78.1632	0
Gli1	47.4967	46.5431	63.6779	50.4799	0	0	0	73.4945	11.143	0
Glra2	0	0	0	0	0	0	48.7446	0	0	0
Gm10035	#N/A	#N/A	#N/A	#N/A	#N/A	#N/A	#N/A	#N/A	#N/A	#N/A
Gm10406	#N/A	#N/A	#N/A	#N/A	#N/A	#N/A	#N/A	#N/A	#N/A	#N/A
Gm14204	#N/A	#N/A	#N/A	#N/A	#N/A	#N/A	#N/A	#N/A	#N/A	#N/A
Gm14434_loc1	#N/A	#N/A	#N/A	#N/A	#N/A	#N/A	#N/A	#N/A	#N/A	#N/A
Gm14434_loc4	#N/A	#N/A	#N/A	#N/A	#N/A	#N/A	#N/A	#N/A	#N/A	#N/A
Gm15612	#N/A	#N/A	#N/A	#N/A	#N/A	#N/A	#N/A	#N/A	#N/A	#N/A
Gm15708	#N/A	#N/A	#N/A	#N/A	#N/A	#N/A	#N/A	#N/A	#N/A	#N/A
Gm1604b_loc1	#N/A	#N/A	#N/A	#N/A	#N/A	#N/A	#N/A	#N/A	#N/A	#N/A
Gm16532	#N/A	#N/A	#N/A	#N/A	#N/A	#N/A	#N/A	#N/A	#N/A	#N/A
Gm3020_loc1	#N/A	#N/A	#N/A	#N/A	#N/A	#N/A	#N/A	#N/A	#N/A	#N/A
Gm3494_loc2	#N/A	#N/A	#N/A	#N/A	#N/A	#N/A	#N/A	#N/A	#N/A	#N/A
Gm5087	#N/A	#N/A	#N/A	#N/A	#N/A	#N/A	#N/A	#N/A	#N/A	#N/A
Gm514	#N/A	#N/A	#N/A	#N/A	#N/A	#N/A	#N/A	#N/A	#N/A	#N/A
Gm5424	#N/A	#N/A	#N/A	#N/A	#N/A	#N/A	#N/A	#N/A	#N/A	#N/A
Gm5607	#N/A	#N/A	#N/A	#N/A	#N/A	#N/A	#N/A	#N/A	#N/A	#N/A
Gm5741	#N/A	#N/A	#N/A	#N/A	#N/A	#N/A	#N/A	#N/A	#N/A	#N/A
Gm5796	#N/A	#N/A	#N/A	#N/A	#N/A	#N/A	#N/A	#N/A	#N/A	#N/A
Gm9962	#N/A	#N/A	#N/A	#N/A	#N/A	#N/A	#N/A	#N/A	#N/A	#N/A
Gnas	10.2844	90.1317	47.4149	10.535	0	17.7497	18.7468	69.0155	11.143	0
Gng2	20.1053	80.1606	4.54864	0	0	0.00157958	4.69615	89.4328	0	0
Gng4	0	0	16.9225	74.1447	0	0	18.7468	78.4493	59.2366	0
Gnl1	84.5166	73.9598	64.4145	0	0	93.1778	56.1795	72.9542	0	0
Gnl3l	46.5652	0	42.4129	0	0	43.32	0	0	0	0
Gnrh1	0	0	0	0	0	0	0	0	0	0
Got2	0	15.615	34.963	0	0	0	0	0	0	0
Gpc4	0	0	0	44.2504	0	0	0	0	47.7172	0
Gpr12	0	0	8.02142	44.2504	0	0	0	0	4.50498	0
Gpr123	#N/A	#N/A	#N/A	#N/A	#N/A	#N/A	#N/A	#N/A	#N/A	#N/A
Gpr126	#N/A	#N/A	#N/A	#N/A	#N/A	#N/A	#N/A	#N/A	#N/A	#N/A
Gpr151	0	0	0	0	0	0	0	0	0	0
Gpr176	95.3276	26.1975	92.3068	0	0	29.8651	74.8885	34.597	0	0
Gpr22	0	31.6245	0	0	0	0	64.2359	16.256	0	0
Gpr26	0	0	0	80.7296	0	0	48.7446	0	25.8763	0
Gpr3	31.6625	94.6377	4.54864	0	0	0	73.2552	0	0	0
Gpr61	0	0	0	14.0185	0	94.7037	67.2879	96.447	68.619	0
Gpr83	0	45.5714	25.7036	52.9592	0	0	0	0	0	0
Gprin3	0	43.5797	18.9942	54.8698	0	0	0	47.5243	0	0
Grem2	25.6563	53.0154	98.6719	0	0	50.9809	5.52007	6.37022	0	0
Gria1	0	0	9.45857	0	0	53.3945	55.2873	6.37022	0	0
Gria4	0	0	1.55825	54.8698	0	0	0	30.784	0	0
Grik1	0	0	25.7036	70.0124	0	0	38.1676	0	35.121	0
Grik2	0	0	0	0	0	0	51.5284	39.477	0	57.2163
Grin2b	0	0	0	50.6132	0	0	44.5421	0	4.50498	0
Grip1	0	0	0	0	0	0	78.0599	0	63.3409	0
Grm2	0	0	0	54.8698	0	0	0	0	0	0
Grpr	0	0	0	0	0	0	0	0	0	0
Gse1	40.9415	98.2633	3.11549	0	0	64.1515	29.8284	34.597	0	0
Has3	0	20.905	16.9225	0	0	0	51.5284	0	0	0
Hcn1	0	0	0	40.056	0	0	0	0	0	31.9444
Hcn4	0	0	0	10.535	0	0	0	0	35.121	0
Hdac11	58.9811	0	49.5406	0	0	77.3852	35.5252	0	0	0
Hdac6	84.7793	12.3598	59.0142	0	0	0	0	0	0	0
Hdac9	24.556	65.6683	37.5911	30.9562	0	1.34106	18.7468	74.898	71.6223	57.2163
Hdgfrp3	#N/A	#N/A	#N/A	#N/A	#N/A	#N/A	#N/A	#N/A	#N/A	#N/A
Heatr8	#N/A	#N/A	#N/A	#N/A	#N/A	#N/A	#N/A	#N/A	#N/A	#N/A
Hexim2	37.0868	73.4016	89.3905	0	0	97.0825	92.3811	76.6958	0	0
Hmga1-rs1	#N/A	#N/A	#N/A	#N/A	#N/A	#N/A	#N/A	#N/A	#N/A	#N/A
Hmgb3	24.556	0	29.6807	0	0	41.5856	0	53.9472	0	0
Hmgcll1	0	0	3.39371	44.2504	0	0	0	0	49.3119	0
Hrh2	0	0	0	0	0	0	0	0	0	0
Hs3st5	0	0	0	0	0	0	0	0	0	0
Hs6st3	0	0	16.9225	93.1529	0	0	76.4023	0	98.9517	46.0106
Hspa12a	33.8444	74.9061	55.3433	0	0	5.28369	5.52007	16.256	4.50498	0
Htr1a	0	0	0	0	0	0	0	0	0	0
Htr1d	15.1808	65.6683	0	0	0	0	0	0	0	0
Htr2a	0	4.26371	74.8048	0	0	0	16.2604	85.4635	0	0
Htr2c	0	0	7.85328	95.0191	0	0	0	0	42.9815	0
Htr3a	0	0	0	0	0	0	0	0	0	0
Htr5a	0	0	0	0	0	0	0	0	0	0
Htr7	0	42.1513	24.7548	50.6132	0	66.9505	97.3222	23.797	0	57.2163
Icam5	0	49.5091	8.84007	78.8901	0	0	44.5421	0	91.3422	0
Igf1	0	26.1975	3.9942	0	0	50.9809	5.52007	0	0	0
Igf2bp2	5.01724	20.905	13.5799	0	0	55.7607	98.0487	28.779	0	0
Igfbpl1	0	0	0	85.395	0	0	29.8284	0	47.7172	0
Iglon5	0	0	0	0	0	0	0	0	0	0
Igsf10	0	0	14.7588	4.06558	0	41.0359	79.8028	46.7359	0	36.9917
Igsf3	0	0	22.6791	91.2157	0	0	18.7468	0	73.387	0
Igsf9	0	0	0	4.06558	0	98.4915	0	85.6912	49.3119	0
Il17b	56.29	99.9911	0	0	0	77.3852	24.6849	0	0	0
Impact	32.3171	37.2824	51.1339	0	0	0	0	0	0	0
Ina	0	42.1513	21.4361	60.2462	0	0	0	0	33.2915	0
Inadl_loc1	#N/A	#N/A	#N/A	#N/A	#N/A	#N/A	#N/A	#N/A	#N/A	#N/A
Inpp5j	0	0	0	0	0	0	0	0	0	0
Insm1	0	0	0	93.8017	0	0	76.4023	0	93.625	0
Insm2	0	80.8609	21.4361	80.7296	0	0	0	0	42.9815	0
Ipw	0	0	0	0	0	0	0	0	0	0
Iqsec3	0	0	0	88.5853	0	0	99.1578	0	93.8436	0
Isl1	0	0	10.0991	73.567	0	0	0	0	63.3409	0
Islr2	0	0	0	30.9562	0	0	0	37.8254	97.8264	0
Isoc1	29.9263	15.615	57.4189	0	0	0	0	0	0	0
Itga3	78.1186	95.6196	67.4129	0	0	43.32	86.0578	81.705	0	0
Itgbl1	35.4374	99.1716	93.4257	0	0	2.7153	27.6394	48.5064	0	0
Jag2	0	0	0	65.4359	0	0	0	0	21.7639	94.9113
Jakmip1	0	0	0	30.9562	0	0	0	0	0	14.0839
Jakmip3	0	0	61.7384	0	0	0	0	0	33.2915	0
Kank4	0	0	0	78.8901	0	0	13.6545	0	25.8763	0
Kcc2	#N/A	#N/A	#N/A	#N/A	#N/A	#N/A	#N/A	#N/A	#N/A	#N/A
Kcna3	12.9942	3.81971	14.7588	4.06558	0	23.6321	3.89903	30.784	70.8289	0
Kcna4	0	0	0	0	0	0	0	0	0	0
Kcnb2	0	0	0	44.2504	0	0	0	0	59.2366	14.0839
Kcnc1	0	0	0	91.66	0	0	0	0	0	0
Kcnc2	0	0	0	89.8116	0	53.3945	89.1244	0	0	0
Kcnd3	0	0	21.5462	37.4967	0	41.5856	18.7468	0	63.3409	0
Kcnh2	0	0	0	44.2504	0	0	0	0	21.7639	0
Kcnh7	0	0	0	0	0	0	0	0	0	73.6229
Kcnip1	0	0	0	70.9366	0	53.3945	40.6638	36.8093	35.121	0
Kcnip2	0	0	0.117094	0	0	38.6918	72.4825	36.8093	0	0
Kcnip4	0	0	0	0	0	0	0	0	0	90.7506
Kcnj5	0	0	37.2968	30.9562	0	0	18.7468	42.0733	0	0
Kcnk2	73.248	94.8229	79.5887	0	0	77.6063	48.7446	74.5038	0	15.5615
Kcnk4	0	0	0	85.1995	0	0	35.5252	20.8914	90.2898	0
Kcnk9	0	0	0	44.2504	0	0	0	0	0	0
Kcnmb2	0	0	55.5614	25.5443	0	0	40.6638	7.39652	0	0
Kcnq2	0	0	0	65.4359	0	0	0	0	0	0
Kcnq5	0	0	22.9093	19.9458	0	41.0359	9.56902	15.8414	62.8795	0
Kcns2	0	49.5091	13.3997	0	0	0	0	0	0	0
Kcnt1	0	0	0	0	0	0	0	0	95.6326	0
Kctd12	5.8384	0	67.3309	0	0	73.4046	51.5284	89.7998	0	0
Kctd16	21.757	39.4593	80.037	0	0	47.6512	32.7121	37.8254	25.8763	0
Kctd6	3.41248	53.0154	16.9225	0	0	0	51.5284	0	0	0
Kctd8	0	0	26.0779	80.7296	0	0	0	0	0	73.6229
Kif21a	33.8444	31.6245	51.9265	0	0	0	16.2604	0	0	0
Kif5c	0	0	0	54.8698	0	0	0	41.516	96.9522	0
Kitl	#N/A	#N/A	#N/A	#N/A	#N/A	#N/A	#N/A	#N/A	#N/A	#N/A
Klf5	0	0	32.7012	15.9202	0	0	0	57.9131	21.7639	0
Klf7	17.9	59.4979	95.8457	0	0	32.2408	69.2965	3.0976	0	0
Klhdc2	21.757	0	57.6231	0	0	0	72.0267	0	0	0
Klhdc8a	0	0	0	50.6132	0	0	0	0	33.2915	0
Klhl1	0	0	0	0	0	0	0	0	0	57.2163
Klhl29	0	0	29.6807	0	0	61.9937	40.6638	67.0377	90.2898	67.5827
Klhl32	37.0868	0	86.9265	70.9366	0	0	69.2965	0.249779	73.387	0
Klhl35	0	43.5797	5.51341	2.67929	0	0	0	11.0498	0	0
Krt73	0	0	0	0	0	0	0	0	85.6836	0
L1cam	0	0	27.3769	15.9202	0	0	0	0	0	0
L3mbtl1	8.07193	0	33.9241	15.9202	0	14.4263	26.8471	69.0155	0	0
Lama5	0	71.0014	0.407326	0	0	49.9984	97.8073	0	0	0
Lancl3	0	0	0	0	0	0	0	0	0	0
Ldoc1	0	0	37.5911	0	0	0	0	0	0	0
Lefty2	0	0	0	30.9562	0	0	38.1676	0	0	0
Lhfpl3	0	0	10.0991	50.6132	0	0	80.6462	0	35.121	0
Lhfpl5	0	0	0	0	0	0	0	0	0	0
Lhx1	0	0	0	99.4713	0	0	0	0	98.8707	0
Lhx5	0	0	0	96.6631	0	0	0	0	88.3227	0
Lhx6	0	29.9145	0	99.6312	0	0	51.5284	0	45.2562	0
Lhx8	0	0	8.02142	60.2462	0	0	0	16.256	92.6374	0
Lhx9	0	43.5797	21.5462	99.8711	0	0	24.6849	33.7847	97.4945	0
Lig1	29.9263	46.5431	32.7012	0	0	0	0	0	0	0
Limk1	48.5313	65.6683	10.0991	0	0	38.6918	93.8388	26.4239	0	99.7104
Lin28b	0	0	0	65.4359	0	0	18.7468	0	21.7639	0
Lrp12	1.9344	0	61.306	0	0	0	62.5003	0	0	46.0106
Lrrc26	0	0	0	44.2504	0	0	0	0	63.3409	0
Lrrc3b	0	0	0	0	0	0	0	0	0	0
Lypd6	0	0	43.8801	0	0	57.0528	27.6394	0	0	20.0059
Lysmd4	1.60125	0	50.8397	0	0	0	68.9723	0	0	0
Mab21l1	90.8559	28.9935	99.6747	0	0	83.2738	0	57.196	0	0
Mafb	60.7407	0	44.8048	0	0	0	0	43.256	49.3119	0
Maged2	0	0	50.1992	0	0	0	0	78.0177	0	0
Magee1	0	0	63.1415	0	0	0	0	0	0	0
Magel2	0	0	0	0	0	0	0	0	0	0
Magi1	3.41248	94.1303	88.6139	0	0	57.4351	0.2913	30.784	33.2915	36.9917
Maml3	32.1552	0	93.2016	0	0	14.4263	55.2873	45.8387	11.143	87.7719
Man2a1	86.0017	0	49.5406	0	0	77.6063	83.2472	97.4665	0	0
Map3k15	0	0	3.9942	15.9202	0	0	0	59.32	0	0
Map3k9	0	0	1.55825	42.3309	0	0	0	0	49.3119	0
Map7d2	0	0	18.9942	89.8116	0	0	43.784	0	79.8794	0
Mapk8	42.6519	37.2824	49.3945	0	0	8.40178	27.6394	0	0	0.242317
Mapk9	3.41248	85.6409	0.199159	0	77.4675	41.5856	0	0	0	46.0106
March3	10.2844	0	48.1976	0	0	14.4263	27.6394	56.9343	0	0
March4	35.4374	5.57797	44.1083	0	0	57.4351	77.587	39.477	0	0
March9	0	0	4.54864	83.2445	0	0	0	0	0	0
Marveld1	66.8172	53.0154	37.2968	0	0	9.96872	11.719	57.4713	0	0
Mcf2	0	0	0	0	0	0	0	30.784	0	0
Mef2a	64.0464	0	57.6231	0	0	35.6464	90.1506	94.1871	0	31.9444
Meg3	72.2861	0	5.51341	0	0	69.8379	81.6822	42.2399	0	0
Megf6	0	0	0	0	0	88.1832	72.992	71.8429	0	15.5615
Meis1	71.9295	0	76.188	0	0	72.3811	14.5613	86.6394	0	0
Mgat4c	0	0	0	0	0	23.6321	5.52007	0	0	15.5615
Mgat5b	0	85.6409	0	28.1214	0	0	76.4023	0	0	0
Mia1	#N/A	#N/A	#N/A	#N/A	#N/A	#N/A	#N/A	#N/A	#N/A	#N/A
Mical2	73.248	71.0014	47.9454	0	0	5.28369	14.5613	3.0976	0	31.9444
Micu3	72.0116	46.5431	95.9478	0	0	0	18.7468	0	0	0
Mid2	0	0	1.55825	0	0	0	0	0	0	80.6324
Mir686	#N/A	#N/A	#N/A	#N/A	#N/A	#N/A	#N/A	#N/A	#N/A	#N/A
Mirg	#N/A	#N/A	#N/A	#N/A	#N/A	#N/A	#N/A	#N/A	#N/A	#N/A
Mllt11	78.4799	80.8609	74.8048	0	0	81.7322	77.587	87.0608	0	0
Mme	21.757	81.8504	12.3149	0	0	74.3113	60.3235	28.1469	0	0
Mrap2	0	0	2.92134	0	0	0	11.719	16.256	32.4172	0
Mtap1b	#N/A	#N/A	#N/A	#N/A	#N/A	#N/A	#N/A	#N/A	#N/A	#N/A
Mum1l1	0	0	0	0	0	0	0	0	0	0
Myh13	0	0	0	0	0	0	0	0	0	0
Myo16	0	0	0	0	0	29.8651	27.6394	16.256	11.143	31.9444
Myo3b	27.8875	53.0154	0	0	0	32.2408	51.5284	48.136	49.3119	0
Mypop	0	39.4593	10.0991	0	0	0	0	0	0	0
Myt1l	0	0	0	0	0	86.0223	0.2913	0	49.3119	15.5615
Nalcn	0	88.9468	40.4353	0	0	13.071	29.8284	24.3339	80.8346	0
Nanos2	0	0	0	0	0	0	0	0	0	0
Nap1l3	12.1542	0	53.788	42.3309	0	0	0	0	0	0
Nap1l5	66.8172	20.905	63.1415	0	0	0	0	0	0	0
Napb	64.8769	86.6431	77.535	0	0	26.1215	51.5284	87.2681	0	0
Ncam1	0	0	60.1071	42.3309	0	55.7607	29.8284	20.8914	0	0
Ndrg1	68.246	39.4593	73.6179	0	0	21.9135	32.7121	85.0082	0	0
Ndrg4	0	0	21.5462	63.001	0	85.8517	74.8885	36.8093	73.387	0
Ndst3	0	0	0	82.7735	0	51.7518	35.5252	9.54088	0	0
Ndst4	0	0	27.3769	0	0	0	35.5252	0	0	0
Neb	0	0	0	0	0	10.8659	0.2913	5.61918	73.387	0
Necab1	0	0	13.3997	4.06558	0	35.6464	26.8471	0	95.9645	0
Necab2	0	0	0	0	0	0	83.6567	0	35.121	0
Nell1	0	0	0	15.9202	0	0	0	0	92.4593	57.2163
Neto1	0	0	0	0	0	0	0	0	0	0
Neud4	#N/A	#N/A	#N/A	#N/A	#N/A	#N/A	#N/A	#N/A	#N/A	#N/A
Neurod1	0	0	0	98.4582	0	0	0	0	59.2366	0
Neurod2	0	0	0	96.3521	0	0	0	0	98.4579	0
Neurod6	0	0	0	0	0	0	0	0	0	0
Nfe2l3	0	0	16.194	91.2157	0	0	70.7274	8.64711	21.7639	0
Nfil3	95.947	9.84549	89.3905	0	0	21.9135	32.7121	34.0906	0	0
Ngf	13.7449	73.4016	65.8937	0	0	1.34106	3.89903	41.516	0	0
Nhlh1	0	0	0	54.8698	0	0	0	0	0	0
Nhlh2	0	0	13.5799	93.3751	0	0	0	28.779	18.1049	0
Nkain2	0	0	0.407326	37.4967	0	5.28369	46.6653	0	49.3119	72.6891
Nkrf	82.276	0	14.7588	0	0	0	0	0	0	0
Nkx2-1	0	0	0	65.4359	0	0	0	0	97.5674	0
Nlgn2	0	20.905	52.2768	0	0	58.8409	92.7833	0	0	0
Nnmt	48.3319	4.95636	31.9766	0	0	99.8563	67.2879	73.7222	0	86.9563
Nod1	37.0868	71.0014	60.025	0	0	23.6321	18.7468	41.0504	0	0
Nomo1	0	0	0	0	0	0	0	0	0	0
Nos1	0	0	0	64.8405	0	0	0	0	0	0
Npas1	0	76.908	22.9093	78.8901	0	26.1215	74.8885	45.8387	87.9179	0
Npas3	44.076	0	28.8201	0	0	38.6918	42.4871	3.0976	10.4873	0
Npas4	0	0	0	0	0	0	0	0	0	0
Npb	0	0	0	0	0	0	0	0	0	0
Npnt	0	26.1975	1.27602	60.2462	0	0	56.1795	0	89.6341	0
Nppc	0	20.905	11.8205	14.0185	0	0	0	0	85.6836	0
Npy	0	0	0	30.9562	0	0	0	0	0	0
Npy2r	0	0	0	83.2445	0	0	0	0	0	0
Nr2f2	12.1542	11.8016	21.1299	0	0	35.6464	14.5613	11.0498	0	0
Nrip3	5.01724	99.8947	34.2424	95.1968	0	64.4705	18.7468	28.1469	0	0
Nrn1	15.1808	15.615	8.84007	0	0	80.9582	63.1146	63.0582	0	0
Nrtn	0	0	0	0	0	0	40.6638	51.3542	97.8264	0
Ntn5	0	0	0	0	0	26.1215	86.6136	28.779	0	0
Ntrk1	33.8444	59.4979	10.0991	37.4967	0	36.6194	42.4871	37.2681	59.2366	0
Nts	0	0	0	0	0	0	0	0	0	0
Ntsr1	0	0	3.9942	0	0	66.4545	42.4871	1.53436	0	0
Nudt11	0	0	32.7012	0	0	0	0	0	0	0
Nxnl2	62.8733	46.5431	69.2224	0	0	80.9582	73.2552	16.256	49.3119	0
Nxph1	0	0	0	0	0	0	0	0	73.387	73.6229
Nxph2	0	0	0	65.4359	0	10.8659	82.3989	0	73.387	0
Nxph3	0	0	39.0542	0	0	0	0	0	0	0
Nxph4	0	5.57797	0	70.0124	0	0	51.5284	0	25.8763	0
Obsl1	0	20.905	41.7164	0	0	0	29.8284	58.8	45.2562	0
Odz4	#N/A	#N/A	#N/A	#N/A	#N/A	#N/A	#N/A	#N/A	#N/A	#N/A
Oprd1	0	0	0	19.9458	0	0	24.6849	0	4.50498	0
Optn	72.6568	0	64.4145	0	0	82.2945	18.7468	75.9515	0	0
Osbpl8	5.01724	20.905	36.7464	0	0	8.40178	61.4424	61.7226	0	71.3771
Ovgp1	0	0	0	0	0	0	0	0	21.7639	0
Oxr1	37.0868	37.2824	49.5406	4.06558	0	95.822	35.5252	82.2453	0	0
Oxtr	0	73.4016	13.3997	37.4967	0	43.32	58.1564	0	42.9815	0
P2rx5	0	0	19.963	30.9562	0	0	0	0	0	0
Pafah1b3	0	0	33.5598	0	0	0	0	0	0	0
Pafah2	43.3393	74.9061	56.1619	0	0	0	58.1564	0	0	88.7411
Palm2	32.3171	29.9145	13.5799	25.5443	0	51.7518	9.56902	63.5373	89.707	0
Palm3	0	0	0	42.3309	0	0	0	0	0	0
Palmd	8.07193	39.4593	36.0058	0	0	32.2408	93.8388	0	0	0
Pam	0.841095	43.5797	47.1187	0	0	86.1834	42.4871	95.713	0	6.45981
Panx1	75.9039	71.0014	83.9502	0	0	84.4617	92.7833	65.2739	0	0
Pappa	8.07193	74.9061	7.29083	0	0	94.7037	81.6822	91.1966	0	0
Parm1	0	0	20.6695	44.2504	0	0	0	0	80.8346	0
Pbx3	85.5442	99.3137	43.8801	0	0	35.6464	48.7446	87.7031	0	0
Pcdha6	0	0	0	0	0	0	0	64.2034	63.3409	20.0059
Pcdhb13	0	0	0	0	0	0	0	0	0	0
Pcdhb3	0	0	0	0	0	0	0	0	0	0
Pclo	0	0	0	75.4066	0	0	29.8284	47.5243	4.50498	0
Pcsk1	0	53.0154	5.51341	52.9592	0	0	27.6394	0	4.50498	0
Pdcd1lg2	86.1777	17.4925	70.0651	0	0	17.7497	18.7468	30.784	0	0
Pdxk	20.1053	62.6541	40.4353	0	0	84.6228	67.2879	51.3542	0	0
Pdzk1ip1	0	31.6245	0	0	0	0	0	0	0	0
Pebp1	25.6563	0	64.1924	0	0	0	27.6394	0	0	0
Peg13	0	0	41.7164	13.7341	0	0	0	28.779	0	0
Peg3	0	0	0	0	0	0	0	0	0	0
Peg3os	#N/A	#N/A	#N/A	#N/A	#N/A	#N/A	#N/A	#N/A	#N/A	#N/A
Peli3	21.757	34.0577	35.0731	0	0	87.1185	0	81.705	0	0
Penk	0	0	0	80.2231	0	0	0	0	35.121	0
Pex5l	0	0	3.65793	40.056	0	87.8925	56.1795	63.0582	0	0
Pgf	0	80.8609	0.407326	40.056	0	81.4858	93.8388	0	0	0
Pik3c2g	0	0	0	0	0	0	38.1676	65.138	49.3119	0
Pip5kl1	68.7481	85.0142	24.2444	0	0	76.7344	16.2604	47.5243	0	0
Pisd-ps1	#N/A	#N/A	#N/A	#N/A	#N/A	#N/A	#N/A	#N/A	#N/A	#N/A
Pitpnm1	44.8314	12.3598	49.5406	0	0	0	0	0	0	0
Pkib	96.9488	0	44.5146	85.395	0	0	0	75.7306	91.6174	0
Plch2	0	0	0	0	0	0	0	0	35.121	0
Plek2	0	88.4445	7.29083	0	0	0	5.52007	0	0	0
Plekha7	0	0	1.55825	75.4066	0	77.0345	18.7468	0.00169918	29.0011	0
Plekhb2	58.3429	58.0136	45.5614	0	0	91.2128	3.01416	88.308	0	0
Plekhd1	0	0	0	95.65	0	0	0	0	33.2915	0
Plxna3	12.1542	0	18.9942	0	0	0	0	3.0976	0	0
Plxnd1	27.3948	9.84549	91.196	0	0	87.8925	46.6653	48.8836	0	0
Pm20d2	0	0	46.6703	0	0	0	0	0	0	0
Pnoc	0	0	0	54.8698	0	0	0	0	98.6441	0
Podxl2	0	0	4.54864	19.9458	0	75.1738	69.2965	3.0976	93.625	0
Polr2m	96.5124	53.0154	42.0006	0	0	0	9.56902	0	0	0
Pomgnt2	0	29.9145	8.84007	0	0	0	0	0	0	0
Pou3f4	0	0	0	44.2504	0	0	0	0	0	0
Ppfia4	0	20.905	35.0731	28.1214	0	85.441	99.5015	26.4239	0	0
Ppif	60.7407	63.9278	48.8281	0	0	0	0	0	0	0
Ppm1h	0	0	32.7012	78.8901	0	49.9984	18.7468	42.2399	35.121	0
Ppp1r1b	0	0	0	84.9862	0	75.3854	67.2879	43.3919	63.3409	0
Ppp1r2	12.1542	64.524	82.0066	0	0	0	68.9723	8.64711	0	0
Ppp1r26	0	50.9832	50.7836	0	0	0	0	0	0	0
Prima1	0	0	0	0	0	0	0	0	0	0
Prlhr	0	0	0	94.2815	0	0	0	0	80.8346	0
Prmt2	99.6141	1.59207	22.9093	0	0	0	3.01416	30.784	0	55.5142
Prnd	88.2821	86.8384	0	0	0	86.692	73.2552	61.9095	0	0
Prok2	0	0	0	52.9592	0	0	0	0	35.121	0
Prokr2	0	0	0	54.8698	0	0	0	0	0	0
Prrt2	13.9537	61.4185	58.794	0	0	63.4943	44.5421	2.25481	0	0
Prrt4	0	37.2824	26.0779	54.8698	0	0	0	0	63.3409	0
Prtn3	0	0	0	0	0	0	0	0	47.7172	0
Ptger2	29.9263	11.8016	58.4498	0	0	93.7686	51.5284	79.7339	0	0
Pth2r	0	0	0	30.9562	0	0	35.5252	0	35.121	82.0745
Pthlh	0	65.6683	29.2904	73.567	0	5.28369	10.9999	53.5428	0	0
Ptpn20	0	0	0	0	0	0	0	0	0	0
Ptpro	0	0	24.7548	69.6481	0	43.32	76.4023	3.0976	35.121	0
Pttg1	12.1542	37.2824	77.535	0	0	0	58.1564	0	0	0
Ptx3	66.4207	0	30.3032	0	0	14.4263	69.2965	95.6416	0	0
Purb	20.1053	46.5431	51.9265	0	0	17.7497	18.7468	48.8836	0	0
Pvalb	0	0	0	50.6132	0	0	0	0	49.3119	0
Pvrl4	#N/A	#N/A	#N/A	#N/A	#N/A	#N/A	#N/A	#N/A	#N/A	#N/A
Rab3b	0	76.908	25.7036	0	0	17.7497	87.7569	0	0	31.9444
Rab6a	3.41248	39.4593	92.6912	0	0	0	48.7446	95.8999	0	0
Racgap1	40.9415	43.5797	75.4434	0	0	4.09269	58.1564	39.477	0	0
Ramp3	0	0	0	85.395	0	0	0	0	63.3409	0
Rasip1	0	0	0	0	0	82.8758	16.2604	65.2739	0	0
Rassf5	0	9.84549	25.0931	68.3951	0	1.34106	90.743	59.32	10.4873	0
Rassf6	0	0	0	30.9562	70.974	0	67.2879	0	88.3227	0
Rbms1	87.5032	0	86.9265	0	0	91.2128	96.7128	37.8254	0	96.708
Rbms3	7.50886	63.9278	31.9566	0	0	96.0684	4.69615	97.7724	0	46.0106
Rbp4	0	0	0	70.9366	0	0	0	0	0	0
Reln	0	0	13.5799	85.395	0	51.7518	0.2913	0	0	0
Resp18	0	0	0	75.4066	0	0	0	0	63.3409	0
Rfx2	93.9856	0	67.8953	0	0	23.6321	16.2604	36.0345	0	0
Rgmb	99.302	92.4101	1.19195	0	0	99.7141	27.6394	99.9813	0	0
Rgs16	0	39.4593	4.54864	50.4799	0	0	0	0	0	0
Rgs4	6.32874	9.84549	74.8048	0	0	10.8659	9.56902	85.4635	0	0
Rgs8	0	0	0	37.4967	0	0	0	0	85.6836	0
Rhbdl1	0	0	16.9225	0	0	61.264	0	60.071	0	0
Rhov	0	31.6245	16.194	65.4359	0	0	0	0	73.387	0
Rian	#N/A	#N/A	#N/A	#N/A	#N/A	#N/A	#N/A	#N/A	#N/A	#N/A
Rimklb	32.3171	37.2824	38.2156	0	0	51.7518	32.7121	62.7829	45.2562	0
Rims3	0	0	9.45857	54.31	0	0	18.7468	0	11.143	0
Ripk4	8.07193	20.905	29.2904	60.2462	0	80.8255	64.2359	0	0	0
Rmrp	99.4498	59.4979	18.9942	0	0	0	0	0	0	0
Rnf14	58.9811	59.4979	64.4145	0	0	78.1023	58.1564	79.8529	0	0
Robo2	3.41248	0	49.5406	4.06558	0	38.6918	51.5284	75.5098	63.3409	46.0106
Rpp25	30.6794	39.4593	27.3769	0	0	0	48.7446	0	0	0
Rpph1	75.5191	20.905	85.3773	0	0	0	0	0	0	0
Rprl3	#N/A	#N/A	#N/A	#N/A	#N/A	#N/A	#N/A	#N/A	#N/A	#N/A
Rps6ka6	0	0	52.6231	0	0	0	27.6394	0	0	0
Rsph4a	21.757	0	96.8124	0	0	0	0	0	0	0
Rspo1	0	0	0	99.3735	0	0	0	0	84.9955	0
Rspo3	12.9942	0	34.1683	0	0	26.1215	51.5284	82.3235	0	0
Rtbdn	0	0	0	70.9366	0	0	0	0	80.8346	0
Rufy3	66.8172	26.1975	31.4422	0	0	91.5287	5.52007	93.1608	0	0
Rxfp1	0	0	5.51341	0	0	23.6321	40.6638	13.5645	21.7639	0
Rxfp3	0	39.4593	53.6679	82.7735	0	0	0	0	73.387	0
Rxra	3.41248	65.6683	42.8693	0	0	77.6063	32.7121	73.1377	0	82.0745
Samd10	45.3781	20.905	0.199159	0	0	0	0	62.7829	0	0
Samd14	0	0	40.1451	0	0	0	9.56902	0	0	0
Samd3	60.7407	12.3598	26.0779	0	0	10.8659	32.7121	0	0	5.20686
Sarm1	0	53.0154	21.5462	0	0	0	79.8028	45.4819	0	0
Satb1	5.8384	76.908	73.8481	78.0725	0	9.96872	74.8885	85.0659	87.3836	0
Satb2	6.32874	0	18.0775	0.155514	0	35.6464	95.043	16.256	0	0
Scamp1	85.8281	39.4593	7.85328	0	0	0	27.6394	0	0	0
Scg2	0	0	0	1.97725	0	72.2041	27.6394	0	0	0
Scml4	0	0	0	14.0185	0	0	5.52007	51.881	11.143	0
Scn1a	0	0	0	0	0	0	40.6638	0	0	0
Scn3b	0	0	42.4129	78.8901	0	0	46.6653	0	88.3227	0
Scn5a	0	9.84549	16.194	30.9562	0	0	69.2965	0	0	0
Scn8a	59.4949	2.95707	85.4994	0	0	49.9984	90.1506	89.8474	0	55.5142
Scn9a	0	0	39.4225	10.535	0	53.3945	48.7446	0	0	0
Scrt2	0	0	0	0	0	0	73.2552	0	25.8763	0
Sctr	0	0	0	75.4066	0	0	0	0	11.143	0
Scube3	0	29.9145	8.84007	2.67929	0	0	46.6653	11.0498	0	0
Sdk2	0	0	10.0991	30.9562	0	43.32	97.2613	9.54088	9.88829	0
Sema3a	17.9	0	86.1499	0	0	31.4194	40.6638	34.0906	0	76.4953
Sema3c	32.3171	46.5431	99.2484	0	0	17.7497	61.4424	11.0498	0	31.9444
Sema4g	0	0	0	0	0	0	0	94.894	0	0
Sema6c	0	91.522	42.0006	1.97725	0	0	46.6653	36.0345	0	0
Serpini1	90.1403	0	98.794	0	0	0	92.0325	0	0	0
Setd7	55.4595	0	79.0983	40.056	0	73.193	38.1676	25.6627	0	0
Sez6l2	15.1808	0	18.9942	15.9202	0	0	0	0	0	0
Sfrp2	0	0	8.02142	96.9386	0	0	0	0	78.1632	0
Sh2d3c	0	50.9832	27.3769	83.2445	0	88.5939	99.8915	60.6521	49.3119	0
Sh2d4b	0	0	0	14.0185	0	0	0	0	49.3119	0
Sh3rf3	73.6117	39.4593	55.4614	0	0	59.2453	0.2913	16.256	0	6.45981
Shank3	0	0	0	4.06558	0	0	9.56902	51.881	4.50498	0
Shd	0	0	0	15.9202	0	0	0	0	61.4547	0
Shh	0	0	0	15.9202	0	0	13.6545	26.4239	4.50498	0
Shisa9	0	0	0	4.06558	0	0	0	0	63.3409	0.242317
Sik1	46.4385	0	1.55825	0	0	0	0	0	0	0
Slc10a4	0	0	0	97.2674	0	0	0	0	99.5669	0
Slc17a6	0	0	0	10.535	0	0	0	0	73.387	0
Slc17a8	0	0	0	0	0	0	0	45.8387	0	0
Slc18a3	0	0	0	70.9366	0	0	0	0	87.9179	0
Slc1a6	0	0	0	83.2445	0	0	0	0	90.2898	0
Slc24a2	0	0	0	0	0	0	0	0	0	0
Slc25a3	35.4374	0	77.0807	0	0	23.6321	0	98.2142	0	0
Slc27a2	0	0	30.0671	25.5443	0	0	35.5252	0	63.3409	0
Slc32a1	0	0	0	44.2504	0	0	0	9.54088	99.8421	0
Slc34a3	0	0	0	0	0	0	0	0	0	0
Slc35d3	0	0	20.6695	44.2504	0	0	0	0	93.625	0
Slc35f4	0	0	0	83.2445	0	14.4263	29.8284	3.0976	90.2898	0
Slc35g2	29.9263	39.4593	27.3769	0	0	0	80.6462	0	0	0
Slc38a4	0	5.57797	12.6371	40.056	0	84.4111	91.4475	48.136	0	0
Slc39a6	37.0868	28.9935	64.1924	0	0	0	0	0	0	0
Slc41a3	10.2844	9.84549	32.7012	0	0	17.7497	51.5284	57.9131	0	0
Slc5a6	48.5313	57.014	70.7076	0	0	0	0	0	0	0
Slc5a7	0	0	0	0	0	0	0	0	0	0
Slc6a17	0	9.84549	0	68.3951	0	0	84.4928	0	59.2366	0
Slc6a3	0	0	0	73.567	0	0	0	0	84.2427	57.2163
Slc6a5	0	0	0	30.9562	0	0	0	13.5645	80.8346	0
Slc6a7	0	0	0	93.6417	0	4.09269	95.1576	0	63.3409	0
Slc7a3	0	0	0	0	0	0	0	0	0	0
Slc8a2	0	0	0	83.2445	0	0	27.6394	36.0345	29.0011	90.7506
Slc8a3	0	42.1513	13.5799	50.6132	0	0	0	0	0	0
Slc9a6	17.9	0	36.0058	0	0	23.6321	64.2359	0	0	0
Slc9a7	5.8384	49.5091	17.3789	0	0	78.9995	81.6822	0	4.50498	70.0059
Slco5a1	0	0	64.0723	69.6481	0	0	0	0	68.619	0
Sln	0	0	0	19.9458	0	0	61.4424	0	0	0
Smoc2	0	0	0	30.9562	0	0	58.1564	0	0	73.6229
Sncg	3.41248	37.2824	0	0	0	0	67.2879	0	0	0
Snhg11	46.5652	5.57797	26.0779	0	0	0	64.2359	0	0	0
Snhg4	56.29	64.524	57.6231	0	0	17.7497	98.9579	0	0	0
Snora7a	24.556	50.9832	98.0695	0	0	0	48.7446	0	0	0
Snord15b	0	39.4593	0	0	0	0	58.1564	0	0	0
Snord17	15.1808	58.0136	10.0991	0	0	29.8651	56.1795	0	0	0
Sntb1	73.248	65.6683	72.4149	0	0	76.7344	5.52007	41.0504	0	15.5615
Snx16	55.0747	0	23.9622	0	0	0	29.8284	0	0	0
Snx31	0	0	0	15.9202	0	0	29.8284	0	25.8763	0
Socs2	17.9	0	4.54864	0	0	13.071	0	61.1993	0	0
Socs5	72.2861	0	53.3897	0	0	81.7322	32.7121	91.3665	0	0
Sox1	0	0	0	95.7745	0	0	0	0	73.387	0
Sp8	0	0	16.194	1.97725	0	0	0	0	63.3409	0
Sp9	56.29	5.57797	34.2424	0	0	14.4263	0	51.881	0	0
Spag6	0	0	0	95.2946	0	0	0	0	99.7612	0
Spdef	0	0	0	0	0	0	0	0	0	0
Sphkap	0	0	0	0	0	0	0	0	0	0
Spink10	#N/A	#N/A	#N/A	#N/A	#N/A	#N/A	#N/A	#N/A	#N/A	#N/A
Spint2	0	89.1904	0	0	0	41.5856	69.2965	0	0	0
Spock3	0	0	0	0	0	0	0	0	0	15.5615
Srcin1	0	0	0	19.9458	0	0	0.00121883	19.5388	47.7172	0
Srrm4	0	0	0	0	0	0	0	0	0	40.5969
Ssbp2	57.1698	0	39.2544	0	0	89.6743	18.7468	63.7073	0	0
Sst	0	0	0	69.6481	0	0	0	0	0	0
Sstr2	0	86.1458	15.9918	96.9386	0	0	0	0	94.8636	0
Sstr4	0	0	0	54.8698	0	0	0	0	4.50498	0
St18	0	0	0	0	0	17.7497	0	0	0	0
St6galnac2	0	0	11.8205	50.6132	0	0	42.4871	0	0	0
St8sia2	0	37.2824	20.6695	88.5853	0	8.40178	51.5284	0	0	0
Stac	0	43.5797	12.3149	0	0	74.7125	27.6394	53.5428	0	0
Stbd1	86.187	87.9878	90.3513	0	0	0	0	0	0	0
Steap2	48.5313	39.4593	26.0779	0	0	48.4883	44.5421	0	0	0
Stk32a	0	0	32.7012	70.9366	0	79.5745	0	92.787	0	0
Stk32b	30.6794	4.26371	68.726	0	0	32.2408	48.7446	16.256	0	6.45981
Stmn1	15.1808	65.6683	91.4101	0	0	85.3462	61.4424	7.97764	0	0
Stmn2	0	0	40.4353	0	0	0	5.52007	69.6884	0	0
Stra6	0	97.1038	0	0	0	72.3811	14.5613	9.54088	0	0
Sult2b1	0	71.0014	0	14.0185	0	32.2408	90.5797	28.779	0	0
Sv2a	0	0	16.194	44.2504	0	0	0	0	0	0
Sv2b	0	0	43.714	30.9562	0	0	0	0	47.7172	0
Syndig1l	0	0	0	37.4967	0	0	0	0	49.3119	0
Synpr	0	0	0	70.9366	0	51.7518	16.2604	16.256	49.3119	0
Syt1	0	0	42.4129	0	0	43.32	44.5421	0	35.121	0
Syt4	0	0	0	0	0	0	0	0	0	0
Sytl1	0	39.4593	0	0	0	0	62.5003	0	0	0
Tac1	0	0	0	25.5443	0	0	0	0	80.8346	0
Tac2	#N/A	#N/A	#N/A	#N/A	#N/A	#N/A	#N/A	#N/A	#N/A	#N/A
Tacr1	0	0	42.4129	60.2462	0	1.34106	80.6462	0	63.3409	0
Tas1r1	8.07193	82.3476	46.9506	0	0	83.6403	35.5252	18.5635	45.2562	0
Tbr1	0	20.905	22.509	99.4624	0	0	0	61.4406	99.826	3.67021
Tceal7	3.41248	0	44.5146	0	0	0	0	0	0	0
Tcerg1l	0	0	0	4.06558	0	0	0	0	0	14.0839
Tcf12	74.5759	53.0154	58.4117	0	0	79.5745	69.2965	83.3498	0	70.0059
Tcf4	87.9396	59.4979	60.4874	0	0	8.40178	32.7121	53.7195	0	46.0106
Tcfap2d	#N/A	#N/A	#N/A	#N/A	#N/A	#N/A	#N/A	#N/A	#N/A	#N/A
Tchh	0	0	0	96.9386	0	0	26.8471	37.2681	47.7172	31.9444
Tcp11	0	64.524	0	0	0	0	0	0	63.3409	0
Tdrd6	0	0	0	0	0	0	0	0	0	0
Tekt2	0	0	12.3149	0	0	66.9505	24.6849	48.8836	0	0
Th	0	0	0	0	0	0	0	0	0	0
Thbs3	99.7196	12.3598	2.92134	0	0	13.071	78.0599	61.7226	0	0
Thsd7a	0	0	61.0398	0	0	36.6194	87.7569	3.0976	0	0
Tiam2	0	20.905	0	0	0	68.1794	56.1795	16.256	0	0
Tmem130	0	0	18.9942	19.9458	0	53.3945	84.605	20.8914	0	67.5827
Tmem132e	0	0	0	88.5853	0	0	0	0	94.9607	0
Tmem151a	0	0	59.0142	19.9458	0	0	0	0	0	0
Tmem200a	60.7407	12.3598	26.0779	0	0	32.2408	13.6545	94.4182	0	0
Tmem53	58.3429	74.9061	66.7664	0	0	0	0	0	0	0
Tmem65	0	0	80.5855	0	0	0	18.7468	36.0345	0	0
Tmem90a	#N/A	#N/A	#N/A	#N/A	#N/A	#N/A	#N/A	#N/A	#N/A	#N/A
Tmem91	97.0873	78.4429	66.5582	0	0	5.28369	5.52007	48.8836	0	0
Tmtc4	48.3319	72.3309	49.5406	0	0	14.4263	56.1795	0	0	0
Tnc	86.7055	93.3996	70.7076	0	0	96.1853	99.1139	36.8093	0	0
Tnfaip8l3	36.9742	17.4925	27.3769	4.06558	0	0	4.69615	42.804	4.50498	0
Tnfsf13b	0	0	34.2424	0	0	0	0	0	0	0
Tnnt1	0	0	0	82.2314	0	0	0	0	88.3227	0
Tox2	44.076	43.5797	18.9942	10.535	0	72.3811	0.2913	0.249779	25.8763	0
Tox3	0	0	0	65.4359	0	0	0	0	73.387	0
Tpt1p	#N/A	#N/A	#N/A	#N/A	#N/A	#N/A	#N/A	#N/A	#N/A	#N/A
Trank1	48.5313	0	60.4874	0	0	14.4263	56.1795	83.1934	0	2.71277
Trfr2	#N/A	#N/A	#N/A	#N/A	#N/A	#N/A	#N/A	#N/A	#N/A	#N/A
Trh	0	0	0	80.7296	0	0	0	0	97.0169	0
Trhde	17.9	0	49.5406	82.2314	0	0	0	0	0	0.242317
Trim36	29.9263	4.26371	69.993	60.2462	0	49.2876	4.15255	82.7754	68.619	0
Trim62	0	45.5714	46.28	15.9202	0	0	46.6653	0	0	0
Trim66	0	0	0	0	0	14.4263	42.4871	0	0	0
Trim67	0	0	0	44.2504	0	0	0	55.7959	0	0
Trp73	#N/A	#N/A	#N/A	#N/A	#N/A	#N/A	#N/A	#N/A	#N/A	#N/A
Trpc4	73.2199	87.9878	91.8745	0	0	80.8255	5.52007	51.881	0	0
Trpc7	0	0	0	0	0	0	0	0	0	0
Trpv1	0	0	0	0	0	5.28369	90.743	0	0	0
Tsix	0	0	0	0	0	0	80.6462	0	0	0
Tspyl4	78.1186	61.4185	22.9093	0	0	64.9665	29.8284	34.0906	0	0
Ttc39a	3.41248	59.4979	10.0991	4.06558	0	5.28369	58.1564	20.8914	0	0
Ttc39b	32.3171	95.0589	57.6231	0	0	5.28369	29.8284	16.256	0	0
Ttr	0	0	0	0	0	53.3945	0	0	0	0
Tubb3	87.9396	26.1975	49.5406	0	0	72.2041	29.8284	79.2887	0	0
Tuft1	0	94.6377	47.9454	0	0	49.2876	64.2359	0	0	0
Ubash3b	10.2844	59.4979	49.5406	0	0	72.1283	13.6545	3.0976	0	0
Ubfd1	77.4828	28.9935	66.3501	0	0	0	0	0	0	0
Ubxn2a	43.3393	43.5797	30.3032	0	0	0	0	26.4239	0	0
Uchl1	0	0	14.7588	70.0124	0	0	0	0	0	0
Unc5b	53.1462	12.3598	31.4422	94.2815	0	61.4346	11.719	6.37022	0	0
Upp2	0	0	0	0	0	57.4351	67.2879	0	32.4172	0
Usp13	10.2844	43.5797	38.6639	0	0	76.1057	51.5284	14.3496	0	0
Usp28	25.6563	0	47.4149	0	0	0	0	0	0	0
Usp29	0	0	0	0	0	0	0	0	0	0
Vamp2	75.2821	96.9161	51.7004	0	0	97.6954	43.784	53.5428	0	0
Vash2	0	0	32.3048	44.2504	0	0	5.52007	0	73.387	0
Vax1	0	0	10.0991	83.2445	0	0	0	0	73.387	0
Vgf	0	50.9832	29.2904	78.8901	0	0	0	0	0	0
Viaat	#N/A	#N/A	#N/A	#N/A	#N/A	#N/A	#N/A	#N/A	#N/A	#N/A
Vmn2r1	#N/A	#N/A	#N/A	#N/A	#N/A	#N/A	#N/A	#N/A	#N/A	#N/A
Vsnl1	0	0	44.3365	4.06558	0	10.8659	18.7468	0	93.625	0
Vstm2a	0	0	0	54.8698	0	0	0	0	73.387	0
Vstm2l	0	0	6.96457	74.5979	0	0	0	0	0	0
Vstm5	0	0	0	0	0	0	0	0	0	0
Vsx2	0	0	0	44.2504	0	0	0	60.1934	99.6964	0
Vwc2	0	0	0	75.4066	0	0	0	0	85.6836	46.0106
Vwc2l	0	0	0	0	0	0	13.6545	0	0	0
Wdr6	91.2688	59.4979	46.6703	0	0	47.0983	0	62.5144	0	0
Wif1	0	42.1513	16.9225	93.6328	0	0	0	0	0	0
Wscd2	0	0	0	15.9202	0	0	0	0	0	0
Xkr6	0	0	22.9093	0	0	0	35.5252	28.779	47.7172	0
Xkr7	0	0	0	75.4066	0	0	27.6394	0	78.1632	0
Ybx2	0	0	0	93.8017	0	0	0	0	63.3409	0
Zbtb16	0	0	11.8205	14.0185	0	61.9937	18.7468	18.5635	84.2427	0
Zdbf2	7.50886	0	12.6371	40.056	0	0	0	0	21.7639	0
Zfhx1b	#N/A	#N/A	#N/A	#N/A	#N/A	#N/A	#N/A	#N/A	#N/A	#N/A
Zfp385a	#N/A	#N/A	#N/A	#N/A	#N/A	#N/A	#N/A	#N/A	#N/A	#N/A
Zfp385b	#N/A	#N/A	#N/A	#N/A	#N/A	#N/A	#N/A	#N/A	#N/A	#N/A
Zfp57	0	0	0	0	0	0	0	0	49.3119	0
Zfp618	#N/A	#N/A	#N/A	#N/A	#N/A	#N/A	#N/A	#N/A	#N/A	#N/A
Zfp941	#N/A	#N/A	#N/A	#N/A	#N/A	#N/A	#N/A	#N/A	#N/A	#N/A
Zic1	12.9942	31.6245	32.7012	99.5246	0	0	0	42.804	92.9774	0
Zic2	0	37.2824	16.194	95.3746	0	0	0	0	98.3688	0
Zic3	0	0	0	91.66	0	0	0	0	49.3119	0
Zic4	0	0	16.9225	97.3474	0	0	0	36.0345	87.3836	0
Zic5	0	0	0	97.7117	0	0	0	0	93.625	0
