# Supplementary material for: The Chromatin Environment Around Interneuron Genes in Oligodendrocyte Precursor Cells and Their Potential for Interneuron Reprograming
Source: Front Neurosci. 2019 Aug 8;13:829. doi: 10.3389/fnins.2019.00829 (PMC6694778; doi:10.3389/fnins.2019.00829)
Supplement: TABLE S3 — Signal intensities of the ChIP-seq peaks for each of the histone modifications at the 890 curated interneuron genes in different cell types. Signal intensity values within a histone PTM dataset were obtained by converting the ChIP peaks to percentiles, ranging from 100 (highest signal intensity) to 0 (no signal). The datasets for OPCs, astrocytes and fibroblasts are in separate worksheets. [file Table_3.XLSX]

## Sheet: postnatal mouse OPCs
	Promoter					Distal
Gene	H3K27ac	H3K4me3	H3K4me1	H3K27me3	H3K9me3	H3K27ac	H3K4me3	H3K4me1	H3K27me3	H3K9me3
1500016L03Rik	0	0	0	0	0	0	0	0	0	0
1600029O15Rik	0	0	0	0	0	0	0	0	0	0
1700001K23Rik	0	0	0	0	0	0	0	0	0	0
1700023F06Rik	0	0	0	0	0	0	0	0	0	0
2310001H17Rik	0	0	0	0	0	0	0	0	0	0
2310030G06Rik	0	0	0	0	0	0	0	0	0	0
2310042E22Rik	0	0	0	0	0	0	0	0	0	0
2410066E13Rik	0	0	0	0	0	0	0	0	0	0
2410076I21Rik	0	0	0	0	0	0	0	0	0	0
2410137F16Rik	0	0	0	0	0	0	0	0	0	0
2610002M06Rik	0	0	0	0	0	0	0	0	0	0
2610018G03Rik	0	0	0	0	0	0	0	0	0	0
2610203C20Rik	0	0	0	0	0	0	0	0	0	0
2700090O03Rik	0	0	0	0	0	0	0	0	0	0
2900056M20Rik	0	0	0	0	0	0	0	0	0	0
3110047P20Rik	0	0	0	0	0	0	0	0	0	0
3110082D06Rik	0	0	0	0	0	0	0	0	0	0
4930506M07Rik	0	0	0	0	0	0	0	0	0	0
4930539E08Rik	0	0	0	0	0	0	0	0	0	0
4930563E22Rik	0	0	0	0	0	0	0	0	0	0
5330417C22Rik	0	0	0	0	0	0	0	0	0	0
5330426P16Rik	0	0	0	0	0	0	0	0	0	0
5330434G04Rik	0	0	0	0	0	0	0	0	0	0
5730522E02Rik	0	0	0	0	0	0	0	0	0	0
5930412G12Rik	0	0	0	0	0	0	0	0	0	0
6330409D20Rik	0	0	0	0	0	0	0	0	0	0
6430573F11Rik	0	0	0	0	0	0	0	0	0	0
6430598A04Rik	0	0	0	0	0	0	0	0	0	0
9130024F11Rik	0	0	0	0	0	0	0	0	0	0
A230073K19Rik	0	0	0	0	0	0	0	0	0	0
A330076H08Rik	0	0	0	0	0	0	0	0	0	0
A330102I10Rik	0	0	0	0	0	0	0	0	0	0
A430107P09Rik	0	0	0	0	0	0	0	0	0	0
A530058N18Rik	0	0	0	0	0	0	0	0	0	0
A830018L16Rik	0	0	0	0	0	0	0	0	0	0
A830082N09Rik	0	0	0	0	0	0	0	0	0	0
A930005I04Rik	0	0	0	0	0	0	0	0	0	0
A930038C07Rik	0	0	0	0	0	0	0	0	0	0
Abcc8	0	0	0	0	0	0	0	0	0	0
Abhd14b	0	0	0	0	0	40.3543	44.2091	0	0	0
Ablim1	0	0	0	0	0	0	0	0	0	0
Ablim2	0	0	43.0829	0	0	0	33.465	156.618	0	27.7846
Ablim3	0	0	0	0	0	0	0	79.8926	28.56	9.5689
Ache	0	0	0	0	0	9.83396	6.6795	0	0	0
Acot7	0	0	0	0	0	12.0763	0	0	0	0
Acta1	0	0	0	0	0	0	0	134.79	0	0
Adamts14	0	0	0	0	0	49.25	0	0	0	13.195
Adamts15	0	0	74.1924	0	0	0	0	189.537	0	0
Adamts17	0	0	0	0	0	0	0	0	0	0
Adar	0	7.65338	0	0	0	38.22	0	0	0	24.4762
Adcyap1	0	0	0	0	0	0	25.13	26.78	0	0
Afap1	0	0	51.5801	0	0	38.3858	0	108.894	79.1243	0
Agtpbp1	0	0	0	0	0	0	66.83	86.7237	0	25.6521
AI504432	0	0	0	0	0	0	0	0	0	0
AI606473	0	0	0	0	0	0	0	0	0	0
AI854703	0	0	0	0	0	0	0	0	0	0
Ajap1	0	0	0	0	0	0	27.885	0	0	0
Akap7	0	0	0	0	0	66.66	30.535	270.19	0	0
Alg2	77.9425	70.2196	0	0	0	0	0	229.41	0	0
Alk	0	0	0	0	0	10.9124	0	155.727	83.4947	0
Aloxe3	39.1595	0	0	0	0	0	0	0	0	0
Amy1	0	0	0	0	0	0	0	0	0	0
Angpt1	33.9813	71.4497	0	0	0	0	55.0814	90.0267	0	0
Ank1	0	0	0	0	0	0	0	53.605	0	0
Ankrd34b	0	0	0	0	0	0	0	0	0	0
Ankrd35	0	0	0	0	0	0	0	0	0	0
Ankrd55	0	0	0	0	0	35.185	34.785	65.125	0	0
Ankrd6	0	0	45.2598	0	0	0	0	0	0	0
Aox4	0	0	0	0	0	0	0	183.347	0	0
Apba1	44.0304	54.7571	0	0	0	34.0209	0	0	0	0
Araf	9.2732	34.4363	0	0	0	25.07	0	0	0	0
Arhgap24	0	0	0	0	0	65.36	0	108.36	0	0
Arhgap36	0	0	0	0	0	0	0	0	0	0
Armcx2	54.8632	71.8078	0	0	0	0	64.195	0	0	0
Armcx4	0	0	0	0	0	0	0	0	0	0
Arnt2	29.6328	0	0	0	0	0	35.225	0	0	0
Arrb1	0	0	0	0	0	0	0	108.08	0	0
Arx	0	31.8203	0	0	0	0	25.135	0	0	0
Arxes1	0	0	0	0	0	0	0	0	0	0
Asphd1	0	0	0	0	0	0	0	0	0	0
Astn1	59.3808	6.87481	0	0	0	29.705	0	78.1388	41.405	1.95407
Avp	0	0	0	0	0	0	0	0	0	0
AW555464	0	0	0	0	0	0	0	0	0	0
B230216G23Rik	0	0	0	0	0	0	0	0	0	0
B4galt5	0	0	0	0	0	0	0	0	0	0
B630019K06Rik	0	0	0	0	0	0	0	0	0	0
Baiap2l2	0	0	25.1053	0	0	0	0	48.9308	0	0
Baiap3	0	0	0	0	0	0	0	20.0637	0	0
Barhl1	0	0	0	0	0	0	0	0	0	0
Barhl2	0	0	0	0	0	0	0	0	0	0
BC005764	0	0	0	0	0	0	0	0	0	0
BC024139	0	0	0	0	0	0	0	0	0	0
BC030867	0	0	0	0	0	0	0	0	0	0
BC089491	0	0	0	0	0	0	0	0	0	0
Bcat1	16.2492	0	0	0	0	87.48	54.655	0	0	0
Bcl11a	0	69.332	0	0	0	34.3307	46.9297	37.46	26.77	0
Bcl11b	0	0	46.6643	0	0	36.54	0	28.62	0	0
Bdnf	0	0	48.3497	0	0	22.9973	22.7044	27.7	0	0
Bean1	0	0	0	0	0	0	0	0	0	0
Bhlhe22	0	0	0	0	0	0	27.915	91.7464	0	28.6658
Blcap	0	0	0	0	0	32.235	29.69	43.58	0	41.3553
Bmp3	0	0	0	0	0	29.355	0	52.86	0	0
Bmp5	0	0	0	0	0	28.9199	36.3892	151.508	0	12.2683
Btbd11	0	0	0	0	0	0	0	0	0	0
Btbd2	0	0	0	0	0	0	0	0	0	0
C1ql1	17.6321	24.2993	0	0	0	1359.99	0	0	0	23.5724
Cacna1c	0	0	0	0	0	0	68.9459	61.86	0	0
Cacna1g	0	0	0	0	0	0	0	104.51	0	0
Cacna1h	0	0	0	0	18.2377	0	0	0	31.1159	0
Cacna2d1	0	0	0	0	0	0	13.0776	84.6469	0	39.2051
Cacna2d2	0	0	0	0	0	5.79425	0	56.0628	0	0
Cacna2d3	0	0	0	0	0	9.62855	5.85012	114.737	0	20.6084
Cacnb4	49.6389	24.9844	0	0	0	7.91681	0	26.255	0	0
Cacng2	0	0	0	0	0	15.0548	0	127.007	0	0
Cacng5	0	0	58.743	0	0	0	0	36.1169	0	0
Calb1	0	0	0	0	0	0	26.745	66.525	0	0
Calb2	0	0	0	0	0	0	0	0	0	0
Calca	0	1.59608	0	0	0	0	0	28.075	0	0
Caln1	0	0	0	0	0	0	0	103.957	0	0
Camk2d	70.9972	79.9829	0	0	0	71.925	33.425	0	32.835	6.60028
Card10	0	0	0	0	0	0	0	77.1375	0	0
Carhsp1	96.8116	20.2196	0	0	0	700.72	0	53.925	0	10.133
Casz1	0	0	0	0	0	0	0	0	0	0
Cbln2	0	0	0	0	0	29.075	31.09	0	25.29	46.1667
Cbln4	0	0	0	0	0	25.48	25.13	0	0	0
Ccbe1	0	0	0	0	0	0	0	0	0	0
Ccdc109b	0	0	0	0	0	0	0	0	0	0
Ccdc116	0	0	0	0	0	0	0	74.52	0	38.5354
Ccdc136	0	0	0	0	0	0	0	0	0	0
Cck	0	0	0	0	0	0	0	244.295	0	0
Cckar	0	0	0	0	0	0	0	0	0	0
Ccl27b	0	0	0	0	0	0	0	0	0	0
Ccnh	22.2111	18.7714	60.639	0	0	32.465	25.52	77.8454	0	0
Cd24a	0	0	0	0	0	0	0	0	0	0
Cd274	0	0	0	0	0	0	0	0	0	0
Cdh7	0	0	0	0	0	26.88	33.4542	588.887	27.565	0
Cdh8	0	7.87138	0	0	0	110.562	26.78	463.842	26.96	0
Cdk5r1	0	0	0	0	0	0	0	0	0	0
Cdkl1	0	0	0	0	0	0	0	0	40.1447	0
Cdkl2	0	0	0	0	0	0	0	41.965	0	0
Cds2	0	21.3563	0	0	0	0	32.71	0	0	0
Ceacam16	0	0	0	0	0	0	0	50.045	0	0
Cecr6	0	0	0	0	0	0	0	0	0	0
Celf4	0	33.0972	0	0	0	23.6477	30.4	17.7614	33.0323	5.6662
Celf6	0	0	0	0	0	0	0	44.305	0	41.4963
Celsr3	0	0	51.3694	0	0	26.4721	15.8323	18.1907	0	25.3172
Centg2	0	0	0	0	0	0	0	0	0	0
Chac1	0	0	0	0	0	0	0	0	0	0
Chat	0	0	0	0	0	49.5293	48.4449	94.0122	65.7604	46.9581
Chl1	0	0	0	0	0	0	0	0	0	0
Chodl	0	0	0	0	0	0	29.23	88.565	0	0
Chrm3	68.1085	84.3896	0	0	0	43.2051	36.277	362.903	0	35.6366
Chrna3	0	0	0	0	0	0	0	0	0	0
Chrna5	0	0	0	0	0	0	0	0	0	0
Cib2	0	0	0	0	0	33.85	44.435	53.005	0	0
Cidea	0	0	0	0	0	0	0	50.655	0	0
Cilp2	0	0	93.5744	0	0	0	0	99.7433	0	0
Cish	0	13.2903	0	0	48.1557	0	0	0	0	0
Cited2	60.9634	62.683	0	0	0	28.345	29.82	187.46	0	0
Cldn3	0	0	0	0	0	0	0	0	0	0
Clnk	0	0	0	0	0	0	0	0	0	0
Clrn1	0	0	0	0	0	0	0	31.211	0	43.9813
Clstn2	0	0	0	0	0	0	25.6072	90.4583	71.5721	0
Clvs1	0	0	0	0	0	0	41.5957	138.282	0	3.88799
Cnr1	0	0	38.9396	0	0	26.71	0	0	0	22.0215
Cntn2	0	0	0	0	0	0	0	102.812	0	0
Cntn5	0	0	0	0	0	29.235	47.8965	84.88	32.22	40.1569
Cntnap2	0	0	0	0	0	0	0	0	0	0
Cntnap3	0	0	0	0	0	0	0	0	0	0
Cntnap4	0	0	0	0	0	0	30.415	134.57	27.975	0
Cntnap5a	0	0	0	0	0	0	60.5097	0	0	0
Cntnap5c	0	0	0	0	0	68.7993	78.2508	72.3644	30.5	47.3685
Col18a1	0	0	0	0	0	0	0	0	0	0
Col19a1	0	0	0	0	0	0	0	0	0	0
Col25a1	0	0	0	0	0	0	0	0	0	0
Col26a1	0	0	0	0	0	0	0	0	0	0
Col6a2	0	0	0	0	0	0	44.64	0	0	0
Coprs	1.8362	0	0	0	0	0	0	0	0	41.0557
Cort	0	0	0	0	0	0	0	0	0	0
Cox7b	84.1349	61.9044	0	0	0	0	0	0	0	20.9112
Cpne4	0	0	0	0	0	64.6547	53.915	75.3433	81.4171	10.0121
Cpne5	0	0	0	0	0	0	0	0	0	0
Cpne7	0	0	0	0	0	0	0	88.355	0	0
Crabp1	0	0	0	0	0	0	21.9342	0	0	0
Crabp2	0	0	0	0	0	0	0	0	0	0
Crh	0	0	0	0	0	0	0	60.75	26.115	0
Crhbp	0	0	0	0	0	0	0	42.095	0	0
Crhr2	0	0	73.4199	0	0	0	0	40.9794	0	29.5999
Crmp1	0	0	0	0	0	0	0	27.8551	66.8908	0
Csdc2	18.0778	1.08222	19.5576	0	0	0	0	102.495	0	0
Ctxn2	0	0	0	0	0	0	0	0	0	0
Cul7	0	0	0	0	0	0	0	0	0	0
Cux2	0	0	0	0	0	47.2698	0	142.414	0	2.2361
Cxadr	57.8749	72.1348	0	0	0	64.2089	29.205	201.782	0	26.6116
Cxcl11	0	0	33.111	0	0	0	0	42.595	0	21.387
Cxcl12	0	0	0	0	0	152.375	27.805	43.86	0	0
Cxcr4	0	36.7097	0	0	0	0	35.265	52.705	0	17.2277
Cxcr7	0	0	0	0	0	0	0	0	0	0
Cxx1c	0	0	0	0	0	0	0	0	0	0
Cyb561	0	0	0	0	0	0	0	72.2229	0	0
Cygb	0	0	0	0	0	41.665	0	8.70838	0	0
Cyp4x1	0	0	0	0	0	0	0	32.98	0	29.7585
D0H4S114	0	0	0	0	0	0	0	0	0	0
D130043K22Rik	0	0	0	0	0	0	0	0	0	0
Dach1	0	0	0	0	0	0	0	0	0	0
Dact1	0	0	0	0	0	0	0	0	0	0
Dapk1	0	0	0	0	0	51.05	87.015	27.975	0	0
Dcaf7	92.9856	77.398	99.684	0	0	0	0	78.5112	0	0
Dcx	67.9241	75.8564	0	0	0	36.8624	37.17	0	0	0
Deptor	0	0	0	0	0	0	0	0	0	0
Dhrs3	0	0	0	0	0	0	0	0	0	0
Diras1	0	0	0	0	0	0	0	0	0	0
Dkk3	0	0	0	0	0	0	0	82.0371	0	0
Dlat	0	49.2292	0	0	0	0	0	33.81	0	0
Dleu7	0	0	0	0	0	0	0	0	0	0
Dlx1	0	0	0	0	0	0	0	0	0	0
Dlx1as	0	0	0	0	0	0	0	0	0	0
Dlx1os	0	0	0	0	0	0	0	0	0	0
Dlx2	0	0	0	0	0	26.155	0	187.865	0	0
Dlx5	0	0	0	0	0	28.255	0	98.11	0	0
Dlx6	0	0	0	0	0	0	0	0	0	0
Dlx6os1	0	0	0	0	0	0	0	0	0	0
Dnahc1	0	0	0	0	0	0	0	0	0	0
Dnajc12	25.6377	23.1159	0	0	0	79.41	71.73	0	0	0
Dnajc27	2.22034	0	0	0	0	0	0	186.882	0	0
Dnajc5	2.9579	82.1473	0	0	0	0	0	0	0	0
Dnajc6	0	0	0	0	0	0	13.2553	26.8405	0	0
Dnm3	94.3838	96.1616	0	0	0	551.129	0	46.5726	0	0
Doc2b	0	0	0	0	0	0	0	0	0	0
Dpp6	0	0	0	0	0	114.902	29.92	56.4805	0	19.1556
Dpysl4	0	0	0	0	0	0	0	0	0	0
Dpysl5	0	0	37.6053	0	0	50.025	35.6675	47.6652	0	1.82411
Drd1a	0	0	0	0	0	0	0	0	0	0
Drd2	0	0	0	0	9.22131	0	26.09	0	33.235	41.3981
Dscaml	0	0	0	0	0	0	0	0	0	0
Dsp	0	0	0	0	0	0	0	0	0	0
Dtna	0	0	0	0	0	0	0	0	0	0
Dusp4	17.0636	0	0	0	0	0	0	0	29.46	0
Dync1i1	0	0	0	0	0	58.505	28.06	62.1002	69.6699	44.4601
Dynll2	63.6063	80.3099	39.5716	0	0	0	50.92	37.34	0	0
E130003G02Rik	0	0	0	0	0	0	0	0	0	0
E130309F12Rik	0	0	0	0	0	0	0	0	0	0
E230016M11Rik	0	0	0	0	0	0	0	0	0	0
E330013P04Rik	0	0	0	0	0	0	0	0	0	0
Ebf2	0	0	0	0	0	35.865	0	242.1	75.669	17.7503
Ebf3	0	0	0	0	0	0	0	0	0	39.9879
Ece2	0	0	0	0	0	0	0	142.95	0	0
Ecel1	0	0	0	0	0	0	0	0	0	0
Eepd1	0	0	0	0	0	8.43033	61.4924	612.427	40.5619	0
Efna3	0	0	0	0	0	0	0	0	0	0
Efna5	0	0	66.0463	0	0	31.64	31.055	70.6866	0	0
Egln3	0	0	0	0	0	190.175	31.65	15.134	0	0
Egr1	79.3715	96.6132	0	0	0	0	0	0	0	21.0698
Eif4a2	96.5811	97.5164	0	0	0	0	7.06457	0	11.6302	0
Elavl2	0	86.3516	84.0239	0	0	30.385	29.465	135.403	0	29.9877
Elfn1	0	0	0	0	0	25.3423	0	66.61	0	12.1343
Elmo1	0	0	93.9256	0	0	77.4803	78.3547	181.192	0	2.24709
Elmod1	0	0	0	0	69.0574	0	0	0	0	16.7871
Elovl4	0	0	0	0	0	0	0	123.503	0	16.3994
Emc9	0	0	0	0	0	0	0	66.06	0	0
Eme2	0	0	0	0	0	0	0	0	0	0
Emx2	63.2529	58.7278	0	0	0	0	0	0	0	0
Entpd3	0	0	0	0	0	0	13.8774	853.85	0	0
Eomes	0	0	0	0	0	0	0	0	0	0
Epb4.1l1	0	0	0	0	0	0	0	0	0	0
Epha6	0	0	0	0	0	0	0	0	0	0
Epha7	0	24.1591	0	0	0	26.075	81.535	82.4485	29.105	38.2554
Epha8	0	0	0	0	0	0	0	0	0	0
Esm1	0	0	0	0	0	0	0	0	0	0
Etnk2	0	0	0	0	0	0	0	24.2131	0	0
Ets1	47.288	84.9502	0	0	0	49.935	25.9	111.12	0	0
Ets2	0	32.6145	0	0	0	0	29.23	25.14	0	0
Etv1	95.7514	95.7568	0	0	0	94.8607	83.028	46.785	0	0
Evl	0	0	0	0	0	0	0	0	0	39.8749
Eya2	0	0	0	0	0	0	0	0	0	0
F730043M19Rik	0	0	0	0	0	0	0	0	0	0
Faim2	9.84173	0	0	0	0	0	0	232.145	0	0
Fam123c	0	0	0	0	0	0	0	0	0	0
Fam131c	0	0	0	0	0	0	0	0	0	0
Fam150b	0	0	0	0	0	0	0	0	0	0
Fam159b	0	0	0	0	0	0	0	0	0	0
Fam167a	0	0	0	0	0	0	0	0	0	0
Fam183b	0	0	0	0	0	0	0	0	0	0
Fam20c	0	0	0	0	0	0	0	0	0	0
Fam216a	9.33467	73.3183	0	0	0	0	0	26.9186	0	0
Fam43a	25.0384	8.64995	0	0	0	71.71	0	0	0	3.67466
Fam63b	0	0	0	0	0	0	0	0	0	0
Fam65b	0	0	0	0	0	0	0	0	0	0
Fgf11	83.9966	10.5341	0	0	0	309.21	0	0	0	0
Fgf18	0	0	0	0	0	0	0	55.92	0	48.405
Fgf9	0	0	0	0	0	0	27.78	223.375	27.165	0
Fibcd1	0	0	0	0	0	0	0	44.83	0	0
Fibin	0	0	0	0	0	0	47.515	312.69	27.925	0
Flot1	39.1288	0	0	0	0	0	0	0	0	0
Flrt3	48.087	80.4812	0	0	0	32.7696	27.32	56.12	50.41	40.5975
Fmn1	0	0	0	0	0	0	0	0	0	0
Fosl2	0	0	0	0	0	0	0	51.0719	0	0
Foxo6	0	0	0	0	0	0	0	0	0	0
Foxred2	0	0	0	0	0	0	0	73.41	0	24.3303
Frmd7	0	0	0	0	0	0	0	0	0	0
Frmpd3	0	0	0	0	0	0	0	0	0	0
Fstl5	0	0	0	0	0	50.8142	68.8798	29.875	52.0137	30.6406
Fut7	0	0	0	0	0	0	0	0	0	0
Gabarapl1	79.4484	91.4279	0	0	0	0	0	0	0	0
Gabra5	0	0	0	0	0	0	0	0	0	0
Gabrg2	0	0	0	0	0	29.295	31.85	34.415	0	0
Gad1	0	0	0	0	0	0	30.59	0	0	19.1585
Gad2	0	0	0	0	0	44.2123	25.75	60.875	0	4.21031
Galntl6	0	0	0	0	0	87.7858	79.3428	185.207	71.0886	49.8993
Garnl3	0	0	0	0	0	0	0	0	0	0
Gat1	0	0	0	0	0	0	0	0	0	0
Gatsl2	0	0	0	0	0	0	0	0	0	0
Gbx2	0	0	0	0	0	0	0	0	0	0
Gcgr	0	0	33.4621	0	0	0	0	0	0	0
Gdf5	0	0	0	0	0	0	0	0	0	0
Gfpt2	0	0	0	0	0	0	2.38448	0	71.9824	0
Ggct	0	0	75.1053	0	0	197.685	0	26.8926	0	26.3042
Gipc2	0	0	0	0	0	1.05272	0	0	0	0
Gipr	0	0	0	0	0	0	0	31.15	0	0
Gjd2	0	0	0	0	0	0	0	93.3	0	5.22559
Gldn	0	0	0	0	0	49.4481	0	0	0	0
Gli1	0	0	0	0	0	0	0	0	0	0
Glra2	0	0	0	0	0	0	51.9993	0	53.3659	48.5697
Gm10035	0	0	0	0	0	0	0	0	0	0
Gm10406	0	0	0	0	0	0	0	0	0	0
Gm14204	0	0	0	0	0	0	0	0	0	0
Gm14434_loc1	0	0	0	0	0	0	0	0	0	0
Gm14434_loc4	0	0	0	0	0	0	0	0	0	0
Gm15612	0	0	0	0	0	0	0	0	0	0
Gm15708	0	0	0	0	0	0	0	0	0	0
Gm1604b_loc1	0	0	0	0	0	0	0	0	0	0
Gm16532	0	0	0	0	0	0	0	0	0	0
Gm3020_loc1	0	0	0	0	0	0	0	0	0	0
Gm3494_loc2	0	0	0	0	0	0	0	0	0	0
Gm5087	0	0	0	0	0	0	0	0	0	0
Gm514	0	0	0	0	0	0	0	0	0	0
Gm5424	0	0	0	0	0	0	0	0	0	0
Gm5607	0	0	0	0	0	0	0	0	0	0
Gm5741	0	0	0	0	0	0	0	0	0	0
Gm5796	0	0	0	0	0	0	0	0	0	0
Gm9962	0	0	0	0	0	0	0	0	0	0
Gnas	0	0	0	0	0	26.6604	28.7174	0	0	22.8146
Gng2	60.9327	69.8614	0	0	0	46.9924	0	0	0	0
Gng4	0	0	0	0	0	0	0	0	0	0
Gnl1	0	60.2227	0	0	0	0	0	0	0	0
Gnl3l	75.0538	33.1283	0	0	0	0	28.65	26.705	0	0
Gnrh1	0	0	0	0	0	0	0	33.075	28.435	0
Got2	34.2271	16.4668	0	0	0	75.19	213.065	40.9	0	0
Gpc4	0	0	0	28.2143	0	0	0	0	68.3353	33.9444
Gpr12	0	0	0	0	0	139.25	0	29.8972	0	17.9151
Gpr123	0	0	0	0	0	0	0	0	0	0
Gpr126	0	0	0	0	0	0	0	0	0	0
Gpr151	0	0	19.6278	0	0	0	0	46.88	0	0
Gpr176	0	0	13.448	0	0	0	0	59.6873	0	50.6397
Gpr22	0	0	0	0	0	0	47.375	25.08	0	0
Gpr26	0	0	0	0	0	82.915	35.615	0	0	0
Gpr3	0	0	0	0	0	0	0	25.56	0	0
Gpr61	0	0	0	0	0	8.53304	0	0	0	43.8051
Gpr83	0	0	0	0	0	0	0	43.45	0	0
Gprin3	0	0	0	0	0	0	0	0	0	0
Grem2	0	0	0	0	0	0	0	107.815	0	0
Gria1	0	0	0	0	0	25.935	42.24	84.9936	0	0
Gria4	82.921	85.682	0	0	0	254.123	44.9625	0	0	0
Grik1	0	0	0	0	0	8.48168	42.9343	178.68	0	16.4988
Grik2	66.787	43.3276	0	0	0	42.0433	39.4028	0	25.2	0
Grin2b	0	0	0	0	0	32.0406	31.57	0	0	0
Grip1	0	0	0	0	0	36.3723	36.32	94.7642	0	0
Grm2	0	0	0	0	0	0	0	0	0	0
Grpr	0	0	0	0	0	0	28.795	0	0	0
Gse1	0	0	0	0	0	0	0	0	0	0
Has3	0	0	77.4228	0	0	0	0	100.121	0	53.8776
Hcn1	0	0	0	0	0	160.14	42.0251	88.6724	0	0
Hcn4	0	0	75.8778	0	0	32.98	45.765	86.4137	91.0315	0
Hdac11	0	0	0	0	0	42.33	0	61.665	0	0
Hdac6	0	0	0	0	0	0	0	0	0	0
Hdac9	0	0	0	0	0	85.2491	32.2127	85.2559	0	0
Hdgfrp3	0	0	0	0	0	0	0	0	0	0
Heatr8	0	0	0	0	0	0	0	0	0	0
Hexim2	84.0888	34.7633	0	0	0	31.12	0	0	0	0
Hmga1-rs1	0	0	0	0	0	0	0	0	0	0
Hmgb3	5.063	0	0	0	0	33.475	29.82	216.075	0	0
Hmgcll1	0	0	0	0	0	0	0	27.425	0	0
Hrh2	0	0	0	0	0	0	0	31.43	0	0
Hs3st5	0	0	0	0	0	12.9322	91.8114	0	0	0
Hs6st3	0	0	0	0	0	0	0	0	80.4523	43.6946
Hspa12a	0	0	0	0	0	0	0	0	0	0
Htr1a	0	0	0	0	0	25.745	25.05	0	0	0
Htr1d	0	0	0	0	0	0	0	0	0	0
Htr2a	0	0	0	0	0	0	0	235.69	0	0
Htr2c	0	0	0	0	0	25.245	33.4193	0	0	0
Htr3a	0	0	0	0	0	0	0	0	0	0
Htr5a	0	0	0	0	0	0	0	0	0	0
Htr7	0	0	0	0	0	72.585	27.795	0	26.465	0
Icam5	0	0	0	0	0	0	0	0	0	0
Igf1	0	0	0	0	0	0	0	103.437	0	0
Igf2bp2	42.5092	74.2526	0	0	0	25.2054	0	66.3146	0	0
Igfbpl1	0	0	13.1671	0	0	69.565	0	0	0	0
Iglon5	0	0	0	0	0	0	0	0	0	0
Igsf10	0	0	0	0	0	0	30.945	127.815	0	45.5851
Igsf3	0	0	0	0	0	0	0	0	0	0
Igsf9	0	0	0	0	0	0	0	0	0	0
Il17b	0	0	0	0	0	0	0	120.875	0	0
Impact	49.7157	0	0	0	0	43.8116	0	211.629	0	0
Ina	0	0	0	0	0	196.97	31.57	0	0	35.6627
Inadl_loc1	0	0	0	0	0	0	0	0	0	0
Inpp5j	0	0	0	0	0	0	0	0	43.8686	0
Insm1	0	0	0	0	0	0	0	0	0	0
Insm2	0	0	0	0	0	0	0	0	0	0
Ipw	0	0	0	0	0	0	0	0	0	0
Iqsec3	0	0	0	0	0	0	29.85	179.11	0	0.960522
Isl1	0	0	0	0	0	56.875	25.48	29.195	0	19.4803
Islr2	0	0	0	0	0	0	0	0	0	0
Isoc1	0	0	91.1868	0	0	0	28.355	28.0762	0	0
Itga3	0	0	0	0	0	0	0	0	0	0
Itgbl1	0	0	0	0	0	0	36.4485	0	0	26.6214
Jag2	0	0	0	0	0	0	0	0	0	0
Jakmip1	0	0	0	0	0	0	0	35.345	25.885	0
Jakmip3	0	0	0	0	0	0.316672	0	0	0	0
Kank4	0	0	0	0	0	0	0	0	0	0
Kcc2	0	0	0	0	0	0	0	0	0	0
Kcna3	14.3746	11.9511	0	0	0	24.6748	24.9852	0	0	0
Kcna4	0	0	0	0	0	26.075	31.695	133.88	28.315	11.447
Kcnb2	0	0	0	0	0	0	35.125	80.0663	37.8061	45.3062
Kcnc1	0	0	0	0	0	30.605	0	0	0	0
Kcnc2	0	0	0	0	0	0	0	0	0	38.0673
Kcnd3	1.09865	0	0	0	0	38.2318	34.0195	0	60.2011	3.96857
Kcnh2	0	0	0	0	0	0	0	0	0	0
Kcnh7	0	0	0	0	0	0	60.8534	117.482	80.8282	3.80741
Kcnip1	0	0	0	0	0	0	0	85.5484	0	0
Kcnip2	0	0	0	0	0	0	0	0	0	0
Kcnip4	0	0	0	0	0	15.5854	65.3499	103.045	75.6824	48.4488
Kcnj5	0	0	0	0	0	30.4947	42.5207	70.9161	0	0
Kcnk2	0	0	0	0	0	0	28.395	65.67	0	0
Kcnk4	0	0	0	0	0	0	0	0	0	0
Kcnk9	0	0	0	0	0	28.455	26.385	108.155	31.845	13.8086
Kcnmb2	0	0	0	0	0	0	32.02	64.4719	0	0
Kcnq2	0	0	0	0	0	0	0	0	0	0
Kcnq5	12.1927	21.4186	0	0	0	38.1119	4.48756	79.4603	0	0
Kcns2	0	0	0	0	0	0	0	27.87	0	0
Kcnt1	0	0	82.7598	0	0	96.11	0	3.37539	0	30.5869
Kctd12	0	0	0	0	0	0	0	0	0	0
Kctd16	0	0	0	0	0	14.1647	58.1071	120.983	50.9729	7.19178
Kctd6	0	0	0	0	0	48.79	0	0	0	0
Kctd8	0	0	0	0	0	0	28.895	164.235	0	0
Kif21a	0	0	0	0	0	0	0	0	0	0
Kif5c	49.055	67.6347	0	0	0	159.642	26.805	58.38	0	17.3158
Kitl	0	0	0	0	0	0	0	0	0	0
Klf5	0	11.4528	0	0	0	0	25.4	37.335	0	12.804
Klf7	0	0	0	0	0	338.814	54.29	141.634	43.06	0
Klhdc2	71.3045	74.019	0	0	0	0	0	0	0	0
Klhdc8a	0	0	0	0	0	0	0	81.505	0	0
Klhl1	0	0	94.9789	0	0	5.60596	77.5815	77.3226	0	54.9195
Klhl29	0	0	0	0	0	66.86	66.66	71.0639	0	11.8251
Klhl32	0	0	0	0	0	0	0	0	0	0
Klhl35	0	0	0	0	0	0	0	0	0	0
Krt73	0	0	87.7458	0	0	0	0	62.29	0	19.4484
L1cam	0	0	0	0	0	0	0	0	0	0
L3mbtl1	0	0	0	0	0	0	0	0	0	0
Lama5	0	0	0	0	0	0	0	0	0	0
Lancl3	0	0	0	0	0	90.12	93.7633	0	0	0
Ldoc1	0	0	0	0	0	0	0	0	0	0
Lefty2	0	0	0	0	0	0	0	0	0	14.1217
Lhfpl3	0	0	0	0	0	0	0	0	0	0
Lhfpl5	0	0	0	0	0	0	0	0	0	0
Lhx1	0	0	0	0	0	0	0	0	0	0
Lhx5	0	0	0	0	0	0	0	60.045	0	0
Lhx6	0	0	0	0	0	0	0	0	0	0
Lhx8	0	0	0	0	0	0	25.75	0	0	0
Lhx9	0	0	0	0	0	25.165	0	26.75	0	0
Lig1	8.52028	33.7512	0	0	0	0	0	55.21	37.2745	0
Limk1	51.4367	0	54.9508	0	0	0	0	39.4316	0	17.2101
Lin28b	0	0	0	0	0	0	0	0	0	0
Lrp12	0	49.4316	0	0	0	0	0	51.295	75.7594	0
Lrrc26	0	0	0	0	0	0	0	0	0	0
Lrrc3b	0	0	0	0	0	0	0	0	0	0
Lypd6	0	0	0	0	0	0	0	0	0	0
Lysmd4	0	0	0	0	0	0	0	0	0	0
Mab21l1	0	0	0	0	0	25.18	35.475	86.025	0	0
Mafb	2.09742	0	0	0	0	0	0	52.46	0	41.3553
Maged2	0	32.848	0	0	0	0	0	0	0	0
Magee1	0	0	0	0	0	0	27.915	0	0	0
Magel2	0	0	0	0	0	0	0	0	0	0
Magi1	0	7.91809	0	0	0	49.2383	77.9168	123.55	0	0
Maml3	35.6868	73.0847	0	0	0	249.638	47.0231	99.0824	0	0
Man2a1	0	1.19122	0	0	0	43.425	0	118.858	0	0
Map3k15	0	0	0	0	0	0	0	0	0	0
Map3k9	3.46497	0	0	0	0	0	0	38.6381	0	42.0427
Map7d2	0	0	0	0	0	32.62	34.18	30.125	0	3.81565
Mapk8	0	44.5266	86.2711	0	0	0	0	77.2394	0	0
Mapk9	37.9763	0	0	0	0	0	0	0	0	0
March3	0	0	0	0	0	0	0	0	0	0
March4	0	0	0	0	0	0	0	0	0	0
March9	0	0	0	0	0	0	0	0	0	0
Marveld1	0	0	0	0	0	0	0	0	0	0
Mcf2	0	0	0	0	0	0	0	0	0	0
Mef2a	92.248	50.8954	0	0	0	105.83	33.94	73.7459	28.155	0
Meg3	0	0	0	0	0	0	0	0	0	0
Megf6	0	0.350358	0	0	0	0	0	0	0	0
Meis1	84.8417	97.1426	32.5492	0	0	92.2643	25.8	110.505	0	0
Mgat4c	0	0	0	0	0	42.65	88.7949	0	32.52	16.6197
Mgat5b	0	0	0	0	0	165.86	0	0	0	0
Mia1	0	0	0	0	0	0	0	0	0	0
Mical2	0	0	0	0	0	0	0	99.455	0	0
Micu3	56.9991	29.9362	0	0	0	0	0	0	0	72.6143
Mid2	0	0	0	0	0	0	0	20.2588	0	30.0363
Mir686	0	0	0	0	0	0	0	0	0	0
Mirg	0	0	0	0	0	0	0	0	0	0
Mllt11	99.9923	98.6375	0	0	0	38.6426	15.5065	0	0	0
Mme	0	0	0	0	0	0	30.095	267.225	0	0
Mrap2	0	0	0	0	0	0	0	81.9442	0	0
Mtap1b	0	0	0	0	0	0	0	0	0	0
Mum1l1	0	0	0	0	0	0	33.67	0	0	36.3853
Myh13	0	0	0	0	0	0	0	0	0	0
Myo16	0	0	0	0	0	71.1459	24.8667	74.4557	0	0
Myo3b	0	0	0	0	0	260.912	0	34.365	0	37.6511
Mypop	63.7907	28.7683	0	0	0	32.6001	0	0	0	0
Myt1l	0	0	0	0	6.7623	102.569	0	63.1544	0	45.0645
Nalcn	18.1853	0	0	0	0	52.5639	4.90225	0	0	0
Nanos2	0	0	0	0	0	283.382	0	376.505	0	0
Nap1l3	0	17.8216	0	0	0	27.535	30.24	0	26.77	0
Nap1l5	88.299	87.3482	80.934	0	0	3.85998	0	0	0	0
Napb	0	54.7727	0	0	0	0	0	0	0	0
Ncam1	71.6119	79.5469	0	0	0	91.7549	0	0	58.7342	27.0145
Ndrg1	0	0	2.77388	0	0	0	0	114.048	0	0
Ndrg4	0	5.3488	0	0	0	0	0	0	0	0
Ndst3	0	0	0	0	0	0	0	0	0	0.53754
Ndst4	0	0	0	0	0	0	23.83	0	0	0
Neb	0	0	0	0	0	0	0	0	0	0
Necab1	0	0	0	0	0	72.2572	87.2244	87.8924	0	0
Necab2	0	0	0	0	0	0	0	0	0	0
Nell1	0	0	0	0	0	0	31.5018	48.2505	0	6.42627
Neto1	93.6924	96.1772	0	0	0	138.188	69.4251	27.205	0	0
Neud4	0	0	0	0	0	0	0	0	0	0
Neurod1	0	0	0	0	0	104.675	0	32.09	0	0
Neurod2	0	0	0	0	0	0	0	89.23	0	0
Neurod6	0	0	0	0	0	0	0	86.055	0	0
Nfe2l3	0	0	0	0	0	585.18	0	27.085	0	0
Nfil3	75.2843	0	0	0	0	175.587	28.4805	29.945	32.835	0
Ngf	0	0	0	0	0	33.7	0	0	0	0
Nhlh1	0	0	0	0	0	0	0	102.375	0	0
Nhlh2	0	0	0	0	0	0	0	0	0	24.033
Nkain2	0	0	0	0	0	0	0	0	0	0
Nkrf	0	0	0	0	0	0	0	0	0	0
Nkx2-1	0	0	0	0	0	0	0	25.39	0	0
Nlgn2	96.2738	87.8932	0	0	0	30.6774	0	0	0	0
Nnmt	0	0	0	0	0	0	0	0	0	9.17342
Nod1	0	6.1118	93.7851	0	0	0	0	180.474	55.415	0
Nomo1	0	0	0	0	0	0	0	0	0	0
Nos1	0	0	0	81.0714	0	0	79.7228	104.595	32.62	0
Npas1	0	0	0	0	0	0	0	33.895	0	0
Npas3	0	0	0	0	0	0	0	0	0	0
Npas4	0	0	0	0	0	0	0	0	0	0
Npb	0	0	0	0	0	0	0	0	0	0
Npnt	0	0	0	0	0	0	0	0	0	0
Nppc	0	0	0	0	0	0	0	0	0	0
Npy	0	0	0	0	0	0	30.89	0	0	0
Npy2r	0	0	0	0	0	0	0	155.19	0	0
Nr2f2	0	34.6076	0	0	0	0	29.315	28.05	0	0
Nrip3	0	0	0	0	0	0	0	192.977	16.1405	0
Nrn1	0	0	32.8301	0	0	0	0	82.1716	0	0
Nrtn	0	0	0	0	0	0	0	0	0	0
Ntn5	0	0	0	0	0	0	0	0	0	0
Ntrk1	0	0	0	0	0	0	0	0	0	0
Nts	0	0	0	0	0	0	0	0	0	0
Ntsr1	0	0	0	0	0	0	0	0	0	0
Nudt11	0	0	0	0	0	0	0	0	0	0
Nxnl2	0	0	0	0	0	28.265	47.635	44.095	0	0
Nxph1	77.0974	88.2046	0	0	0	228.809	72.7642	102.942	0	0
Nxph2	0	0	0	0	0	0	0	0	0	0
Nxph3	0	0	0	0	0	0	0	26.59	0	0
Nxph4	0	0	0	0	0	0	0	0	0	0
Obsl1	0	0	0	0	0	0	0	0	0	0
Odz4	0	0	0	0	0	0	0	0	0	0
Oprd1	0	0	0	0	0	32.59	76.605	99.46	62.995	0
Optn	0	0	0	0	0	0	6.44254	0	0	0
Osbpl8	13.7139	12.1068	0	0	0	27.24	0	74.4792	73.8896	48.2877
Ovgp1	0	0	0	0	0	0	0	0	0	0
Oxr1	2.02059	13.2591	0	0	0	27.482	61.1157	99.2784	0	23.5496
Oxtr	0	0	0	0	0	0	0	74.315	0	0
P2rx5	0	0	69.1362	0	0	0	0	39.6812	0	0
Pafah1b3	0	0	0	0	0	66.44	30.74	0	0	1.03102
Pafah2	0	0	0	0	0	0	0	0	0	0
Palm2	0	0	0	0	0	0	0	88.105	0	0
Palm3	0	0	0	0	0	0	0	0	0	0
Palmd	0	0	0	0	0	0	26.105	0	0	7.90448
Pam	0	0	68.3638	0	0	15.6368	0	80.8891	0	12.6712
Panx1	4.31008	8.64995	68.0126	0	0	0	0	46.2604	0	0
Pappa	0	0	0	0	0	0	0	0	0	0
Parm1	0	0	0	0	0	0	29.67	100.445	0	0
Pbx3	0	0	0	0	0	45.7634	0	28.0502	60.995	0
Pcdha6	0	0	0	0	0	22.227	40.5658	8.16207	75.8591	49.1741
Pcdhb13	0	0	0	0	0	0	0	0	0	0
Pcdhb3	0	0	0	0	0	0	0	0	0	0
Pclo	0	2.45251	0	0	0	1.41219	64.4937	0	0	45.5882
Pcsk1	0	0	0	0	0	33.665	29.355	412.855	31.155	0
Pdcd1lg2	0	0	0	0	0	46.125	62.15	0	0	0
Pdxk	0	0	0	0	0	0	0	0	84.7354	1.57737
Pdzk1ip1	0	0	0	0	0	0	0	102.76	0	13.4914
Pebp1	48.2406	43.7325	0	0	0	49.5658	0	0	0	0
Peg13	0	0	0	0	0	0	0	0	0	0
Peg3	98.2867	94.3242	47.6475	0	0	63.5453	21.7861	32.265	0	18.0913
Peg3os	0	0	0	0	0	0	0	0	0	0
Peli3	0	0	0	0	0	0	0	0	0	0
Penk	0	0	0	0	0	0	0	5.3525	0	0
Pex5l	0	0	0	0	0	0	55.955	97.875	0	0
Pgf	0	0	0	0	0	0	0	0	0	0
Pik3c2g	0	6.67238	0	0	0	43.2129	68.8183	0	0	0
Pip5kl1	0	0	0	0	0	0	0	0	0	0
Pisd-ps1	0	0	0	0	0	0	0	0	0	0
Pitpnm1	0	0	0	0	0	0	0	0	0	0
Pkib	0	0	0	0	0	0	0	0	0	0
Plch2	0	0	0	0	0	0	0	0	0	0
Plek2	0	0	0	0	0	0	0	23.3156	0	0
Plekha7	0	0	0	0	0	328.503	0	93.145	0	0
Plekhb2	30.9542	0	0	0	0	66.22	28.65	50.1463	0	5.31371
Plekhd1	0	0	0	0	0	60.175	147.71	29.8289	0	23.2675
Plxna3	41.8024	0	0	0	0	0	56.665	0	0	0
Plxnd1	0	0	0	0	0	110.42	100.265	64.905	0	0
Pm20d2	0	0	0	0	0	0	0	0	0	0
Pnoc	0	0	0	0	0	459.485	0	123.015	0	0
Podxl2	0	0	0	0	0	7.48887	22.9414	0	0	0
Polr2m	64.0058	89.0922	0	0	0	0	0	21.1824	0	0
Pomgnt2	0	0	69.2767	0	0	49.475	0	39.52	0	0
Pou3f4	40.0046	53.4179	0	0	0	0	0	0	30.92	0
Ppfia4	0	0	34.7963	0	0	0	0	80.8283	0	0
Ppif	0	0	0	0	0	0	0	0	0	0
Ppm1h	0	0	0	0	0	44.3769	0	0	77.9089	0
Ppp1r1b	0	0	0	0	0	0.299555	20.2162	0	0	0
Ppp1r2	0	88.4693	0	0	0	39.0876	46.4899	189.471	0	0
Ppp1r26	0	0	0	0	0	0	0	0	0	0
Prima1	0	0	0	0	0	24.6919	0	356.105	0	0
Prlhr	0	0	0	0	0	26.91	0	0	0	5.91294
Prmt2	0	50.7396	0	0	0	25.06	0	0	0	0
Prnd	0	0	0	0	39.1393	0	0	0	25.905	15.9347
Prok2	0	0	0	0	0	46.825	34.8786	82.555	0	0
Prokr2	0	0	0	0	0	0	0	0	0	46.3253
Prrt2	0	0	0	0	0	27.2766	29.843	0	0	0
Prrt4	0	0	0	71.0714	0	0	0	0	40.3486	0
Prtn3	0	0	0	0	0	0	0	0	0	0
Ptger2	0	0	0	0	0	0	33.82	0	27.205	0
Pth2r	0	0	0	0	0	160.485	56.8416	53.0763	0	0
Pthlh	0	0	0	0	0	0	0	0	0	0
Ptpn20	0	0	0	0	0	25.325	26.55	57.1726	0	0
Ptpro	23.2099	33.5799	0	0	0	73.6015	0	0	0	0
Pttg1	9.74954	0	74.6138	0	0	0	0	16.7989	33.1218	0
Ptx3	0	0	0	0	0	0	0	0	0	0
Purb	93.508	65.3301	0	0	0	0	0	52.045	0	0
Pvalb	0	0	24.8244	0	0	0	0	42.59	0	0
Pvrl4	0	0	0	0	0	0	0	0	0	0
Rab3b	0	0	22.7177	0	0	0	2.4141	0	0	0
Rab6a	64.8663	91.9418	0	0	0	0	0	30.1054	0	5.05641
Racgap1	13.0685	59.5531	0	0	0	0	0	29.225	0	0
Ramp3	0	0	0	0	0	0	0	64.575	0	47.7882
Rasip1	0	0	0	0	0	0	0	0	0	0
Rassf5	0	0	0	0	0	0	0	29.365	0	0
Rassf6	0	0	0	0	0	25.245	26.36	0	0	38.1124
Rbms1	0	0	0	0	0	0	0	76.6832	0	44.2587
Rbms3	0	0	0	0	0	0	0	0	0	0
Rbp4	0	0	0	0	0	0	0	0	0	0
Reln	0	0	0	0	0	31.5389	0	119.084	37.4245	45.83
Resp18	2.15888	0	0	0	0	576.895	0	0	0	39.2404
Rfx2	0	0	56.8469	0	0	0	0	68.84	0	0
Rgmb	0	0	0	0	0	0	0	0	0	0
Rgs16	0	0	0	0	0	0	0	0	0	0
Rgs4	0.130608	0	0	0	0	26.265	57.63	0	0	0
Rgs8	0	0	0	0	0	0	0	62.5716	0	0
Rhbdl1	0	0	0	0	0	25.0171	17.3134	0	0	0
Rhov	0	0	0	0	0	0	0	0	0	0
Rian	0	0	0	0	0	0	0	0	0	0
Rimklb	0	0	0	0	0	0	0	0	0	0
Rims3	0	0	72.9284	0	0	0	0	59.3909	0	0
Ripk4	0	0	0	0	0	0	0	0	0	0
Rmrp	38.2222	47.8122	0	0	0	0	0	29.705	0	0
Rnf14	75.945	52.2189	0	0	0	0	0	0	0	0
Robo2	0	0	0	0	0	35.565	28.81	110.305	0	32.7357
Rpp25	0	0	0	0	0	136.625	36.135	0	0	0
Rpph1	0	0	0	0	0	0	0	0	0	0
Rprl3	0	0	0	0	0	0	0	0	0	0
Rps6ka6	0	0	0	0	0	0	0	0	34.255	85.649
Rsph4a	0	0	0	0	0	0	0	0	0	0
Rspo1	0	0	0	0	0	0	0	51.21	0	0
Rspo3	0	0	0	0	0	0	0	0	0	0
Rtbdn	0	0	0	0	0	0	0	0	0	0
Rufy3	62.4078	67.7593	0	0	0	0	0	27.9592	0	0
Rxfp1	0	0	0	0	0	0	0	29.75	0	36.3618
Rxfp3	0	0	0	0	0	0	0	0	0	0
Rxra	0	0	0	0	0	0	0	0	33.99	0
Samd10	48.8245	0	0	0	0	0	0	0	0	0
Samd14	0	0	0	0	0	0	0	85.2703	0	0
Samd3	0	0	0	0	0	33.125	35.65	34.04	34.665	0
Sarm1	0	0	0	0	0	0	0	0	58.1049	0
Satb1	0	0	0	0	0	28.415	27.65	0	31.865	34.6293
Satb2	0	16.8717	0	0	0	0	40.665	80.6819	0	0
Scamp1	35.441	26.744	0	0	0	0	0	0	54.6098	0
Scg2	0	0	0	0	0	0	29.09	30.325	0	0
Scml4	0	0	0	0	0	0	0	0	0	23.0966
Scn1a	0	0	0	0	0	0	0	167.177	0	0
Scn3b	0	0	0	0	0	0	0	0	0	0
Scn5a	0	0	58.3216	0	0	0	0	172.398	0	0
Scn8a	0	0	0	0	0	128.653	0	218.94	0	0
Scn9a	0	0	0	0	0	0	0	131.7	0	0
Scrt2	0	0	0	0	0	0	0	0	0	0
Sctr	0	0	0	0	0	0	0	37.805	0	17.7564
Scube3	0	0	0	0	0	0	0	0	0	0
Sdk2	0	0	0	0	0	73.3671	0	0	0	14.6722
Sema3a	96.4889	99.6964	0	0	0	258.188	86.1343	33.655	0	0.907649
Sema3c	0	0	0	0	0	68.615	70.8249	61.7531	0	0
Sema4g	0	0	0	0	0	0	0	0	0	0
Sema6c	0	0	0	0	0	0	0	0	0	0
Serpini1	0.852797	62.7608	0	0	0	0.607669	0	72.4	25.525	0
Setd7	0	0	0	0	0	73.6463	0	76.72	0	0
Sez6l2	0	0	0	20.3571	0	1.85724	0	0	0	45.7966
Sfrp2	0	0	0	0	49.7951	0	0	0	0	0
Sh2d3c	0	0	0	0	0	0	0	0	0	0
Sh2d4b	0	0	0	0	0	0	22.2008	100.683	71.2991	29.029
Sh3rf3	0	0	0	0	0	0	0	0	0	0
Shank3	0	0	0	0	0	0	0	79.1943	0	10.4553
Shd	0	0	0	0	0	0	0	0	0	0
Shh	0	0	0	0	0	61.81	77.47	0	0	41.2672
Shisa9	0	0	0	0	0	0	0	0	0	0
Sik1	0	0	0	0	0	0	0	0	0	0
Slc10a4	0	0	0	0	0	0	0	61.605	0	0
Slc17a6	0	0	0	0	0	60.715	0	46.3775	0	0
Slc17a8	0	0	0	0	0	0	0	38.415	0	0
Slc18a3	0	0	0	0	0	0	0	0	0	0
Slc1a6	0	0	0	0	0	0	0	0	0	0
Slc24a2	0	0	0	0	0	48.0875	25.195	34.1	0	0
Slc25a3	0	32.8169	0	0	0	0	0	0	0	0
Slc27a2	0	0	0	0	0	0	40.27	99.595	0	0
Slc32a1	0	0	0	0	0	0	0	0	0	0
Slc34a3	0	0	0	0	89.1393	46.9617	0	0	0	25.4759
Slc35d3	27.4662	13.8197	0	0	0	0	19.2387	0	0	0
Slc35f4	0	0	0	0	0	0	0	0	0	0
Slc35g2	0	0	0	0	0	0	0	158.506	0	0
Slc38a4	0	0	73.4902	0	0	0	28.71	101.957	30.245	0
Slc39a6	35.1951	49.4472	0	0	0	0	0	0	0	2.7582
Slc41a3	0	0	0	0	0	84.765	73.2	118.165	0	0
Slc5a6	85.0261	54.0564	0	0	0	0	0	0	0	0
Slc5a7	0	0	45.8216	0	0	0	26.175	97.5203	0	0
Slc6a17	0	0	0	0	0	0	0	0	0	0
Slc6a3	0	0	78.6166	0	0	0	0	3.2063	0	0
Slc6a5	0	0	0	0	0	0	0	0	0	39.0994
Slc6a7	0	0	0	0	0	0	0	30.8078	0	0
Slc7a3	0	0	0	0	0	0	0	30.08	0	49.4625
Slc8a2	39.0827	0	0	0	0	41.29	0	0	0	24.859
Slc8a3	11.4551	34.6543	0	0	0	6.44471	0	44.1012	0	41.8413
Slc9a6	0	0	0	0	0	0	0	0	0	0
Slc9a7	17.2173	28.0987	0	0	0	60.8552	40.7331	0	0	0
Slco5a1	0	0	0	0	0	0	7.74585	0	0	0
Sln	0	0	0	0	0	0	0	0	0	0
Smoc2	0	0	52.4228	0	0	48.025	0	47.1839	0	26.9339
Sncg	0	0	0	0	0	0	0	0	0	0
Snhg11	0	0	0	0	0	54.33	110.385	0	0	0
Snhg4	0	0	0	0	0	0	0	0	0	0
Snora7a	0	0	0	0	0	0	0	0	0	0
Snord15b	0	0	0	0	0	0	0	0	0	0
Snord17	0	0	0	0	0	0	0	0	0	0
Sntb1	0	0	0	0	0	32.06	73.4772	49.99	33.9972	6.50685
Snx16	40.2197	8.27624	0.0351124	0	0	0	28.23	33.35	28.51	0
Snx31	0	0	0	0	0	0	0	0	0	0
Socs2	0	33.066	0	0	0	0	0	213.55	0	29.97
Socs5	66.3107	79.9206	0	0	0	161.655	26.87	0	0	0
Sox1	0	0	0	0	0	0	0	0	0	0
Sp8	0	0	0	0	0	0	0	25.735	0	0
Sp9	0	0	0	0	0	0	0	0	0	0
Spag6	0	0	0	0	0	0	80.7611	119.27	0	0
Spdef	0	0	0	0	0	11.3574	0	0	0	0
Sphkap	0	0	0	0	0	31.38	32.71	25.05	35.22	0
Spink10	0	0	0	0	0	0	0	0	0	0
Spint2	0	0	84.3048	0	0	0	0	38.0918	0	0
Spock3	0	0	0	0	32.9918	26.855	94.0185	81.4459	37.429	41.1966
Srcin1	0	0	0	0	0	0	0	53.005	95.8043	42.3247
Srrm4	0	0	0	0	0	0	0	258.137	0	0
Ssbp2	0	0	0	0	0	0	0	0	0	0
Sst	0	0	77.5632	0	0	0	0	158.64	0	0
Sstr2	0	0	0	0	0	0	0	0	0	0
Sstr4	0	0	0	0	0	0	25.195	70.865	42.25	0
St18	0	0	0	0	0	0	0	70.145	27.6	0
St6galnac2	0	0	0	0	0	99.68	324.505	29.305	79.3109	0
St8sia2	0	0	0	0	0	0	30.665	142.916	0	0
Stac	0	0	0	0	0	0	0	0	0	0
Stbd1	0	0	0	0	0	0	0	0	0	0
Steap2	0	0	0	0	0	0	0	0	0	6.95004
Stk32a	0	16.4201	0	0	0	44.355	0	44.0622	0	0
Stk32b	0	0	0	0	0	0	5.28732	78.5237	47.82	13.2353
Stmn1	0	5.61352	0	0	0	2.7987	0	0	0	0
Stmn2	0	0	0	0	0	28.25	29.22	9.02055	30.015	0
Stra6	0	0	0	0	0	0	0	0	0	0
Sult2b1	97.5799	60.2071	0	0	0	0	42.925	0	0	0
Sv2a	0	0	0	0	0	0	0	0	0	0
Sv2b	0	0	0	0	0	0	31.735	87.2362	75.5544	0
Syndig1l	0	0	0	0	0	0	0	128.785	0	0
Synpr	0	0	0	0	0	29.49	0	11.544	37.5034	11.946
Syt1	0	0	0	0	0	0	21.5492	92.4662	0	0
Syt4	0	0	0	0	0	36.3	37.71	43.49	0	0
Sytl1	0	0	0	0	0	0	0	0	0	0
Tac1	0	0	39.1503	0	21.1066	27.77	30.825	80.98	0	0
Tac2	0	0	0	0	0	0	0	0	0	0
Tacr1	0	0	0	0	0	0	50.5736	0	0	0
Tas1r1	30.401	44.4176	0	0	0	0	0	0	0	0
Tbr1	0	0	0	0	0	0	0	0	0	0
Tceal7	0	0	0	0	0	0	0	0	0	0
Tcerg1l	0	0	0	0	0	30.74	28.49	0	0	0
Tcf12	81.8454	94.2775	0	0	0	167.019	42.5504	38.9113	62.3865	47.8042
Tcf4	0	0	0	0	0	104.386	163.753	87.8865	25.2	15.6124
Tcfap2d	0	0	0	0	0	0	0	0	0	0
Tchh	0	0	0	0	0	0	0	0	0	0
Tcp11	0	0	0	0	0	0	0	0	0	0
Tdrd6	0	0	0	0	0	0	0	0	0	0
Tekt2	0	0	0	0	0	19.1116	6.91647	0	0	0
Th	0	0	0	0	0	51.125	50.4	0	0	0
Thbs3	62.2541	61.4684	0	0	0	26.8829	0	0	0	0
Thsd7a	21.996	52.2501	0	0	0	10.6385	35.2394	0	0	0
Tiam2	0	0	0	0	0	0	0	0	0	0
Tmem130	0	0	0	0	0	0	0	26.91	0	0
Tmem132e	10.1183	33.4242	0	0	0	0	0	25.905	35.005	33.6221
Tmem151a	0	0	0	0	0	0	0	0	0	0
Tmem200a	0	0	63.3778	0	0	0	45.04	21.9758	29.24	41.5189
Tmem53	0	0	88.2374	0	0	76.92	0	115.441	0	0
Tmem65	0	0	0	0	0	0	0	73.707	0	0
Tmem90a	0	0	0	0	0	0	0	0	0	0
Tmem91	0	0	0	0	0	0	0	0	0	0
Tmtc4	0	0	0	0	0	0	0	0	0	0
Tnc	0	0	0	0	0	161.975	237.24	0	0	0
Tnfaip8l3	0	0	0	0	0	0	0	0	0	0
Tnfsf13b	0	0	0	0	0	32.375	0	21.6376	0	0
Tnnt1	0	0	0	0	0	0	0	49.471	0	0
Tox2	0	0	0	0	0	12.1448	25.27	106.275	0	0
Tox3	0	0	0	0	0	38.555	50.81	39.295	31.875	0
Tpt1p	0	0	0	0	0	0	0	0	0	0
Trank1	0	0	0	0	0	0	0	94.215	66.0899	0
Trfr2	0	0	0	0	0	0	0	0	0	0
Trh	0	0	0	0	0	0	0	133.53	0	0
Trhde	0	0	0	0	0	2.57617	63.9191	36.665	34.3132	0
Trim36	0	0	0	0	0	0	0	40.5632	35.065	0
Trim62	0	0	0	0	0	0	0	0	0	0
Trim66	0	0	0	0	0	0	0	989.093	29.73	0
Trim67	7.81346	0	0	0	0	0	0	0	0	0
Trp73	0	0	0	0	0	0	0	0	0	0
Trpc4	0	0	0	0	0	29.0397	60.3782	35.1522	0	0
Trpc7	0	0	49.2626	0	0	161.195	0	86.0588	0	0
Trpv1	0	0	0	0	0	0	0	51.17	0	0
Tsix	0	0	0	0	0	0	0	0	0	0
Tspyl4	61.5473	29.3133	0	0	0	0	0	0	0	0
Ttc39a	0	0	39.8525	0	0	0	0	33.5653	0	0
Ttc39b	1.2523	0	0	0	0	53.62	0	41.275	0	0
Ttr	0	0	0	0	0	0	0	20.1678	0	0
Tubb3	0	0	0	0	0	0	0	69.29	0	0
Tuft1	0	0	0	0	0	68.61	33.435	0	33.115	30.56
Ubash3b	0	0	0	0	0	254.693	0	69.955	28.56	0
Ubfd1	4.04886	37.1457	0	0	0	0	0	0	0	0
Ubxn2a	0	0	0	0	0	0	37.325	104.785	71.578	0
Uchl1	28.7723	52.6082	0	0	0	120.095	230.24	0	0	0
Unc5b	0	0	0	0	0	0	0	0	0	0
Upp2	0	0	0	0	0	0	0	0	0	26.7448
Usp13	0	0	0	0	0	0	0	41.875	0	0
Usp28	38.2683	10.5341	0	0	0	0	0	0	0	3.00493
Usp29	0	0	0	0	0	43.383	62.335	17.8655	0	0
Vamp2	51.3445	34.8879	0	0	0	174.984	29.54	0	0	0
Vash2	0	0	0	0	0	39.63	0	36.1928	0	0
Vax1	0	0	0	0	0	0	0	0	0	0
Vgf	0	0	0	0	0	0	0	0	0	0
Viaat	0	0	0	0	0	0	0	0	0	0
Vmn2r1	0	0	0	0	0	0	0	0	0	0
Vsnl1	0	0	0	0	0	0	0	141.105	0	0
Vstm2a	0	0	0	0	0	0	0	0	0	0
Vstm2l	0	0	0	0	0	0	0	0	0	0
Vstm5	0	0	0	0	0	0	0	28.2843	0	0
Vsx2	0	0	0	0	0	0	0	0	0	25.2996
Vwc2	30.0937	0	0	0	0	67.62	30.945	0	0	0
Vwc2l	0	0	0	0	0	0	8.69372	92.2461	68.293	39.4641
Wdr6	84.7956	65.0031	0	0	0	88.455	0	0	0	0
Wif1	0	10.4718	0	0	0	14.1476	32.165	79.1871	0	0
Wscd2	0	0	0	0	0	25.295	0	0	0	0
Xkr6	0	18.5846	10.1475	0	0	0	0	34.4108	0	66.7286
Xkr7	0	0	0	0	0	80.82	0	28.785	0	0
Ybx2	0	0	0	0	0	0	0	48.32	0	0
Zbtb16	0	0	0	0	90.3689	0	3.62855	0	0	0
Zdbf2	0	0	0	0	0	0	0	0	0	0
Zfhx1b	0	0	0	0	0	0	0	0	0	0
Zfp385a	0	0	12.0435	0	0	0	0	18.9971	0	0
Zfp385b	0	0	0	0	0	264.755	145.66	36.405	0	58.7978
Zfp57	5.90811	18.5846	0	0	0	0	0	0	0	0
Zfp618	0	0	0	0	0	0	0	0	0	0
Zfp941	0	0	0	0	0	0	0	0	0	0
Zic1	0	23.147	29.7402	0	0	31.755	38.659	76.6691	0	0
Zic2	0	0	0	0	0	0	0	0	0	0
Zic3	0	0	0	0	0	30.105	29.36	46.135	0	0
Zic4	0	0	0	0	0	0	48.58	59.8	0	0
Zic5	0	0	0	0	0	0	0	0	0	0

## Sheet: adult human astrocytes
	Promoter					Distal
Gene	H3K27ac	H3K4me3	H3K4me1	H3K27me3	H3K9me3	H3K27ac	H3K4me3	H3K4me1	H3K27me3	H3K9me3
1500016L03Rik	0	0	0	0	0	0	0	0	0	0
1600029O15Rik	0	0	0	0	0	0	0	0	0	0
1700001K23Rik	0	0	0	0	0	0	0	0	0	0
1700023F06Rik	0	0	0	0	0	0	0	0	0	0
2310001H17Rik	0	0	0	0	0	0	0	0	0	0
2310030G06Rik	0	0	0	0	0	0	0	0	0	0
2310042E22Rik	0	0	0	0	0	0	0	0	0	0
2410066E13Rik	0	0	0	0	0	0	0	0	0	0
2410076I21Rik	0	0	0	0	0	0	0	0	0	0
2410137F16Rik	0	0	0	0	0	0	0	0	0	0
2610002M06Rik	0	0	0	0	0	0	0	0	0	0
2610018G03Rik	0	0	0	0	0	0	0	0	0	0
2610203C20Rik	0	0	0	0	0	0	0	0	0	0
2700090O03Rik	0	0	0	0	0	0	0	0	0	0
2900056M20Rik	0	0	0	0	0	0	0	0	0	0
3110047P20Rik	0	0	0	0	0	0	0	0	0	0
3110082D06Rik	0	0	0	0	0	0	0	0	0	0
4930506M07Rik	0	0	0	0	0	0	0	0	0	0
4930539E08Rik	0	0	0	0	0	0	0	0	0	0
4930563E22Rik	0	0	0	0	0	0	0	0	0	0
5330417C22Rik	0	0	0	0	0	0	0	0	0	0
5330426P16Rik	0	0	0	0	0	0	0	0	0	0
5330434G04Rik	0	0	0	0	0	0	0	0	0	0
5730522E02Rik	0	0	0	0	0	0	0	0	0	0
5930412G12Rik	0	0	0	0	0	0	0	0	0	0
6330409D20Rik	0	0	0	0	0	0	0	0	0	0
6430573F11Rik	0	0	0	0	0	0	0	0	0	0
6430598A04Rik	0	0	0	0	0	0	0	0	0	0
9130024F11Rik	0	0	0	0	0	0	0	0	0	0
A230073K19Rik	0	0	0	0	0	0	0	0	0	0
A330076H08Rik	0	0	0	0	0	0	0	0	0	0
A330102I10Rik	0	0	0	0	0	0	0	0	0	0
A430107P09Rik	0	0	0	0	0	0	0	0	0	0
A530058N18Rik	0	0	0	0	0	0	0	0	0	0
A830018L16Rik	0	0	0	0	0	0	0	0	0	0
A830082N09Rik	0	0	0	0	0	0	0	0	0	0
A930005I04Rik	0	0	0	0	0	0	0	0	0	0
A930038C07Rik	0	0	0	0	0	0	0	0	0	0
Abcc8	0	8.04753	0	86.3402	0	0	0	2.01452	59.1228	8.00671
Abhd14b	7.76728	58.5069	65.8336	0	0	34.5867	40.1675	33.6821	0	0
Ablim1	4.41709	21.8263	98.2508	77.1066	0	29.1068	0	4.9703	53.7401	74.9634
Ablim2	0	0	0	71.9783	79.0827	18.3133	9.35468	15.8849	42.395	8.00671
Ablim3	48.525	54.0009	38.3527	0	0	33.5583	23.1579	44.1689	7.59769	7.68217
Ache	38.3575	23.691	13.7874	19.036	0	40.4998	37.7698	46.389	0	0
Acot7	1.08488	0	85.4794	0	0	20.3987	28.5952	27.5742	0	0
Acta1	0	0	0	74.374	15.6446	3.45517	18.0611	30.7983	49.1586	16.1579
Adamts14	27.7718	26.4355	49.3383	56.0657	0	49.3722	13.0569	97.6243	13.1332	46.4893
Adamts15	5.74817	41.0805	51.2388	35.9653	0	40.8254	66.2868	85.3426	20.512	27.4838
Adamts17	0	11.5316	25.0023	58.2327	15.6446	64.7383	57.6463	65.034	70.4655	23.4642
Adar	0	81.4748	70.7906	0	0	10.2603	0	33.3103	0	0
Adcyap1	0	0.456439	25.0023	97.6138	80.6735	0	34.5733	56.7993	91.1988	35.8102
Afap1	7.28162	80.3926	21.9138	0	0	14.4925	4.48641	4.38672	0	43.5048
Agtpbp1	47.1175	60.247	18.7332	0	0	0	31.4441	30.7019	0	8.00671
AI504432	0	0	0	0	0	0	0	0	0	0
AI606473	0	0	0	0	0	0	0	0	0	0
AI854703	0	0	0	0	0	0	0	0	0	0
Ajap1	0	4.55758	1.54426	78.5873	0	37.6801	10.4197	1.43351	44.3221	23.4774
Akap7	41.9033	41.0805	39.9355	0	0	1.67611	37.0775	32.5409	0	15.532
Alg2	99.5784	16.6508	56.8162	0	0	0	8.28545	32.4381	0	0
Alk	0	0	54.5134	59.8468	0	0	0	39.3143	3.6632	0
Aloxe3	17.4154	47.6555	10.5654	89.13	0	0	16.9752	17.7042	63.6025	8.00671
Amy1	0	0	0	0	0	0	0	0	0	0
Angpt1	0	15.6425	0	0	0	0	0	1.0358	0	19.5663
Ank1	0	0	72.114	0	0	0	31.6963	21.6242	20.102	0
Ankrd34b	0	0.456439	72.114	77.1066	0	0	0	0	34.1878	0
Ankrd35	0	52.3678	30.9501	16.5004	0	0	34.2888	9.27447	11.6782	0
Ankrd55	0	0	0	35.9653	0	42.6029	24.0856	22.377	0.380797	37.6506
Ankrd6	19.7201	28.487	13.7874	70.8598	0	11.3555	13.1145	36.3362	24.27	0
Aox4	0	0	0	0	0	0	0	0	0	0
Apba1	31.0388	42.5111	34.8131	0	0	25.455	8.98613	30.2377	1.93562	32.2339
Araf	87.3041	48.6307	25.0023	0	0	0	0	36.3362	0	0
Arhgap24	39.2771	45.238	56.9778	65.598	0	10.2603	10.4197	3.5155	41.1906	32.2339
Arhgap36	0	0	0	19.036	0	0	0	0	34.1878	0
Armcx2	26.3418	45.3548	34.8131	0	0	0	0	1.43351	0	0
Armcx4	47.1175	29.8924	59.5926	0	0	40.6196	28.5952	37.6789	0	0
Arnt2	7.76728	27.5703	39.9355	17.9239	0	33.8553	18.9371	32.6994	51.993	56.7583
Arrb1	0	36.8022	1.54426	35.9653	0	5.58681	5.15205	21.6242	89.1498	51.7914
Arx	0	15.7165	6.04075	78.5873	64.5606	0	26.6585	10.5424	25.7738	0
Arxes1	0	0	0	0	0	0	0	0	0	0
Asphd1	18.4452	29.6101	59.5926	0	0	0	0	0	0	0
Astn1	0	33.3959	0	81.3898	0	0	32.4629	22.377	41.5192	21.0383
Avp	0	1.96298	0	92.0278	0	0	5.15205	0	47.7456	0
AW555464	0	0	0	0	0	0	0	0	0	0
B230216G23Rik	0	0	0	0	0	0	0	0	0	0
B4galt5	45.8494	7.25923	47.201	0	0	31.417	20.1913	42.821	0	0
B630019K06Rik	0	0	0	0	0	0	0	0	0	0
Baiap2l2	0	0	0	0	0	0	29.9124	17.7042	44.6628	1.58592
Baiap3	0	0	62.8353	89.7846	0	0	16.9752	40.5079	97.5053	46.615
Barhl1	0	15.7165	59.5926	99.1453	80.6735	0	0	0.0005192	49.792	39.6283
Barhl2	0	1.96298	13.7874	97.6138	74.3874	0	21.8831	9.13813	96.1005	70.2667
BC005764	0	0	0	0	0	0	0	0	0	0
BC024139	0	0	0	0	0	0	0	0	0	0
BC030867	0	0	0	0	0	0	0	0	0	0
BC089491	0	0	0	0	0	0	0	0	0	0
Bcat1	47.1175	27.5703	86.1693	0	0	65.0545	43.837	67.5003	0.264493	32.0996
Bcl11a	41.9033	63.5423	51.987	88.037	0	40.2015	13.9553	29.6416	0	0
Bcl11b	0	19.3291	34.8131	92.4218	0	39.5599	60.1907	69.3465	42.2854	30.1895
Bdnf	78.371	15.2026	23.506	19.036	0	36.441	8.39782	29.0847	31.8357	41.4685
Bean1	0	19.0196	69.6891	72.0736	0	11.3555	0	49.2903	92.2695	4.18579
Bhlhe22	0	18.1612	9.2853	98.5606	4.02181	0	0	0	48.0303	0
Blcap	0	26.5425	55.0078	0	42.8031	14.1179	0	17.7042	0	0
Bmp3	0	28.1231	13.7874	84.0779	0	0	0	2.68894	47.7456	4.18579
Bmp5	0	0	0	0	0	25.3228	10.1829	16.7842	0	0
Btbd11	8.18999	48.0487	73.5577	56.0657	0	22.1313	63.0375	53.2712	58.2462	49.9527
Btbd2	0	28.5668	0	0	0	0	0	22.9211	17.6307	38.0457
C1ql1	0	1.96298	44.1952	95.2879	42.8031	0	36.9368	43.3026	72.0558	54.3258
Cacna1c	4.01911	23.3037	10.5654	86.3402	0	3.06685	26.6585	34.545	42.3155	69.3351
Cacna1g	0	8.04753	98.499	93.661	0	0	1.4623	10.5424	72.8817	15.532
Cacna1h	21.3772	22.2935	44.1952	58.2327	15.6446	19.2028	28.5952	40.5148	49.1672	81.5356
Cacna2d1	5.74817	68.2488	13.7874	0	0	8.81916	24.9993	28.4246	15.2964	4.18579
Cacna2d2	0	11.6679	44.1952	91.0683	0	0	33.1411	12.9753	42.395	15.532
Cacna2d3	42.3732	13.9082	44.1952	92.4218	0	35.8767	30.5206	33.4079	25.4866	19.5663
Cacnb4	0	0	9.2853	35.101	0	8.81916	10.4197	0.403418	20.102	38.5507
Cacng2	0	0	62.8353	91.0683	0	20.3987	18.5587	28.4246	25.7738	8.00671
Cacng5	0	0	0	0	30.4233	30.12	29.942	42.4787	36.0236	27.4838
Calb1	0	21.5363	25.0023	68.9152	0	0	0	0	3.6632	0
Calb2	0	22.6906	0.891968	68.9152	0	0	9.35468	44.2852	44.2362	12.1808
Calca	0	10.4533	25.0023	51.2487	0	0	14.2607	10.09	83.4752	39.9174
Caln1	0	0	0	78.5873	0	44.4527	23.1579	34.545	25.7738	18.5317
Camk2d	90.697	90.5763	23.506	0	0	34.5867	3.228	7.93805	29.5501	49.4343
Card10	27.5177	38.4781	77.0523	0	0	47.6333	28.1593	1.43351	0	0
Carhsp1	0	0	59.5926	0	0	0	0	49.6506	0	0
Casz1	0	15.7165	13.7874	86.3402	0	2.60749	56.8152	40.0255	73.5438	44.3665
Cbln2	0	1.96298	10.5654	87.6811	0	15.7026	13.4805	26.0445	56.5039	16.7657
Cbln4	0	0	0	68.9152	87.9217	0	0	0	11.6782	0
Ccbe1	18.8836	44.6794	10.5654	60.495	0	74.0981	53.8192	55.0547	37.1957	26.4046
Ccdc109b	0	0	0	0	0	0	0	0	0	0
Ccdc116	0	0	0	0	0	0	0	0	0	0
Ccdc136	0	11.6679	51.987	35.9653	0	0	0	29.6416	24.27	32.2339
Cck	0	16.6508	70.4805	11.1877	15.6446	0	0	43.4586	29.5501	0
Cckar	0	0	12.2667	31.7584	0	0	0	4.38672	8.51501	0
Ccl27b	0	0	0	0	0	0	0	0	0	0
Ccnh	93.8539	99.6818	5.76254	0	0	8.6489	3.228	16.7842	0	43.8455
Cd24a	0	0	0	0	0	0	0	0	0	0
Cd274	36.9365	52.9342	83.9248	0	0	24.9142	29.7106	17.7042	0	0
Cdh7	0	22.2935	65.8336	58.2327	64.5606	0	0	8.00186	32.0344	54.1972
Cdh8	0	25.9722	23.506	72.5057	0	53.4753	25.7417	63.3141	36.1289	44.4002
Cdk5r1	30.715	29.215	65.8336	0	15.6446	0	9.35468	27.5742	0	0
Cdkl1	0	4.01452	47.6408	0	0	0.564606	25.5528	25.8297	0	13.9541
Cdkl2	6.36875	48.5937	75.1631	50.4162	0	0	0	0	0	45.6851
Cds2	48.0888	47.8969	55.0078	0	0	2.82848	19.3182	38.5002	0	18.5317
Ceacam16	0	0	0	0	0	32.0121	14.2607	47.4031	0	45.5712
Cecr6	0	0	0	0	0	0	0	0	0	0
Celf4	0	0	0	81.4534	4.02181	11.3555	26.6585	10.5424	21.1088	6.9291
Celf6	0	0	40.3998	35.9653	0	0	0	0	32.7765	31.0398
Celsr3	0	32.2125	65.8336	0	2.13598	33.3186	41.7398	46.389	0	21.0383
Centg2	0	0	0	0	0	0	0	0	0	0
Chac1	58.2968	52.1771	68.4165	16.5004	0	0	0	0	20.9509	0
Chat	0	0	44.1952	81.0149	56.5555	0	26.6585	0	86.1369	21.0383
Chl1	0	22.2935	44.1952	16.5004	33.6177	31.8529	13.1145	35.3445	42.395	38.1921
Chodl	0	0	0	58.2327	33.6177	16.6678	31.6963	24.5878	13.1332	8.00671
Chrm3	0	23.6579	34.8131	81.4152	0	38.0419	7.51369	19.8874	56.5315	24.2327
Chrna3	0	8.04753	25.0023	94.6969	4.02181	0	0	0	20.102	0
Chrna5	18.8836	3.60772	23.506	35.101	0	0	0	0	38.1934	0
Cib2	27.9651	37.5925	92.3426	0	0	0	30.323	38.5002	29.5501	0
Cidea	4.41709	29.6101	92.946	17.9239	62.4824	84.7316	76.8253	76.9751	42.4848	39.5646
Cilp2	0	0.456439	6.04075	35.9653	15.6446	0	23.1579	20.6171	92.6459	36.9358
Cish	27.5177	32.5123	67.6739	25.9628	0	0	0	0	0	0
Cited2	41.2333	86.7419	89.8143	0	0	31.6813	32.4629	27.2731	0	0
Cldn3	0	18.1612	34.8131	35.9653	0	0	0	0	39.3876	0
Clnk	0	0	0	0	0	5.58681	19.8423	33.6198	25.7738	46.2051
Clrn1	0	0	64.1437	0.422598	60.9942	0	32.0971	32.5409	1.39788	39.6283
Clstn2	0	31.5916	12.0843	44.6587	0	30.2974	36.5786	13.9795	42.395	8.00671
Clvs1	0	0	20.3912	13.9521	0	29.1068	22.7095	17.7042	5.13529	13.5597
Cnr1	0	0	5.76254	0	0	0	0	0	20.102	0
Cntn2	0	0	0	92.4218	0	0	0	0	92.1926	33.2874
Cntn5	0	34.7312	0.414497	1.6745	0	73.1846	44.5417	40.8329	18.0854	40.8353
Cntnap2	0	32.9463	49.3383	13.9521	0	31.8529	7.80339	17.7042	1.93562	8.00671
Cntnap3	0	15.7165	0	0	0	0	24.52	0	0	27.3802
Cntnap4	0	0	0	48.37	0	0	14.2607	16.114	34.73	44.4968
Cntnap5a	0	0	0	0	0	0	0	0	0	0
Cntnap5c	0	0	0	0	0	0	0	0	0	0
Col18a1	8.18999	22.2935	90.1808	0	0	2.41575	36.6066	39.5397	0	32.2339
Col19a1	0	34.2932	46.2348	0	0	4.98611	34.8606	15.4228	41.1906	7.68217
Col25a1	0	54.25	80.5186	25.2764	0	25.455	7.80339	12.9753	15.2964	27.3802
Col26a1	0	0.456439	13.7874	62.4968	0	0	3.93288	4.9703	34.1878	21.0383
Col6a2	4.01911	20.2458	93.7149	0	0	4.98611	39.7232	8.38871	0	44.6577
Coprs	8.18999	3.10359	89.0022	0	0	28.2551	17.1736	38.3497	17.9533	29.8275
Cort	0	6.80376	87.2596	0	0	0	14.3365	12.9753	0	0
Cox7b	52.7881	67.6181	23.506	0	0	0	0	0	0	0
Cpne4	0	27.5119	73.5577	90.5027	0	1.67611	0	21.6242	13.1332	8.00671
Cpne5	0	0	67.6739	0	0	0	0	10.5424	37.8765	13.9541
Cpne7	4.41709	11.6679	84.688	7.47013	0	88.4808	22.0362	83.0439	0	0.660726
Crabp1	0	1.96298	25.0023	25.9628	0	39.4988	21.7041	33.5079	90.7272	13.905
Crabp2	0	4.55758	95.0721	44.6587	0	0	43.3689	45.654	44.711	21.0383
Crh	18.7937	35.9983	64.9426	78.295	55.9782	0	37.4629	36.0164	0	0
Crhbp	0	38.9939	0.891968	7.47013	0	45.3762	38.1243	49.5955	32.3629	32.2339
Crhr2	0	13.9082	51.987	84.0779	0	0	0	0	8.51501	21.0383
Crmp1	0	31.5916	34.8131	43.3369	0	23.8912	13.1145	49.5208	8.51501	0
Csdc2	32.9904	28.5668	99.9859	0	0	39.1853	32.2667	49.9839	0	0
Ctxn2	0	23.9947	38.3527	25.2764	14.3105	0	0	0	35.3026	0
Cul7	2.01799	38.8284	32.1663	0	0	0	0	7.10629	0	0
Cux2	0	4.55758	0	93.661	0	25.455	0	30.4059	94.0674	51.8735
Cxadr	0	4.15272	56.9778	19.036	15.6446	20.3987	0	39.412	38.7476	32.2339
Cxcl11	0	0	0	0	0	0	0	0	25.2677	0
Cxcl12	0	17.0303	18.7332	11.1877	0	37.4508	53.2814	47.1049	29.6807	13.0593
Cxcr4	0	23.691	25.0023	76.9351	95.7344	0	0	0	15.2964	0
Cxcr7	0	0	0	0	0	0	0	0	0	0
Cxx1c	0	0	0	0	0	0	0	0	0	0
Cyb561	0	0	10.5654	0	0	44.0372	3.93288	4.9703	15.2964	8.00671
Cygb	1.45138	4.55758	13.7874	13.9521	0	40.4872	59.8	87.9547	38.287	0
Cyp4x1	0	0	0	0	0	1.67611	1.4623	17.7042	5.40537	21.0383
D0H4S114	0	0	0	0	0	0	0	0	0	0
D130043K22Rik	0	0	0	0	0	0	0	0	0	0
Dach1	13.1906	48.6307	23.506	97.0672	0	43.3761	54.0613	40.1078	79.6312	26.8455
Dact1	84.4126	4.15272	91.2786	65.598	0	87.3703	59.2245	80.6232	20.9509	44.6611
Dapk1	0	40.0002	10.5654	62.4968	0	20.3987	38.3429	30.7019	20.102	39.6283
Dcaf7	47.5222	42.4897	69.6891	0	0	11.3555	36.3054	42.6881	0	0
Dcx	0	0	0	0	0	0	0	27.5742	0	0
Deptor	6.36875	53.6291	6.04075	65.598	0	21.2759	0	20.2213	1.39788	27.3802
Dhrs3	29.0197	17.9432	96.497	50.6323	0	44.4036	17.7469	76.4239	22.2695	70.2048
Diras1	13.1906	15.7165	59.5926	35.9653	0	3.63149	11.8916	30.7654	61.6137	49.108
Dkk3	5.74817	16.6508	89.1939	0	0	4.98611	23.1579	39.412	0	37.8263
Dlat	52.4126	80.9065	51.987	0	0	35.1738	24.258	28.4246	0	19.9231
Dleu7	0	21.4079	59.3652	61.0924	0	49.8343	20.2655	57.1727	25.7738	65.321
Dlx1	4.01911	22.9086	84.688	99.9968	80.6735	0	0	0	49.8212	42.9669
Dlx1as	0	0	0	0	0	0	0	0	0	0
Dlx1os	0	0	0	0	0	0	0	0	0	0
Dlx2	0	38.3671	17.0996	92.4218	0	38.9892	34.2888	49.7866	43.8671	0
Dlx5	0	1.58342	0	95.0972	0	0	0	27.5742	49.4075	4.18579
Dlx6	0	20.8843	0	95.1989	80.6735	0	0	0	48.3831	0
Dlx6os1	0	0	0	0	0	0	0	0	0	0
Dnahc1	0	0	0	0	0	0	0	0	0	0
Dnajc12	0	25.2929	39.9355	0	0	65.5848	49.1877	63.3938	32.2356	2.35092
Dnajc27	95.5132	79.2695	2.8526	0	0	0	0	16.7842	0	21.0383
Dnajc5	46.7847	35.0193	25.0023	0	0	11.3555	41.6529	48.3661	0	0
Dnajc6	0	27.4671	56.9778	13.9521	0	34.159	83.1495	53.8859	41.5011	6.9291
Dnm3	4.41709	43.0425	64.1437	25.2764	0	24.4565	0	22.9211	35.7797	78.8489
Doc2b	0	0	13.7874	84.0779	15.6446	0	0	0	22.171	17.0073
Dpp6	0	0	0	0	0	18.3133	5.15205	10.5424	15.2964	8.00671
Dpysl4	0	1.96298	68.4165	79.5533	0	0	0	0	0	0
Dpysl5	0	4.55758	25.0023	61.0924	0	0	0	20.5017	45.602	39.6283
Drd1a	0	0	0	0	0	0	0	0	0	0
Drd2	33.5616	18.1612	59.3652	58.2327	0	31.0957	15.1112	47.4113	66.1042	45.9067
Dscaml	0	0	0	0	0	0	0	0	0	0
Dsp	76.1675	44.8371	69.3827	1.25508	0	46.515	39.251	41.3745	15.2964	36.0477
Dtna	28.5453	39.0309	40.3998	48.37	0	16.6678	39.5901	21.6585	17.7886	88.2909
Dusp4	30.1799	44.8371	44.1952	81.4534	0	28.1574	0	9.50188	0	6.9291
Dync1i1	0	35.5273	40.3998	0	0	11.3555	0.000700673	10.5424	11.6782	19.9231
Dynll2	44.3316	21.3689	86.4983	0	0	0	40.6271	41.8252	29.0835	0.422828
E130003G02Rik	0	0	0	0	0	0	0	0	0	0
E130309F12Rik	0	0	0	0	0	0	0	0	0	0
E230016M11Rik	0	0	0	0	0	0	0	0	0	0
E330013P04Rik	0	0	0	0	0	0	0	0	0	0
Ebf2	0	10.8017	0.0855311	95.8725	42.8031	43.5537	7.80339	13.9795	25.7738	36.0477
Ebf3	0	21.5363	44.1952	99.3041	0	0	16.9752	17.7042	75.0964	57.548
Ece2	0	4.55758	13.7874	62.4968	0	0	0	0	39.8036	0
Ecel1	0	0	0	86.3402	0	0	0	0	8.51501	32.2339
Eepd1	17.7077	32.16	10.5654	0	0	34.7992	15.5893	25.2129	0	27.3802
Efna3	0	4.15272	47.6408	49.0563	15.6446	21.517	10.9257	58.6462	94.8714	0
Efna5	3.47948	49.7771	29.9726	0	0	21.517	13.1145	38.3227	15.2964	21.0383
Egln3	0	40.0002	78.761	15.8141	0	14.8888	9.35468	30.6256	49.9909	14.9669
Egr1	65.611	69.7904	77.0523	0	80.6735	0	44.2762	47.4045	0	39.6283
Eif4a2	98.0495	99.9718	32.1663	0	0	13.6384	49.9937	28.6697	0	0
Elavl2	0	28.0063	9.2853	83.1692	41.2508	13.302	27.5918	9.50188	8.51501	8.00671
Elfn1	0	4.15272	0	0	87.9217	5.58681	0	4.9703	25.7738	13.9541
Elmo1	0	0	38.3527	72.5057	0	19.0311	15.5893	4.38672	1.93562	21.0383
Elmod1	0	44.658	80.2705	92.0278	9.40988	0	2.84498	17.7042	95.5131	0
Elovl4	18.3305	57.594	65.5704	35.9653	0	0	0	0	0	0
Emc9	56.4148	77.3678	1.14198	0	0	0	38.7185	37.277	0	0
Eme2	44.1383	46.0439	96.779	0	0	0	0	4.9703	0	0
Emx2	23.1287	1.96298	6.04075	96.2919	0	46.8908	42.9084	27.7603	91.1501	34.2185
Entpd3	0	14.5914	23.506	32.3049	8.64015	0	0	0	43.5994	32.2339
Eomes	0	17.0303	25.0023	96.2919	33.6177	0	39.9559	40.9716	49.1204	43.8455
Epb4.1l1	0	0	0	0	0	0	0	0	0	0
Epha6	0	27.6092	31.0986	72.5057	0	0	0	0	0	32.2339
Epha7	23.6863	57.4753	78.3663	31.7584	0	0	33.7885	0	37.3704	1.58592
Epha8	0	0	0	88.037	0	0	0	0	84.2489	52.9785
Esm1	28.5453	24.8005	80.5186	0	0	0	0	0	0	0
Etnk2	18.4452	0.456439	59.5926	0	0	35.0199	20.4113	32.5409	0	0
Ets1	95.0343	81.4748	43.5917	0	0	84.6983	35.8276	83.095	27.0192	20.8684
Ets2	3.05453	60.0932	98.4463	0	0	41.2925	42.2106	17.7042	0	21.0383
Etv1	0.426082	13.7	47.6408	0	0	27.9627	20.4113	8.38871	24.27	0
Evl	17.7077	34.3205	94.2863	0	0	68.4605	33.1325	66.1808	42.7684	77.0525
Eya2	0	4.55758	1.54426	25.9628	0	11.3555	30.7378	36.3362	48.5194	13.9541
F730043M19Rik	0	0	0	0	0	0	0	0	0	0
Faim2	0	15.7165	23.506	19.036	0	4.98611	0	39.5397	73.1545	7.68217
Fam123c	0	0	0	0	0	0	0	0	0	0
Fam131c	59.0433	9.72925	29.0364	0	0	31.4628	19.5713	60.9956	60.4669	8.00671
Fam150b	0	0	0	0	0	0	0	0	0	0
Fam159b	0	0	0	0	0	0	0	0	0	0
Fam167a	4.41709	39.3812	29.9726	98.7958	0	35.6124	0	0.403418	8.51501	0
Fam183b	0	0	0	0	0	0	0	0	0	0
Fam20c	27.9651	25.834	98.7753	0	0	34.1658	43.1958	38.9862	0	8.00671
Fam216a	86.4542	86.8859	65.8336	0	0	0	0	0	0	0
Fam43a	24.4598	51.5309	56.9778	0	1.17383	15.2553	40.4281	28.7704	0	0
Fam63b	0	0	0	0	0	0	0	0	0	0
Fam65b	0	0	0	0	0	0	0	0	0	0
Fgf11	0	1.02674	56.9778	75.9501	0	0	36.0013	48.6537	43.8671	21.0383
Fgf18	0	29.3727	85.9945	4.49606	0	11.3555	33.5335	27.5742	30.4066	0
Fgf9	0	37.5925	25.0023	77.8946	0	15.5754	81.4805	16.4393	79.9309	31.4366
Fibcd1	0	27.181	92.6039	35.9653	0	33.1374	33.263	38.5002	5.40537	8.00671
Fibin	21.3772	42.7388	39.9355	59.6943	0	36.9422	19.5644	38.328	41.5556	26.9861
Flot1	32.0393	98.3193	80.5186	0	0	23.6474	0	47.9549	0	19.9231
Flrt3	17.7077	40.3136	29.0364	0	0	0	25.3272	0	34.1878	0
Fmn1	53.5593	24.5397	69.6891	0	0	10.2603	13.1145	29.002	0	31.0398
Fosl2	87.7988	83.1215	93.3746	0	0	48.3253	46.8267	32.5409	0	0
Foxo6	17.7077	18.7568	29.0364	90.8013	0	25.5465	21.5198	26.1999	83.1223	46.7319
Foxred2	8.18999	27.4399	89.1939	0	0	0	0	0	0	47.3329
Frmd7	0	0	0	0	0	0	0	10.5424	0	0
Frmpd3	0	0	0	7.47013	0	40.6632	13.1145	1.43351	34.1878	47.7883
Fstl5	15.0703	54.6491	91.2786	6.9109	0	44.1626	32.9996	3.5155	25.7738	8.00671
Fut7	0	0	0	0	0	0	30.323	42.0183	0	0
Gabarapl1	94.1484	74.1582	18.7332	0	0	69.5603	45.082	39.3406	0	0
Gabra5	26.1372	24.2769	64.1437	70.8598	0	3.06685	8.28545	7.93805	44.3221	51.4216
Gabrg2	0	0	0	0	15.6446	0	0	0	33.4651	27.3802
Gad1	0	19.9597	31.0986	97.3977	40.6735	13.302	24.52	16.7842	49.8066	1.58592
Gad2	0	8.04753	65.8336	95.8725	42.8031	0	0	0	48.7213	21.0383
Galntl6	0	38.3671	22.4552	60.1709	0	36.5972	33.3513	13.9795	8.51501	38.9434
Garnl3	0	0	0	35.9653	0	28.3658	0.779849	8.38871	19.7151	32.2339
Gat1	0	0	0	0	0	0	0	0	0	0
Gatsl2	0	0	0	0	0	0	0	0	0	0
Gbx2	30.3935	29.3999	38.3527	86.3402	41.2508	17.5477	35.6551	22.9211	5.40537	0
Gcgr	0	0	0	86.3402	0	0	0	10.5424	88.0362	21.0383
Gdf5	39.9247	15.2026	20.3912	0	0	0	9.35468	9.50188	0	0
Gfpt2	26.1372	47.4239	81.4867	0	0	3.06685	33.4298	0.403418	0	0
Ggct	48.6082	80.2135	78.8513	0	0	0	0	0	0	0
Gipc2	0	33.9701	51.987	92.0278	0	57.9693	38.1104	70.8148	41.1906	70.4841
Gipr	0	19.0196	65.5704	51.2487	0	6.66562	26.6585	17.7042	84.0686	0
Gjd2	0	4.15272	31.0986	7.47013	87.9217	3.08897	33.6852	9.39456	59.1801	0
Gldn	4.41709	20.7324	22.4552	82.5337	0	5.58681	0	2.68894	81.6966	18.5317
Gli1	27.5829	52.3678	85.1448	25.9628	0	26.8689	40.8723	44.3973	5.40537	27.3802
Glra2	0	0	0	0	0	17.5477	0	17.7042	0	0
Gm10035	0	0	0	0	0	0	0	0	0	0
Gm10406	0	0	0	0	0	0	0	0	0	0
Gm14204	0	0	0	0	0	0	0	0	0	0
Gm14434_loc1	0	0	0	0	0	0	0	0	0	0
Gm14434_loc4	0	0	0	0	0	0	0	0	0	0
Gm15612	0	0	0	0	0	0	0	0	0	0
Gm15708	0	0	0	0	0	0	0	0	0	0
Gm1604b_loc1	0	0	0	0	0	0	0	0	0	0
Gm16532	0	0	0	0	0	0	0	0	0	0
Gm3020_loc1	0	0	0	0	0	0	0	0	0	0
Gm3494_loc2	0	0	0	0	0	0	0	0	0	0
Gm5087	0	0	0	0	0	0	0	0	0	0
Gm514	0	0	0	0	0	0	0	0	0	0
Gm5424	0	0	0	0	0	0	0	0	0	0
Gm5607	0	0	0	0	0	0	0	0	0	0
Gm5741	0	0	0	0	0	0	0	0	0	0
Gm5796	0	0	0	0	0	0	0	0	0	0
Gm9962	0	0	0	0	0	0	0	0	0	0
Gnas	21.3772	19.3291	0.0855311	35.9653	0	26.8689	1.4623	17.7042	13.1332	8.00671
Gng2	39.4053	52.5566	62.4669	0	0	40.6491	53.8309	54.4484	23.1555	80.7438
Gng4	0	23.691	31.0986	48.37	56.5555	29.698	3.93288	29.7729	3.6632	11.8073
Gnl1	74.9511	85.7511	65.8336	0	0	46.2534	33.7577	21.1693	0	0
Gnl3l	55.1692	65.3875	44.1952	0	0	6.66562	0	4.9703	0	0
Gnrh1	30.6408	0	1.54426	0	0	22.2076	0	29.002	0	0
Got2	28.6599	59.9959	90.1808	0	0	67.8959	82.7216	40.472	5.45544	29.2568
Gpc4	0	28.5668	13.7874	35.9653	0	26.4847	23.1579	4.9703	0	0
Gpr12	0	0	0	61.0924	0	0.749356	30.307	15.449	24.2755	9.47376
Gpr123	0	0	0	0	0	0	0	0	0	0
Gpr126	0	0	0	0	0	0	0	0	0	0
Gpr151	0	0	0	0	0	0	0	0	0	0
Gpr176	6.36875	0	13.7874	0	0	0	0	9.27447	0	7.68217
Gpr22	0	0	0	0	0	0	0	0	0	0
Gpr26	0	0	0	0	85.1636	0	3.43186	0	17.8415	47.8834
Gpr3	21.1186	51.9922	32.1663	0	0.737652	0	0	49.5722	41.1384	0
Gpr61	0	0	0	35.9653	64.5606	68.3109	69.8727	70.2377	54.0885	0
Gpr83	0	26.9318	47.6408	72.5057	0	0	0	0	45.3416	5.38654
Gprin3	0	29.0593	39.9355	4.01945	0	0	0	25.4382	5.40537	0
Grem2	20.6869	72.3655	55.0078	80.6336	0	22.6706	30.562	64.0935	42.4633	65.1374
Gria1	0	24.6058	62.8353	65.312	0	38.0057	7.07749	16.7842	11.6782	13.9541
Gria4	0	30.9726	70.4805	86.0543	0	47.72	23.1579	62.8304	56.1551	23.6382
Grik1	0	30.1084	0.414497	92.8413	0	31.6813	0	24.5878	30.4066	19.9231
Grik2	0	29.8924	13.7874	4.49606	55.9782	27.1917	34.6293	31.5305	46.366	27.0037
Grin2b	0	19.3291	51.987	25.9628	42.8031	3.06685	15.7768	34.2058	48.5217	51.2316
Grip1	0	20.7402	40.3998	31.7584	0	14.4925	15.1534	38.7918	26.1494	48.7808
Grm2	0	19.3291	59.5926	75.9501	0	0	1.4623	0	20.102	27.3802
Grpr	4.41709	1.02674	34.8131	0	0	0	10.4197	4.9703	0	0
Gse1	8.18999	0.294885	13.7874	0	0	25.0203	68.4755	82.5364	61.1416	47.1162
Has3	0	32.2125	87.2596	7.47013	0	0	38.0875	63.7867	39.8036	0
Hcn1	0	1.96298	0	81.4534	56.5555	7.73218	0	10.5424	0	15.532
Hcn4	0	4.55758	6.04075	93.661	0	4.81147	0	3.69076	79.1013	13.9541
Hdac11	27.9651	47.8969	13.7874	0	0	3.06685	0	42.0183	0	0
Hdac6	81.0646	40.0002	54.5134	0	0	0	0	0	0	21.0383
Hdac9	70.2901	39.5389	10.5654	0	0	19.8021	16.0349	30.4059	1.93562	38.1921
Hdgfrp3	0	0	0	0	0	0	0	0	0	0
Heatr8	0	0	0	0	0	0	0	0	0	0
Hexim2	10.6341	74.6545	88.6695	0	0	23.0004	32.5105	86.5325	0	0
Hmga1-rs1	0	0	0	0	0	0	0	0	0	0
Hmgb3	13.1906	30.1084	0	0	0	17.5477	36.2045	1.43351	0	0
Hmgcll1	0	27.5936	39.084	7.47013	0	0	0	0	15.2964	0
Hrh2	0	27.181	3.253	35.9653	0	0	0	0	8.51501	0
Hs3st5	0	0	50.8534	0	0	0	0	0	0	0
Hs6st3	0	28.9951	76.3286	94.3346	41.2508	11.3555	2.59739	2.17389	98.1869	60.3363
Hspa12a	0	32.7264	65.8336	19.036	0	17.5477	0	1.43351	0	0
Htr1a	0	0	0	86.3402	87.9217	0	0	0	44.8039	0
Htr1d	99.5762	13.0888	98.8561	0	15.6446	63.7348	36.2475	42.0962	44.4972	0
Htr2a	0	33.0125	10.5654	19.036	0	36.6234	56.3447	41.3537	32.6665	49.7361
Htr2c	0	4.55758	0	79.5533	0	0	0	0	39.3876	21.0383
Htr3a	0	0	6.04075	0	0	0	0	0	33.1378	17.0073
Htr5a	0	0	25.0023	25.9628	0	0	0	0	15.2964	43.3793
Htr7	27.2951	8.04753	40.3998	0	0	30.9167	15.8424	18.8329	54.2231	22.5146
Icam5	0	18.7568	81.4867	89.0156	64.5606	0	16.0349	38.9862	48.4756	46.2051
Igf1	0	0	38.3527	0	0	14.8194	0	16.2037	5.40537	15.3736
Igf2bp2	77.312	19.8721	56.8162	0	0	6.18206	23.1579	10.5424	0	38.9434
Igfbpl1	0	22.2935	59.5926	16.5004	0	0	0	20.2213	32.7765	0
Iglon5	0	0	0	0	0	0	0	0	28.2221	27.9728
Igsf10	0	0	0	44.6587	0	36.2049	3.228	37.1815	0	0
Igsf3	0	32.2125	68.0781	92.0278	0	7.73218	22.3101	24.5878	45.0934	21.0383
Igsf9	0	30.1084	77.0523	11.1877	0	49.9476	47.8875	36.3362	15.2964	0
Il17b	0	0	0	50.4162	90.1155	0	0	0	0	44.6577
Impact	55.1692	64.6732	69.3827	11.1877	0	0	0	0	32.8208	0
Ina	0	25.9722	3.253	60.495	0	14.1767	0	70.2659	59.6385	0
Inadl_loc1	0	0	0	0	0	0	0	0	0	0
Inpp5j	0	27.8739	34.8131	49.0563	0	0	0	0	0	0
Insm1	0	8.04753	6.04075	92.4218	64.5606	0	0	0	47.388	0
Insm2	0	31.1692	51.987	89.5304	74.3874	0	0	5.1004	80.1639	9.63806
Ipw	0	0	0	0	0	0	0	0	0	0
Iqsec3	0	11.6679	0	65.598	0	50.5019	1.4623	45.5063	74.8651	54.3258
Isl1	0	22.6906	40.3998	60.495	42.8031	0	21.5198	27.5742	47.7018	43.8455
Islr2	0	8.04753	25.0023	25.9628	4.02181	34.1658	36.098	23.0098	80.815	74.9634
Isoc1	19.6076	70.8784	23.506	0	0	0	0	0	0	0
Itga3	45.8134	63.0693	99.7998	0	0	40.2559	42.8062	49.5769	0	8.00671
Itgbl1	65.8246	10.4533	95.7432	0	0	90.414	3.228	93.3162	8.51501	19.9231
Jag2	0	1.96298	65.8336	43.3369	0	0	0	2.01452	60.9376	95.4144
Jakmip1	0	19.3291	13.7874	89.5304	42.8031	0	0	4.9703	24.27	15.532
Jakmip3	0	28.5668	51.2388	0	0	0	5.15205	31.1352	71.502	68.0052
Kank4	0	0.456439	44.1952	90.8967	15.6446	32.4054	19.663	45.9288	20.102	24.839
Kcc2	0	0	0	0	0	0	0	0	0	0
Kcna3	0	0	0	25.9628	95.5292	0	0	3.81389	39.8036	0
Kcna4	0	18.1612	25.0023	86.3402	0	0	14.2607	2.01452	53.0501	13.6054
Kcnb2	0	11.6679	13.7874	65.598	15.6446	30.2974	0	9.50188	44.563	39.6283
Kcnc1	0	21.5363	13.7874	51.2487	42.8031	0	0	38.035	54.3635	4.18579
Kcnc2	0	24.8005	13.7874	95.3641	80.6735	88.2802	34.3723	38.9824	38.297	35.8398
Kcnd3	0	15.7165	3.253	44.6587	0	0	22.3101	10.5424	23.4573	36.0477
Kcnh2	0	4.55758	59.5926	2.81838	0	0	0	10.5424	45.4195	0
Kcnh7	0	22.9592	25.0023	62.4968	9.40988	6.66562	0	0.403418	30.4066	8.00671
Kcnip1	0	0	0	62.4968	33.6177	25.455	13.9553	16.7842	1.39788	18.5317
Kcnip2	0	20.6176	32.1663	0	0	28.6723	37.6759	10.5424	0	0
Kcnip4	0	0	0	0	80.6735	5.58681	9.35468	20.5017	0	29.582
Kcnj5	3.47948	30.1084	65.8336	84.0779	33.6177	5.58681	8.98613	13.9795	90.2258	21.0383
Kcnk2	0	0	3.253	0	0	53.967	47.6798	51.9119	32.4725	62.4236
Kcnk4	0	11.6679	25.0023	56.0657	15.6446	0	10.4197	30.7019	49.3078	36.0477
Kcnk9	0	1.96298	25.0023	91.0683	0	0	0	30.2377	5.40537	8.00671
Kcnmb2	0	29.9585	13.7874	43.3369	0	16.6678	21.2325	32.5409	20.102	1.58592
Kcnq2	0	0	0	51.2487	0	0	0	4.9703	15.2964	21.0383
Kcnq5	0	43.8249	38.3527	44.6587	0	38.6241	7.07749	3.5155	39.3876	8.00671
Kcns2	0	20.2458	51.987	93.661	87.9217	0	0	0	39.3876	38.5507
Kcnt1	0	11.6679	34.8131	62.4968	0	0	0	0	25.7738	21.0383
Kctd12	1.94829	33.0806	23.506	25.2764	0	21.3109	43.0836	57.0178	28.3868	25.7393
Kctd16	24.4598	89.5039	34.8131	0	0	23.0004	27.3886	16.7842	7.94321	29.9335
Kctd6	3.05453	22.5718	58.8934	0	0	0	14.3365	39.5397	0	0
Kctd8	15.0703	31.4845	58.1809	74.1516	0	0	36.5324	0	8.51501	4.18579
Kif21a	32.9904	51.9922	39.9355	0	0	25.5018	35.0952	43.1038	24.2526	58.1177
Kif5c	0	17.7758	31.0986	62.4968	0	1.67611	33.263	17.7042	43.6822	8.00671
Kitl	0	0	0	0	0	0	0	0	0	0
Klf5	18.3305	11.5316	87.2596	0	0	53.973	72.018	55.7434	14.1645	38.0328
Klf7	6.26757	16.5534	33.7096	0	0	4.98611	19.8423	7.10629	0	0
Klhdc2	85.8651	78.9834	84.0884	0	33.6177	9.63724	10.4197	44.2936	0	0
Klhdc8a	0	21.4079	51.987	25.2764	0	0	30.5907	9.27447	50.4956	36.0477
Klhl1	0	1.96298	13.7874	35.9653	15.6446	0	0	24.7644	45.3417	34.1278
Klhl29	0	21.1821	54.5134	13.9521	0	29.3902	36.545	40.9716	44.765	1.58592
Klhl32	67.7291	73.4808	65.8336	0	0	11.3555	37.149	30.4059	42.3463	39.6283
Klhl35	5.74817	20.2458	22.4552	11.1877	94.7851	19.8021	31.6963	15.4228	49.8473	0
Krt73	0	0	0	68.9152	0	0	0	22.9211	70.6074	10.5949
L1cam	0	0	0	35.9653	0	0	0	0	39.8036	0
L3mbtl1	23.1287	33.5672	51.987	84.0779	15.6446	28.6723	36.4623	0.0005192	20.102	43.8455
Lama5	11.7201	29.215	89.1939	58.2327	0	37.4908	2.59739	36.3362	0	4.18579
Lancl3	0	29.215	0	0	0	0	0	22.9211	25.7738	0
Ldoc1	27.7718	38.8771	44.1952	0	0	0	0	0	0	0
Lefty2	0	0	0	0	0	0	0	10.6115	33.1821	0
Lhfpl3	0	27.181	13.7874	4.01945	0	0	5.15205	2.68894	48.5194	8.00671
Lhfpl5	0	20.6176	49.3383	25.9628	0	16.6678	3.93288	31.7974	3.6632	0
Lhx1	0	3.10359	19.9269	99.3995	90.1155	0	5.15205	12.9753	98.2502	1.58592
Lhx5	0	0	0	91.0683	0	0	26.6585	10.5424	79.4394	8.00671
Lhx6	0	0	25.0023	99.9523	42.8031	14.8194	10.1829	22.377	23.4573	0
Lhx8	0	0	0	99.355	87.9217	0	5.15205	10.5424	96.9374	76.3853
Lhx9	0	0	29.9726	99.965	0	24.4914	30.7378	33.9364	99.7767	20.7519
Lig1	69.62	9.85382	49.3383	0	0	11.3555	16.0349	7.10629	5.40537	32.2339
Limk1	41.3479	24.055	56.9778	0	0	45.8816	23.1579	48.0701	0	8.00671
Lin28b	0	9.85382	12.2667	97.3977	14.3105	15.5754	0	38.9862	49.1204	0
Lrp12	61.9325	66.8026	86.3724	0	0	0	0	15.4228	0	27.3802
Lrrc26	0	8.04753	25.0023	35.9653	0	0	0	0	46.4244	0
Lrrc3b	0	11.5316	5.76254	67.8158	56.5555	0.277195	10.4197	4.9703	15.2964	21.0383
Lypd6	8.18999	40.6581	34.8131	57.1079	0	18.7764	14.3365	7.10629	24.27	8.00671
Lysmd4	5.74817	41.2187	68.4165	0	0	0	0	0	0	90.8037
Mab21l1	23.6863	46.9451	21.9138	80.6336	0	40.4494	36.3236	0	45.0934	0
Mafb	36.3474	31.6266	6.04075	84.0779	4.02181	0	36.6066	7.93805	47.8673	0
Maged2	43.0433	55.4374	13.7874	19.036	0	42.2161	41.1008	10.5424	0	0
Magee1	11.7201	30.1084	25.0023	0	0	0	0	0	0	0
Magel2	0	29.6101	0	19.036	0	0	0	0	8.95622	33.9482
Magi1	38.7015	65.5296	34.8131	0	0	14.8194	21.5198	0.806318	3.30551	21.0383
Maml3	71.828	88.8868	10.5654	0	0	26.4847	5.15205	30.7019	14.0287	27.0037
Man2a1	64.1945	79.6958	68.4165	0	90.7954	44.4527	46.2325	29.002	0	0
Map3k15	0	8.04753	0	35.9653	0	15.5754	35.1857	30.7019	25.7738	0
Map3k9	0	0	18.7332	0	0	14.1179	0	1.0358	78.0212	38.9434
Map7d2	0	13.9082	25.0023	35.9653	30.4233	33.8553	3.228	17.7042	0	31.0398
Mapk8	6.88139	71.4624	62.4669	35.9653	0	27.9627	44.5467	15.5818	43.964	36.0477
Mapk9	0	48.6307	1.54426	0	0	36.6558	0	1.43351	0	18.2305
March3	0	0	0	0	0	0	0	0	0	0
March4	0	0	0	0	0	0	0	0	0	0
March9	0	0	0	0	0	0	0	0	0	0
Marveld1	58.4025	53.2301	93.7149	0	0	32.6834	80.2673	87.4154	24.3355	0
Mcf2	0	21.5363	0	0	0	0	0	0	0	0
Mef2a	10.1619	13.0888	68.4165	0	0	56.6977	78.8974	42.7474	5.8124	51.3032
Meg3	58.0854	49.8511	13.7874	0	77.5176	44.6053	40.138	21.6475	61.4035	0
Megf6	0	4.55758	13.7874	58.2327	0	31.3479	40.4326	63.1992	81.145	51.5889
Meis1	62.9938	74.5825	6.04075	19.036	0	44.292	45.1675	20.2213	45.602	21.0383
Mgat4c	0	0	0	0	0	33.7068	8.28545	13.9795	0	47.0245
Mgat5b	21.973	10.8017	98.2903	25.9628	0	24.9142	26.6585	16.7842	0	32.2339
Mia1	0	0	0	0	0	0	0	0	0	0
Mical2	40.86	86.0548	80.5186	0	0	96.2692	93.4743	94.5956	0	56.4807
Micu3	66.9916	82.4227	2.8526	0	0	22.6871	0	1.0358	0	21.0383
Mid2	27.9651	23.691	25.0023	0	0	0	0	0	0	0
Mir686	0	0	0	0	0	0	0	0	0	0
Mirg	0	0	0	0	0	0	0	0	0	0
Mllt11	72.597	80.7722	64.9426	0	0	45.9238	46.4483	47.4045	0	0
Mme	12.6397	0	0	0	0	10.2603	37.0327	29.002	19.7151	32.2339
Mrap2	0	40.5841	0	13.9521	0	0	31.1372	39.5397	33.4651	0
Mtap1b	0	0	0	0	0	0	0	0	0	0
Mum1l1	0	23.3037	0	0	0	33.8553	36.3334	10.5424	0	0
Myh13	0	0	0	0	42.8031	6.71708	30.307	4.40499	15.2964	74.3469
Myo16	0	8.04753	6.04075	0	0	42.3821	65.8377	54.85	71.1328	54.0394
Myo3b	6.36875	0.867136	47.6408	0	0	36.3861	2.59739	30.7019	14.0287	1.58592
Mypop	13.1906	24.2769	12.2667	0	0	0	0	0	0	0
Myt1l	0	0	0	0	0	45.24	31.1372	0.403418	15.2964	0.000896507
Nalcn	18.8836	23.6579	42.6594	0	0	42.5389	23.1579	3.5155	0.380797	21.0383
Nanos2	0	0	0	19.036	0	0	0	2.01452	52.9443	0
Nap1l3	46.7847	39.0309	34.8131	0	0	0	0	0	0	0
Nap1l5	45.4896	53.9834	46.2348	0	0	0	0	0	0	0
Napb	56.9972	50.4078	9.2853	0	0	13.6384	0	24.5878	0	0
Ncam1	0	43.9631	13.7874	58.2327	0	30.6324	35.3875	36.0164	8.51501	18.2305
Ndrg1	48.0236	10.2022	55.0078	0	0	4.98611	24.258	39.412	11.6782	0
Ndrg4	22.5621	1.96298	25.0023	67.8158	0	38.6786	26.6585	22.5261	87.9552	3.98318
Ndst3	15.4975	39.3812	69.6891	4.49606	0	24.4565	22.9744	4.38672	30.4066	15.532
Ndst4	7.28162	30.1084	18.7332	0	0	1.4786	0	7.93805	0	0.660726
Neb	0	0	0	0	0	30.2974	0	16.7842	20.102	36.0477
Necab1	0	27.0311	44.1952	50.4162	15.6446	13.302	0	14.9234	1.93562	36.0477
Necab2	0	0	0	35.9653	0	0	0	42.0183	64.9572	48.8283
Nell1	0	1.96298	6.04075	68.9152	0	23.8912	29.2116	24.4611	76.0142	67.4601
Neto1	0.869028	36.9209	59.5926	65.598	0	6.66562	26.6314	19.7831	14.5299	41.4667
Neud4	0	0	0	0	0	0	0	0	0	0
Neurod1	0	6.68697	38.3527	96.9973	77.5176	0	0	31.7974	5.40537	44.6577
Neurod2	0	0	0	92.4218	9.40988	7.33419	43.2758	51.0173	98.5672	2.59254
Neurod6	0	0	0	7.47013	0	0	0	1.43351	43.8671	0
Nfe2l3	0.0865655	35.5429	49.3383	56.0657	0	10.2603	19.8423	40.3143	25.7738	0
Nfil3	87.0028	72.2818	42.6594	0	0	15.5754	29.1837	16.7842	0	0
Ngf	41.9033	47.0249	29.0364	58.2327	0	41.0395	24.1883	42.8807	11.4635	53.8197
Nhlh1	0	0	0	0	0	0	0	40.6011	40.6051	0
Nhlh2	0	1.96298	25.0023	98.675	78.0693	0	46.0088	58.8442	73.2782	17.0073
Nkain2	0	28.5201	39.9355	85.7937	0	13.6384	19.8423	7.93805	25.7738	8.00671
Nkrf	0	0	0	0	0	0	0	0	0	0
Nkx2-1	0	18.1612	25.0023	62.4968	0	7.73218	0	0	47.388	4.18579
Nlgn2	0	40.0002	59.5926	0	0	0	48.3216	56.6412	0	0
Nnmt	98.0067	15.5919	38.3527	0	0	96.0331	57.8303	71.8979	7.43377	22.3841
Nod1	48.0236	48.0487	10.1951	0	0	40.6632	13.1145	4.9703	0	6.9291
Nomo1	0	0	0	0	0	0	0	0	0	0
Nos1	0	0	0	0	42.8031	0	0	0	58.5233	21.0383
Npas1	19.8527	11.6679	44.1952	13.9521	0	25.3228	31.4441	80.4943	48.5462	30.3889
Npas3	17.2962	25.4448	65.8336	92.7904	0	48.0032	51.9399	45.4951	68.1781	42.9669
Npas4	0	0	4.2399	77.1066	0	11.281	42.7033	41.9571	47.2454	0
Npb	0	4.55758	99.3862	0	4.02181	0	0	0	0	0
Npnt	0	13.0109	54.1826	57.1079	0	0	0	0	46.7772	0
Nppc	0	19.3291	59.5926	67.8158	0	0	0	0	42.395	0
Npy	0	1.96298	22.4552	73.2302	15.6446	0	0	0	47.7456	0
Npy2r	0	22.6906	49.3383	13.9521	0	0	0	0	25.4866	0
Nr2f2	81.6358	87.8221	91.2786	0	0	78.1102	84.528	62.5193	67.7602	12.6679
Nrip3	20.0034	15.6425	40.3998	83.614	0	30.8681	0	36.0164	45.0778	1.06774
Nrn1	0	15.7165	6.04075	97.582	80.186	20.3987	44.1935	29.6416	49.6946	43.6841
Nrtn	0	0	0	0	0	26.8689	28.5952	48.3962	56.1268	3.80062
Ntn5	0	0	0	0	0	1.4786	0	0.0347864	0	32.2339
Ntrk1	0	22.9592	76.4526	0	0	34.3252	10.4197	36.2531	68.8022	19.9231
Nts	0	0	10.5654	0	0	0	0	3.90516	7.86814	0
Ntsr1	0	0	13.7874	86.3402	0	37.2347	28.5952	10.5424	45.9524	8.00671
Nudt11	7.76728	35.6071	6.04075	0	0	34.9668	5.15205	30.7019	0	0
Nxnl2	40.1405	38.8771	1.14198	0	0	15.5754	0	25.8297	0	0
Nxph1	0	0	51.987	86.2068	87.9217	0	26.6585	1.43351	47.568	39.6283
Nxph2	0	1.96298	4.2399	97.0672	4.02181	8.81916	16.9752	37.1815	30.4066	8.00671
Nxph3	0	8.04753	51.987	75.9501	0	0	0	78.8791	46.7115	0
Nxph4	0	13.9082	13.7874	95.1989	56.5555	0	0	21.6242	45.9524	0
Obsl1	26.3418	31.6266	77.0523	0	0	23.8912	21.5198	10.5424	0	1.58592
Odz4	0	0	0	0	0	0	0	0	0	0
Oprd1	0	0	0	78.4221	33.6177	0	0	0	55.0714	8.00671
Optn	50.8724	46.5324	76.1255	0	0	0	26.0069	25.4382	0	0
Osbpl8	38.2159	27.0058	5.76254	0	0	6.18206	0	1.0358	0	0
Ovgp1	0	0	0	31.7584	0	0	0	0	49.7726	0
Oxr1	43.3266	81.613	68.0781	0	0	0.564606	46.5576	27.2731	0	15.532
Oxtr	10.6341	55.8967	95.824	0	33.6177	5.58681	41.1778	25.8297	0	0
P2rx5	0	4.55758	72.114	35.9653	42.8031	0	0	36.3362	8.51501	44.8173
Pafah1b3	34.0495	56.1984	39.9355	0	0	0	0	0	0	0
Pafah2	42.38	43.1943	90.6827	51.2487	0	28.5143	23.1579	20.2837	30.6232	43.2565
Palm2	40.2282	26.3946	58.1809	95.3641	0	18.3133	13.1145	16.2037	25.2677	44.6577
Palm3	0	13.9082	59.5926	81.4534	0	0	0	0	6.87468	41.6759
Palmd	0	11.5316	19.9269	0	0	60.781	33.8179	79.2365	0	7.93225
Pam	46.1282	79.8067	90.1808	33.4869	0	29.4419	2.27088	38.5002	0	43.3793
Panx1	78.661	87.283	69.6891	0	0	58.0986	47.5245	63.2233	3.3524	41.9566
Pappa	74.3822	20.1252	80.5186	66.7482	0	42.5934	39.1333	42.6881	23.4573	1.58592
Parm1	0	26.346	81.0055	51.2487	0	0	0	41.8252	47.1617	27.3802
Pbx3	24.118	39.7939	88.6695	0	0	24.2835	41.9654	30.6312	8.51501	47.0245
Pcdha6	0	0	0	0	42.8031	0	0	0	0	0.660726
Pcdhb13	0	0	0	7.47013	87.9217	0	0	0	0	38.5507
Pcdhb3	0	4.55758	0	0	95.7344	0	0	0	0	0
Pclo	21.973	39.0172	19.9269	0	0	25.0436	9.35468	3.5155	11.6782	38.1921
Pcsk1	6.26757	31.5566	86.3724	25.2764	0	40.418	7.07749	37.6166	8.51501	0
Pdcd1lg2	93.2175	35.5176	95.3747	0	0	49.1875	18.9371	39.3143	0	21.0383
Pdxk	69.62	55.4374	6.04075	0	0	13.6384	33.1411	9.50188	0	39.6283
Pdzk1ip1	0	0	51.987	0	0	0	0	23.3797	29.2685	0
Pebp1	45.8539	53.2301	12.2667	0	0	26.2518	0	23.0276	0	0
Peg13	0.163013	44.2493	13.7874	60.1709	41.2508	0	39.1038	10.5424	25.7738	15.532
Peg3	0	0	0	0	9.40988	0	0	0	0	32.2339
Peg3os	0	0	0	0	0	0	0	0	0	0
Peli3	13.1906	38.6085	13.7874	0	0	47.1429	43.2672	29.002	35.2464	23.6228
Penk	0	11.6679	0	84.0779	42.8031	0	0	0	34.1878	27.3802
Pex5l	0	0	0	0	0	42.6547	22.9744	41.0339	8.51501	0
Pgf	0	30.1084	65.8336	0	0	43.9499	26.5114	81.1362	16.5083	18.5317
Pik3c2g	15.0703	0	23.506	0	0	42.1234	0.346833	50.6498	46.2302	18.5317
Pip5kl1	0	17.7135	3.95981	0	0	41.7625	26.2073	49.0608	0	0
Pisd-ps1	0	0	0	0	0	0	0	0	0	0
Pitpnm1	24.4598	46.0439	81.4867	0	0	0	0	42.0183	0	0
Pkib	89.8853	98.7163	58.696	0	0	34.4314	42.2681	16.2037	24.27	4.18579
Plch2	0	0	6.04075	35.9653	0	42.0962	31.8244	48.3443	50.5686	63.2124
Plek2	7.28162	32.9171	21.3085	0	0	40.0278	11.7986	47.4646	39.4482	31.6541
Plekha7	0	28.5668	96.0252	35.9653	0	3.06685	16.9752	38.2184	86.3298	32.2339
Plekhb2	67.2839	70.1466	87.0209	0	0	9.88572	44.3421	32.5409	0	0
Plekhd1	0	17.0303	25.0023	78.5873	2.13598	0	40.7851	27.1648	79.4232	21.0383
Plxna3	29.4941	24.8005	6.04075	0	0	0	39.3673	27.5742	0	0
Plxnd1	11.7201	37.5925	96.0252	0	15.6446	23.0004	2.59739	27.5742	0	46.6587
Pm20d2	47.765	43.0561	70.7906	0	0	0	0	0	0	0
Pnoc	0	0	0	77.5451	30.0257	0	18.9371	36.9956	43.451	0
Podxl2	61.0444	33.1254	42.6594	43.3369	0	43.9732	37.184	3.5155	33.4651	0
Polr2m	85.2468	87.8221	86.3724	0	0	55.2726	2.01474	29.0697	21.996	25.3334
Pomgnt2	0	18.7568	46.2348	0	0	0	0	0	0	8.00671
Pou3f4	21.1186	1.96298	13.7874	0	0	33.4262	36.2045	0	0	0
Ppfia4	20.0034	33.1001	29.9726	70.8598	0	11.3555	7.80339	21.6242	61.1585	46.2051
Ppif	50.8724	11.5316	59.3652	0	0	17.4929	0	31.8846	0	1.58592
Ppm1h	0	40.6036	84.688	78.4221	64.5606	31.0615	65.0347	68.6603	20.069	41.6759
Ppp1r1b	0	11.6679	34.8131	74.374	0	41.7257	86.1067	57.0905	73.3598	47.6461
Ppp1r2	1.45138	45.7733	56.9778	0	0	0	24.0856	32.5409	0	0
Ppp1r26	0	11.6679	13.7874	0	0	0	0	0	0	0
Prima1	0	0	0	56.0657	0	0	0	0	82.6589	69.2335
Prlhr	0	0	0	79.5533	96.966	0	19.5713	16.1009	64.2882	20.6944
Prmt2	82.072	94.3096	56.9778	0	0	0	34.6293	34.545	0	35.6424
Prnd	26.9736	0	2.8526	67.8158	0	8.81916	27.3886	26.7466	25.4866	0
Prok2	0	9.85382	23.506	98.675	0	0	0	0	20.102	0
Prokr2	0	0	0	35.9653	15.6446	0	0	0	25.7738	21.0383
Prrt2	40.0034	10.4533	64.1437	0	0	11.3555	43.1173	27.2731	0	0
Prrt4	0	20.6994	76.3286	77.1066	0	0	0	10.5424	42.395	15.532
Prtn3	0	0	0	0	0	0	0	0	44.8039	0
Ptger2	10.1619	45.5767	6.04075	17.9239	0	60.8818	22.3769	71.9682	69.7088	43.2565
Pth2r	0	0	18.7332	0	0	19.0311	32.3241	45.3506	13.1332	13.9541
Pthlh	67.9044	46.6336	71.7418	0	0	40.6053	21.2325	25.9427	8.95622	42.9231
Ptpn20	0	0	0	0	0	47.7452	46.3463	27.7751	19.7596	9.98115
Ptpro	0	27.1187	1.14198	79.5533	0	48.6419	34.7499	76.0321	41.8798	58.6155
Pttg1	63.7178	93.5466	12.2667	0	0	0	42.6857	15.4228	0	0
Ptx3	46.4497	61.4304	55.0078	0	0	5.58681	42.5231	33.1026	0	0
Purb	27.5829	60.0796	91.2786	0	0	32.1662	9.35468	13.9795	0	0
Pvalb	0	17.0303	0	89.3207	0	0	0	0	5.40537	32.2339
Pvrl4	0	0	0	0	0	0	0	0	0	0
Rab3b	16.0663	13.0888	0	19.036	0	57.8664	42.3715	45.2185	16.6416	43.6841
Rab6a	57.7527	84.5093	20.3912	0	0	0.277195	0	20.5017	0	0
Racgap1	49.5166	62.2732	0.222757	0	0	14.341	41.6381	41.1331	3.3524	0
Ramp3	0	0	0	35.9653	15.6446	0	0	0	14.0287	0
Rasip1	82.1529	7.57844	13.7874	19.036	15.6446	47.4671	42.3241	25.8297	29.5501	0
Rassf5	0	25.1956	32.1663	78.295	0	62.4594	54.7683	97.9098	94.3578	8.00671
Rassf6	0	18.0541	25.0023	56.0657	0	8.81916	0	16.2037	7.94321	0
Rbms1	65.8246	69.7923	25.0023	0	0	46.105	33.214	48.1511	0	4.18579
Rbms3	80.1091	80.9395	10.5654	0	0	47.1184	46.4665	1.43351	0	29.9335
Rbp4	0	4.01452	12.0843	76.9351	0	0	0	0	13.1332	0
Reln	0	28.4325	5.32455	33.4869	0	45.2277	4.48641	16.2037	1.93562	19.9231
Resp18	0	0	0	71.9783	0	0	0	0	42.395	8.00671
Rfx2	33.8201	35.9983	21.9138	0	0	22.8628	8.28545	22.7141	31.1294	30.5727
Rgmb	71.3446	64.2878	0.309228	0	0	45.7181	43.1523	42.5635	0	0
Rgs16	0	1.58342	87.0209	74.1516	0	0	0	6.31134	44.4375	0
Rgs4	41.7774	93.6089	43.5917	0	0	77.8444	53.8971	52.403	0	45.1169
Rgs8	0	0	0	33.4869	0	0	0	14.2277	47.0482	44.6577
Rhbdl1	0	20.2458	92.3426	0	0	24.4565	35.0175	10.5424	0	0
Rhov	0	25.9722	77.0523	62.4968	0	0	0	30.0091	34.1878	0
Rian	0	0	0	0	0	0	0	0	0	0
Rimklb	6.26757	0	25.0023	0	0	41.2784	32.2218	50.691	0	1.58592
Rims3	0	24.8005	44.1952	51.2487	0	0	9.35468	69.8826	32.27	55.8528
Ripk4	24.8443	28.1231	4.2399	50.6323	77.3124	0	20.4113	16.7842	30.4066	49.6907
Rmrp	36.0304	18.8717	67.6739	25.2764	0	0	0	0	0	0
Rnf14	76.7656	82.9891	77.0523	0	0	46.6008	46.8098	40.3143	0	0
Robo2	20.932	38.7778	62.8353	50.6323	0	4.68099	10.4197	31.7974	46.2979	13.9541
Rpp25	0	33.5672	85.9945	35.9653	0	0	15.1534	73.0378	74.847	0
Rpph1	60.5542	99.1698	71.7418	0	0	0	0	0	34.597	0
Rprl3	0	0	0	0	0	0	0	0	0	0
Rps6ka6	4.41709	32.7264	34.8131	0	0	20.3987	0	27.5742	0	0
Rsph4a	23.0006	65.6231	64.9426	72.0736	0	0	0	0	0	0
Rspo1	0	0	0	89.7846	42.8031	0	0	0	85.2266	3.80062
Rspo3	0	21.5363	64.7114	91.5322	0	19.0311	20.4113	33.4079	47.8868	0
Rtbdn	0	0	0	78.5873	0	0	0	10.5424	0	31.6541
Rufy3	6.36875	52.8252	6.04075	0	0	30.6324	26.0069	41.577	0	0
Rxfp1	0	0	0	0	0	28.6723	13.1145	22.9211	8.51501	27.3802
Rxfp3	27.7718	40.6036	81.0055	4.49606	80.186	0	0	4.9703	48.5462	0
Rxra	4.41709	40.0002	91.2786	0	0	20.3987	24.52	48.1023	1.93562	18.5317
Samd10	11.7201	18.7568	98.4238	0	0	17.5477	34.1725	20.2213	0	0
Samd14	13.1906	33.9701	25.0023	0	0	13.6384	0	16.7842	34.1878	0
Samd3	0	0	0	0	0	29.698	0	45.5468	0	19.5663
Sarm1	18.8836	43.3091	56.9778	0	0	2.82848	5.15205	2.17389	8.51501	0
Satb1	27.5177	61.3896	21.9138	73.2302	0	0	42.5105	29.002	0	38.9434
Satb2	23.6863	51.2895	92.3426	0	0	1.67611	19.663	35.3445	0	0
Scamp1	74.4025	83.3473	10.5654	0	0	18.7764	0	21.6242	11.6782	0
Scg2	75.6009	0	40.3998	0	0	46.391	13.1145	20.5017	0	0
Scml4	0	0	0	57.1079	0	0	28.5952	24.5878	8.51501	0
Scn1a	0	0	0	25.9628	0	0	0.118414	0.403418	1.39788	0
Scn3b	5.74817	39.1905	74.8191	62.4968	0	0	0	21.1693	37.7138	3.80062
Scn5a	0	19.3291	6.04075	82.5337	0	0	0	4.9703	11.6782	31.0398
Scn8a	33.3412	42.2366	25.0023	0	0	14.2283	58.256	18.3821	38.4124	46.1073
Scn9a	16.0663	13.5248	4.2399	0	0	45.5492	28.5952	16.2037	0	13.9541
Scrt2	0	0	13.7874	68.9152	0	0	0	25.4382	25.2677	0
Sctr	0	0	0	83.1692	0	37.9676	0	29.6416	5.40537	21.0383
Scube3	15.4975	34.2932	74.5277	83.7411	0	0	13.1145	45.8718	0	18.5317
Sdk2	0	24.8005	44.1952	50.6323	0	6.66562	7.07749	30.7014	51.2997	31.6332
Sema3a	50.8612	56.8719	68.4165	0	0	33.3186	5.15205	15.8849	0	21.0383
Sema3c	35.1827	92.5267	55.0078	0	0	31.9551	25.124	20.5017	0	43.6841
Sema4g	0	0	0	0	0	39.0218	92.4616	44.1818	0	0
Sema6c	17.7077	46.3417	68.4165	16.5004	0	0	33.9973	14.9234	1.39788	0
Serpini1	32.9904	87.7521	38.3527	0	0	10.2603	0.346833	7.10629	0	39.6283
Setd7	62.0247	70.5845	62.8353	94.3664	0	4.98611	8.28545	36.0164	0	0
Sez6l2	24.8443	29.6101	6.04075	44.6587	0	0	21.5198	4.9703	15.2964	38.5507
Sfrp2	0	10.6343	23.506	97.0672	79.0827	0	0	0	7.59769	0
Sh2d3c	0	8.04753	0	68.9152	33.6177	6.66562	10.4197	25.8297	8.51501	0
Sh2d4b	0	4.55758	6.04075	35.9653	64.5606	0	0	8.38871	25.7738	32.2339
Sh3rf3	0	39.7588	13.7874	0	0	8.81916	13.1145	16.7842	0.0304151	32.2339
Shank3	0	11.6679	1.54426	13.9521	87.9217	0	28.5952	42.0183	20.102	0
Shd	0	0	0	19.036	0	0	0	0	46.4244	0
Shh	0	4.55758	6.04075	62.4968	64.5606	0	33.5811	29.6416	1.24459	32.2339
Shisa9	0	13.9082	51.987	78.5873	0	0	2.20083	18.1393	91.6896	33.2874
Sik1	15.4975	27.5138	42.6594	13.9521	0	36.7484	35.5136	47.7918	5.40537	0
Slc10a4	0	19.3291	19.9269	32.3049	95.696	0	15.1534	7.10629	20.102	18.2305
Slc17a6	0	0	0	92.0278	42.8031	0	16.9752	0	47.1617	9.48298
Slc17a8	0	0	0	62.4968	0	0	10.5094	37.3352	33.5679	30.3889
Slc18a3	0	15.7165	44.1952	89.7846	42.8031	0	0	0	48.3831	32.2339
Slc1a6	0	0	0	0	0	0	0	0	0	46.2051
Slc24a2	0	1.96298	0	11.1877	0	0	0	0	14.8219	8.00671
Slc25a3	84.8151	94.5257	72.114	0	0	47.8757	48.888	39.8461	0	0
Slc27a2	0	27.0058	76.3286	67.5553	78.0693	16.7673	8.28545	53.4904	79.1322	9.48298
Slc32a1	0	0	25.0023	96.7749	74.3874	0	0	10.5424	49.3856	39.6283
Slc34a3	0	0	0	0	0	0	0	4.9703	0	0
Slc35d3	0	25.9722	72.114	94.6969	64.5606	0	0	0	46.7967	0
Slc35f4	0	4.55758	6.04075	7.47013	0	20.3987	2.59739	22.377	23.7218	47.3962
Slc35g2	24.4598	57.5045	65.5704	0	0	5.58681	0	29.002	0	0
Slc38a4	0	27.4087	23.506	83.7411	0	27.4896	50.0279	64.5102	48.9961	44.6772
Slc39a6	97.0242	86.2163	75.1631	0	0	0	0	0	24.3355	46.5086
Slc41a3	0	0	10.5654	0	0	7.73218	0	9.27447	0	48.3316
Slc5a6	17.1074	66.6955	47.201	0	40.6735	0	0	27.5742	0	0
Slc5a7	0	0	0	65.598	0	0	0	0	0	32.2339
Slc6a17	0	24.8005	51.987	93.661	9.40988	0	0	8.38871	89.3477	0
Slc6a3	0	0	0	95.3641	0	0	0	0	15.2964	39.6283
Slc6a5	0	0	0	89.7846	42.8031	0	0	26.7466	96.9229	20.3944
Slc6a7	0	13.9082	72.114	81.4534	4.02181	42.8345	18.9371	17.7042	46.7967	8.00671
Slc7a3	0	18.1612	13.7874	35.9653	0	0	0	0	5.40537	0
Slc8a2	0	0	34.8131	93.661	0	30.7877	34.2356	1.43351	41.1906	21.0383
Slc8a3	0	0	0	2.81838	9.40988	0	0	0	8.51501	0
Slc9a6	31.5762	51.9922	6.04075	0	0	44.7197	5.15205	36.3362	0	0
Slc9a7	18.8836	41.7384	54.1826	0	0	6.66562	16.9752	27.5742	0	21.0383
Slco5a1	0	39.8678	51.987	4.49606	0	0	0	27.5742	5.40537	49.9848
Sln	0	0	0	25.9628	0	78.2758	29.942	77.8328	21.6046	35.7712
Smoc2	0	0	0	79.5533	15.6446	0	16.9752	10.5424	20.102	8.00671
Sncg	17.7077	0	49.3383	0	0	23.0004	0	10.5424	0	0
Snhg11	20.0034	55.7449	56.9778	0	80.186	46.846	10.4197	48.1511	0	39.406
Snhg4	30.1124	9.85382	72.114	0	0	18.3133	33.7885	22.377	0	0
Snora7a	90.5756	16.3899	55.0078	0	0	0	27.3886	31.7974	0	0
Snord15b	1.02867	20.1407	91.2786	0	0	5.58681	0	41.0339	0	0
Snord17	17.584	1.58342	59.5926	0	0	0	0	0	0	0
Sntb1	18.8836	45.238	85.4794	61.0924	0	14.1179	3.228	2.68894	23.4573	18.2305
Snx16	46.4587	13.7	55.0078	0	98.0949	0	0	0	0	0
Snx31	0	0	0	15.8141	0	0	0	21.0323	3.6632	13.9541
Socs2	49.6088	55.9882	17.0996	7.47013	0	65.4177	88.8964	73.4703	24.637	0
Socs5	65.5593	33.9001	79.9829	0	0	29.698	45.7462	24.5878	0	31.0398
Sox1	0	15.7165	13.7874	94.6969	0	0	5.15205	0	47.2931	32.2339
Sp8	0	20.8843	13.7874	86.3402	0	0	16.9752	10.5424	45.9524	1.58592
Sp9	7.76728	1.96298	56.9778	99.6918	87.2418	0	28.5952	25.8297	49.9842	4.18579
Spag6	0	0	0	99.9015	62.4824	42.9371	48.9157	27.2623	96.968	14.77
Spdef	0	0	0	0	0	0	0	38.5002	5.40537	0
Sphkap	0	0	0	58.2327	42.8031	0	0	0	30.4066	32.2339
Spink10	0	0	0	0	0	0	0	0	0	0
Spint2	0	27.181	90.1808	0	0	30.5889	3.93288	46.8147	15.2964	0
Spock3	0	45.5767	49.3383	77.8946	0	18.3133	0	3.5155	44.6774	27.3802
Srcin1	0	4.55758	6.04075	84.0779	0	0	0.346833	32.5409	70.3392	34.8216
Srrm4	0	0	0	19.036	42.8031	0	0	0	26.8511	16.4367
Ssbp2	36.0866	34.8597	83.9248	35.101	0	47.7491	14.3365	2.68894	0	8.00671
Sst	0	0	0	78.4221	0	0	0	0	0	0
Sstr2	0	15.7165	65.8336	95.8725	0	0	0	9.07728	86.715	11.6435
Sstr4	0	0	0	0.498856	15.6446	0	0	0	20.102	0
St18	0	0	0	19.036	0	26.4847	0	40.7868	11.6782	48.8283
St6galnac2	0	27.181	81.4867	86.3402	56.5555	31.8651	0	63.1303	7.43377	29.9335
St8sia2	0	33.9701	40.3998	83.7411	0	15.4369	59.8076	58.9421	40.8074	8.06142
Stac	33.4132	75.9606	47.6408	0	0	39.504	18.9371	27.2731	33.6525	19.5663
Stbd1	29.9798	55.9493	34.8131	0	0	0	0	0	0	0
Steap2	16.3182	34.338	47.6408	0	0	0	0	0	39.3876	0
Stk32a	0	32.7011	25.0023	25.9628	0	37.7442	23.1579	42.8106	32.7765	32.2339
Stk32b	23.1287	39.3812	80.5186	0	0	35.1779	10.4197	28.4246	13.1332	32.2339
Stmn1	2.91287	96.8458	61.3822	0	0	26.3526	29.0968	44.7078	0	0
Stmn2	0	23.2278	13.7874	13.9521	0	26.3526	33.6932	10.5424	47.843	0
Stra6	50.6633	8.04753	99.5799	0	0	29.4787	22.7095	49.7991	0	18.5317
Sult2b1	0	0	34.8131	0	0	25.455	9.35468	75.1478	50.5686	0
Sv2a	0	0	0	0	0	0	0	0	0	0
Sv2b	0	30.0422	12.2667	67.8158	33.6177	0	0	12.9753	51.8718	30.1121
Syndig1l	0	8.04753	6.04075	74.374	42.8031	0	0	39.8065	87.3442	1.58592
Synpr	0	0	6.04075	50.4162	0	29.1068	3.228	30.2377	48.8917	8.00671
Syt1	51.1669	72.564	38.208	0	0	49.1336	70.8155	43.7069	0	39.8012
Syt4	0	12.7015	0	19.036	0	42.0758	39.6042	34.9205	19.1618	28.6629
Sytl1	0	9.85382	95.0721	0	0	0	20.4113	43.3091	45.0934	0
Tac1	0	16.6508	12.2667	51.2487	0	0	0	0	45.9524	0
Tac2	0	0	0	0	0	0	0	0	0	0
Tacr1	0	30.0812	72.114	94.4745	0	3.06685	18.5587	37.6166	7.94321	46.2051
Tas1r1	36.8758	65.1656	92.946	0	0	37.4363	39.9348	39.3143	15.2964	32.2339
Tbr1	0	26.5425	29.0364	4.49606	0	0	31.9836	17.7042	49.9793	35.6424
Tceal7	4.41709	25.9722	13.7874	0	0	0	0	0	0	0
Tcerg1l	13.1906	0	0	15.8141	0	17.5477	5.15205	10.6115	0	63.6126
Tcf12	76.4666	73.1811	9.2853	0	0	46.5681	44.8129	4.9703	0	42.8109
Tcf4	0	10.2022	47.6408	0	0	34.2326	25.3272	12.9903	36.8893	27.5756
Tcfap2d	0	0	0	0	0	0	0	0	0	0
Tchh	0	0	0	95.8153	0	0	26.6585	27.5742	43.8733	65.3389
Tcp11	0	1.96298	1.14198	0	4.02181	0	0	0	41.8305	38.5507
Tdrd6	0	0	0	0	0	28.1574	0	0	14.8219	0
Tekt2	0	28.5668	1.54426	1.80796	0	44.356	1.4623	30.7019	0	0
Th	0	0	6.04075	35.9653	0	0	0	17.7042	39.8036	0
Thbs3	25.3817	28.0355	97.4388	0	0	44.2661	37.3774	47.7918	0	0
Thsd7a	2.67229	43.1943	55.0078	17.9239	0	7.73218	10.4197	41.0339	11.6782	44.6577
Tiam2	0.869028	0	38.3527	0	0	17.5477	4.48641	12.9753	0	0.660726
Tmem130	0	23.691	34.8131	79.5533	0	26.3526	0	39.2105	25.7738	21.0383
Tmem132e	0	13.9082	34.8131	92.8413	33.6177	0	26.6585	0	62.2121	30.1121
Tmem151a	0	85.3365	88.1845	25.9628	42.8031	0	0	0	34.1878	0
Tmem200a	78.2181	83.4563	46.9152	0	0	7.73218	46.8687	31.7974	0	46.0796
Tmem53	27.5177	3.60772	83.5451	0	0	32.1185	0	42.821	0	0
Tmem65	3.47948	39.4163	61.3822	0	0	15.5754	16.9752	21.6242	0	0
Tmem90a	0	0	0	0	0	0	0	0	0	0
Tmem91	99.3671	92.8751	88.9308	0	0	42.498	1.4623	38.3964	0	0
Tmtc4	49.1186	45.7733	99.2077	0	0	6.66562	25.3272	24.5878	0	8.42998
Tnc	72.6734	42.5325	29.9726	0	0	39.5572	19.663	39.412	0	0
Tnfaip8l3	0	25.2326	10.1951	61.0924	0	0	27.9856	29.002	32.577	0
Tnfsf13b	0	7.01592	9.2853	0	0	27.4549	1.571	14.8492	8.28531	21.0383
Tnnt1	0	0	0	84.0779	0	0	30.8695	17.7042	73.3119	0
Tox2	11.4413	27.4554	79.825	75.9501	60.9942	29.4787	36.4189	36.3362	24.27	18.2305
Tox3	0	22.2935	25.0023	91.0683	0	15.5754	25.3272	26.1325	21.7298	20.0189
Tpt1p	0	0	0	0	0	0	0	0	0	0
Trank1	16.3182	43.3091	25.0023	0	0	26.1428	32.7361	15.4228	8.51501	8.00671
Trfr2	0	0	0	0	0	0	0	0	0	0
Trh	0	0	6.04075	66.9389	33.6177	0	0	0	49.4367	36.0477
Trhde	50.2901	77.3931	22.4552	0	0	4.98611	45.8513	16.2037	5.8124	32.7714
Trim36	29.4941	57.7867	4.2399	57.1079	0	0	0	0	1.93562	32.2339
Trim62	21.1186	1.96298	65.8336	0	0	20.3987	20.4113	84.8865	1.62782	0
Trim66	0	0	0	0	0	44.6066	22.5974	28.7088	0	44.6577
Trim67	0	26.5036	51.987	19.036	0	41.2276	72.269	64.7151	40.2049	70.5975
Trp73	0	0	0	0	0	0	0	0	0	0
Trpc4	53.1074	58.32	22.4552	0	0	74.7286	25.924	33.9841	0	80.8881
Trpc7	0	0	0	17.9239	0	0	0	1.43351	42.395	47.5785
Trpv1	0	7.25923	59.5926	0	0	23.0004	0	4.9703	0	27.3802
Tsix	0	0	0	0	0	0	0	0	15.2964	0
Tspyl4	37.0736	85.9652	91.2786	0	0	36.6558	10.4197	21.1693	0	0
Ttc39a	0	4.55758	77.0523	0	4.02181	0	0	4.95697	0.998832	0
Ttc39b	21.294	4.55758	12.2667	0	0	28.3658	1.16522	15.4228	37.3704	27.3802
Ttr	0	0	0	16.5004	0	20.3987	0.905382	9.89873	6.33279	23.6228
Tubb3	94.2496	59.776	99.14	0	0	26.8689	42.1251	10.5424	0	0
Tuft1	58.4025	13.5248	92.946	0	0	37.0944	50.5713	59.9651	0	7.4007
Ubash3b	6.36875	56.9244	1.54426	0	0	50.6102	80.1786	61.802	36.0163	67.3252
Ubfd1	81.692	91.641	25.0023	0	0	0	0	2.17389	0	0
Ubxn2a	18.8836	59.776	9.2853	0	0	0	0	17.7042	0	0
Uchl1	37.6897	59.0558	34.8131	65.312	0	22.6871	16.9752	37.5615	0	0
Unc5b	32.9904	59.4606	87.2596	91.6402	0	57.5304	56.3283	64.9189	66.3101	68.9571
Upp2	0	0	0	0	0	19.0311	1.16522	8.38871	7.94321	41.6759
Usp13	69.9101	61.191	40.3998	0	0	25.455	8.28545	19.7831	0	13.9541
Usp28	27.9651	8.04753	6.04075	0	0	0	13.1145	13.9795	6.48331	0
Usp29	0	0	0	0	87.9217	0	0	0	0	1.58592
Vamp2	11.4413	64.3987	40.3998	0	0	96.7382	83.7254	76.9909	0	0
Vash2	12.6397	44.3699	33.7096	6.9109	94.1309	41.9447	3.93288	87.1771	22.912	35.7712
Vax1	13.1906	0.141116	51.987	81.4534	0.737652	24.4565	7.80339	14.9234	87.5886	68.73
Vgf	0	19.3291	84.688	0.498856	0	0	5.15205	30.7019	25.7738	0
Viaat	0	0	0	0	0	0	0	0	0	0
Vmn2r1	0	0	0	0	0	0	0	0	0	0
Vsnl1	53.5436	74.7908	12.2667	0	0	10.2603	18.9371	33.6821	20.102	36.0477
Vstm2a	0	8.04753	6.04075	67.8158	42.8031	0	24.52	30.7019	45.9524	6.9291
Vstm2l	0	13.9082	13.7874	74.374	0	25.0436	7.07749	10.5424	34.1878	32.2339
Vstm5	0	21.5363	72.114	0	0	26.8988	16.0349	44.8143	19.8889	26.1211
Vsx2	0	0	25.0023	97.4994	33.6177	6.09996	21.5198	57.5128	88.865	40.6181
Vwc2	0	0	25.0023	35.9653	0	0	5.15205	0	45.3733	8.00671
Vwc2l	0	0	18.7332	0	0	20.3987	25.3272	16.2037	0	27.3802
Wdr6	91.7695	64.3987	97.4388	0	0	37.0631	40.976	0.403418	0	8.00671
Wif1	0	10.3404	29.9726	95.2879	0	0	0	15.5818	72.1079	38.731
Wscd2	0	0	0	56.0657	0	0	0	0	46.2946	51.7936
Xkr6	57.4199	39.0095	46.2348	56.0657	0	43.2976	37.6885	27.5742	0.380797	13.9541
Xkr7	0	19.3291	44.1952	83.7411	0	0	0	0	46.4244	0
Ybx2	0	18.1612	32.1663	91.0683	0	0	0	10.09	54.8043	0
Zbtb16	0	26.5425	44.1952	91.0683	64.5606	0	16.9752	30.7366	86.2019	29.3572
Zdbf2	45.8539	35.7356	62.8353	90.5027	0	5.58681	0	4.38672	39.1126	8.00671
Zfhx1b	0	0	0	0	0	0	0	0	0	0
Zfp385a	0	0	0	0	0	0	0	0	0	0
Zfp385b	0	0	0	0	0	0	0	0	0	0
Zfp57	0	0	0	0	0	0	0	0	0	27.3802
Zfp618	0	0	0	0	0	0	0	0	0	0
Zfp941	0	0	0	0	0	0	0	0	0	0
Zic1	54.3463	47.8871	29.0364	81.0149	0	42.908	39.7863	16.7842	43.5994	0
Zic2	13.1906	25.4448	59.5926	81.4534	9.40988	54.1855	75.5295	20.9645	95.7258	33.2874
Zic3	0	20.2458	13.7874	51.2487	9.40988	0	16.9752	10.5424	25.7738	0
Zic4	76.3047	11.6679	59.5926	75.9501	98.0949	2.41575	27.3003	9.27447	36.823	35.6424
Zic5	33.8201	24.2769	6.04075	92.4218	0	0	0	3.51256	95.9381	15.532

## Sheet:  mouse astrocytes
	Promoter			Distal
Gene	H3K27ac	H3K4me1	H3K27me3	H3K27ac	H3K4me1	H3K27me3
1500016L03Rik	0	0	0	0	0	0
1600029O15Rik	0	39.0864	96.5514	0	0	0
1700001K23Rik	0	0	0	18.8042	57.2712	0
1700023F06Rik	0	0	0	41.7668	49.2105	45.5376
2310001H17Rik	23.2415	47.871	0	47.8263	37.1838	0
2310030G06Rik	0	0	0	17.4	46.5751	0
2310042E22Rik	0	0	0	0	0	0
2410066E13Rik	0	0	0	0	0	0
2410076I21Rik	0	0	0	0	0	0
2410137F16Rik	0	0	0	0	0	0
2610002M06Rik	2.9485	18.6662	0	0	0	0
2610018G03Rik	0	0	0	0	0	0
2610203C20Rik	0	0	0	0	0	0
2700090O03Rik	0	0	0	0	0	0
2900056M20Rik	0	0	0	0	0	0
3110047P20Rik	0	0	0	0	0	0
3110082D06Rik	0	0	0	0	0	0
4930506M07Rik	0	0	0	0	0	0
4930539E08Rik	0	42.8631	7.21246	23.8816	45.1309	3.27145
4930563E22Rik	88.0504	53.8547	0	0	47.9136	32.312
5330417C22Rik	13.2153	39.9625	3.25755	7.99865	2.22631	0
5330426P16Rik	0	0	0	0	0	0
5330434G04Rik	75.9078	25.4231	0	0	7.09579	10.9454
5730522E02Rik	10.41	18.6662	0	0	36.9473	0
5930412G12Rik	1.71183	28.2009	0	0	50.9532	0
6330409D20Rik	0	86.677	0	0	44.5363	0
6430573F11Rik	0	0	0	0	0	0
6430598A04Rik	0	0	0	0	0	0
9130024F11Rik	85.4027	35.4822	0	48.7585	6.92454	0
A230073K19Rik	0	0	0	0	0	0
A330076H08Rik	36.7535	25.4231	0	0	2.22631	0
A330102I10Rik	6.16467	71.4639	0	0	76.4461	0
A430107P09Rik	0	0	0	0	0	0
A530058N18Rik	0	98.1764	68.0837	0	18.3248	0
A830018L16Rik	0	88.5852	0	7.91457	13.4236	0
A830082N09Rik	0	0	0	0	0	0
A930005I04Rik	0	0	0	0	0	0
A930038C07Rik	0	0	0	0	0	0
Abcc8	0	15.0753	57.6137	24.9047	36.3365	0
Abhd14b	28.3334	14.0432	0	46.5481	8.79903	0
Ablim1	9.32689	78.7054	7.3653	27.7454	53.2511	3.40347
Ablim2	0	29.7806	89.5204	7.02539	50.4698	13.0959
Ablim3	0	95.3023	75.4203	0	9.55991	41.7717
Ache	0	23.7704	0.39167	41.6056	41.9895	0
Acot7	20.1291	18.6662	0	15.1369	43.4282	0
Acta1	0	0	92.2526	0	89.9717	97.0724
Adamts14	38.1355	29.7806	0	51.0546	87.562	41.9359
Adamts15	9.92447	38.177	45.405	27.5372	46.4469	32.5075
Adamts17	18.2035	82.6248	57.2698	0.350317	25.7297	0
Adar	46.9249	86.3053	77.3309	46.0674	5.94943	0
Adcyap1	0	0	95.042	0	39.8576	48.4777
Afap1	88.6023	0	10.6706	10.3497	41.5435	0
Agtpbp1	28.7276	33.4047	0	30.0437	29.6233	0
AI504432	0	0	97.1437	0	4.62151	0
AI606473	0	57.3825	84.4574	0	20.8244	44.7566
AI854703	0	24.9884	0	0	41.5593	0
Ajap1	0	0	0	0	0	0
Akap7	0	0.997279	0	34.8827	41.2981	30.6965
Alg2	97.2133	21.1984	0	0	13.4236	0
Alk	0	64.6041	73.3187	4.32253	35.2667	38.5514
Aloxe3	40.3058	70.8798	66.88	0	23.9741	32.4464
Amy1	7.55903	18.6662	0	0	36.988	0
Angpt1	12.4435	31.5727	0	23.6999	28.3263	0
Ank1	0	95.4119	53.4868	11.6982	34.6356	0
Ankrd34b	20.3532	90.7889	62.734	0	23.0634	15.4414
Ankrd35	0	0.997279	42.4054	0	16.5426	18.3622
Ankrd55	0	0	0	22.4598	51.7983	0
Ankrd6	0	35.9568	16.2113	0.584838	41.9895	36.7664
Aox4	0	18.6662	0	11.3699	3.39717	26.1345
Apba1	83.1494	31.5727	14.1861	7.35958	55.2045	0.0397246
Araf	50.0415	24.1487	0	0	10.5132	0
Arhgap24	6.78715	75.2672	0	40.4066	20.3481	11.6128
Arhgap36	0	0	0	0	0	0
Armcx2	45.3106	45.8898	0	0	12.4346	0
Armcx4	14.6761	3.70868	0	0	0.189296	0
Arnt2	47.8089	4.30937	0	23.6999	32.774	6.14672
Arrb1	16.3112	14.614	0	44.1032	84.9546	14.6906
Arx	17.1951	22.2405	0	22.9904	17.5631	0
Arxes1	0	0	0	0	31.4392	0
Asphd1	0	96.1884	0	0	0	0
Astn1	28.3334	10.7676	0	1.02457	60.2381	0
Avp	0	22.6055	71.6756	0	0	45.0701
AW555464	0	0	0	0	0	0
B230216G23Rik	0	0	0	0	0	0
B4galt5	24.1254	40.3541	0	14.8144	64.0026	0
B630019K06Rik	15.4355	24.5304	0	0	20.474	0
Baiap2l2	0	56.9876	21.5418	0	36.7761	34.5091
Baiap3	0	0	30.5789	46.6273	49.4044	0
Barhl1	0	0	37.7245	0	23.0634	60.0171
Barhl2	0	7.63474	25.4203	0	31.8149	15.2021
BC005764	0	0	0	0	0	0
BC024139	17.884	50.4397	0	0	11.3619	33.6838
BC030867	0	66.1141	0	0	48.6533	46.7082
BC089491	0	0	0	0	0	0
Bcat1	0	0	0	7.99865	74.7792	0
Bcl11a	0	25.9243	5.97058	31.4293	45.8874	31.1096
Bcl11b	30.9478	0.791517	0	10.0097	11.546	0
Bdnf	0	17.0798	69.23	49.594	62.4593	40.5817
Bean1	0	93.6363	9.58158	0	6.92454	27.7474
Bhlhe22	7.55903	47.2637	45.5961	0	63.9056	0
Blcap	99.1638	69.8444	0	0	61.5161	0
Bmp3	0	95.7802	50.6974	0	5.11582	0
Bmp5	0	0	0	11.6982	9.73752	0
Btbd11	27.0386	13.3098	0	31.1241	11.3619	82.7106
Btbd2	56.7519	53.5693	0	10.7162	29.6879	45.9084
C1ql1	0	31.5727	93.5136	0	60.4301	91.4426
Cacna1c	0	10.3395	79.146	3.96488	24.5522	1.81409
Cacna1g	0	39.9625	25.3057	15.1369	50.2303	0
Cacna1h	13.2153	90.7889	0	26.948	58.2865	0
Cacna2d1	40.9449	66.1141	0	1.15355	13.072	0
Cacna2d2	0	97.9208	82.394	29.4193	63.9027	0
Cacna2d3	30.0058	31.9577	0	4.32253	63.6217	0
Cacnb4	0	22.2405	0	40.4564	40.0246	7.76815
Cacng2	0	88.5852	0	0	52.7173	31.4327
Cacng5	0	0	0	28.2525	70.9933	0
Calb1	0	46.5601	0	0	23.0634	0
Calb2	0	43.3011	0	0	33.0361	0
Calca	0	91.3829	54.2893	0	7.39221	9.1446
Caln1	0	0	0	0	32.7124	0
Camk2d	96.2672	25.9243	0	15.4388	36.9231	0
Card10	7.28099	53.8547	0	30.7619	13.492	0
Carhsp1	17.884	72.4396	0	10.7162	4.13958	0
Casz1	0	30.8493	86.6164	1.77504	67.5168	0
Cbln2	0	76.9796	0	0	26.5691	6.23146
Cbln4	0	93.2845	0	0	41.9366	0
Ccbe1	12.9124	38.4857	40.6477	4.65672	11.546	39.395
Ccdc109b	0	0	0	0	0	0
Ccdc116	0	0	0	0	0	23.5726
Ccdc136	14.8836	87.7555	73.0321	32.7319	91.7116	47.349
Cck	0	0	77.2927	0	39.9372	53.2467
Cckar	0	83.8826	0	0	15.6499	26.58
Ccl27b	0	0	0	0	0	0
Ccnh	72.3596	62.8584	0	0	20.8244	0
Cd24a	65.0558	14.614	0	0	31.9892	0
Cd274	1.20554	22.2405	0	0	15.9646	0
Cdh7	0	60.8307	0	26.9542	48.1589	0
Cdh8	0	6.4765	0	0	16.5426	0
Cdk5r1	49.4771	4.57155	0	0	32.7685	0
Cdkl1	0	29.7806	0	35.593	42.671	0.75495
Cdkl2	1.20554	81.2176	0	0	11.9497	0
Cds2	78.8293	19.8875	0	26.948	48.3451	0
Ceacam16	0	0	14.9694	0	48.8832	4.57508
Cecr6	0	0	0	0	0	0
Celf4	0	22.6055	55.4738	7.99865	48.8789	0
Celf6	0	77.8392	61.5304	0	35.3891	46.9777
Celsr3	0	61.7599	96.8762	37.1761	49.1717	48.6015
Centg2	0	0	0	0	0	0
Chac1	0	67.7569	0	41.3124	63.0375	0
Chat	0	28.4598	64.4727	0	51.6781	28.1229
Chl1	6.78715	9.46336	0	30.0437	41.7322	87.3558
Chodl	0	90.6661	0	0	17.4378	0
Chrm3	23.5527	9.9479	0	44.0329	48.8437	29.7483
Chrna3	0	11.584	88.6798	0	0	63.0608
Chrna5	20.3532	14.614	88.7371	0	66.9043	0
Cib2	20.3532	49.2317	0	0	0	0
Cidea	0	47.871	33.7314	33.9016	50.5709	52.5739
Cilp2	0	52.1389	0	0	34.3245	0
Cish	67.608	29.7806	0	11.6982	54.3652	7.19015
Cited2	64.977	6.4765	0	0.656058	53.0961	20.4105
Cldn3	0	40.3541	0	0	28.3623	10.866
Clnk	0	0	0	4.65672	22.1848	18.3183
Clrn1	0.778105	54.6247	0	14.0112	39.7793	0
Clstn2	0	81.513	0	37.8122	47.4897	0
Clvs1	0	40.3541	2.85632	18.8042	47.3685	0
Cnr1	55.0919	4.94989	0	15.4388	47.199	0
Cntn2	0	87.1681	93.1123	40.4564	39.437	79.3712
Cntn5	0	56.9876	0	34.8514	55.271	0
Cntnap2	0	0	0	27.7454	40.6184	0
Cntnap3	0	2.76284	0	0	4.13958	48.8957
Cntnap4	0	60.8307	0	11.6982	64.4944	0
Cntnap5a	0	0	0	50.0148	8.76109	9.74841
Cntnap5c	0	0	0	0	14.2286	0
Col18a1	0	0	0	5.63885	72.1687	50.6461
Col19a1	0	67.7569	0	11.6982	0.867068	0
Col25a1	0	81.513	41.1062	10.7162	39.9539	0
Col26a1	0	0	21.5801	0	11.546	10.1774
Col6a2	9.92447	41.7181	67.606	40.9188	48.3241	0
Coprs	41.5425	99.162	0	0	20.8244	0
Cort	0	0	0	0	0	0
Cox7b	20.1291	46.5601	0	0	0	0
Cpne4	0	0	0	0	12.7395	0
Cpne5	0	86.5409	87.1322	11.6982	0.0120041	0
Cpne7	0	18.6662	72.4398	41.8284	35.0654	81.2505
Crabp1	0	7.63474	89.3867	0	20.6847	46.3985
Crabp2	0	0	0	0	44.5431	46.5916
Crh	0	99.932	68.676	0	28.3623	0
Crhbp	0	2.76284	0	0	36.1747	0
Crhr2	0	72.9772	79.7574	0	64.2328	0
Crmp1	0	66.821	0	0	80.9302	0
Csdc2	9.92447	54.3094	0	0	46.6161	0
Ctxn2	0	81.8515	0	0	0	34.5646
Cul7	74.0735	1.84024	0	35.593	49.0092	0
Cux2	0	66.4526	24.3695	32.383	18.7343	0
Cxadr	2.51691	63.5023	0	27.7454	28.8508	0
Cxcl11	0	58.4146	0	0	0	0
Cxcl12	0	77.1821	0	1.77504	32.5019	0
Cxcr4	65.1596	14.614	0	51.3006	34.8285	0
Cxcr7	0	0	0	0	0	0
Cxx1c	0	0	0	0	0	0
Cyb561	0	53.5693	30.4452	7.99865	9.55991	12.1246
Cygb	0	0.791517	43.1123	22.4598	81.7334	0
Cyp4x1	0	0	44.316	0	18.7616	0
D0H4S114	0	0	0	0	0	0
D130043K22Rik	0	40.3541	0	0	44.1041	0
Dach1	0	72.9772	0	0	28.7405	0
Dact1	0	13.6284	0	0	15.7705	0
Dapk1	20.1291	33.4047	0	17.9893	31.5373	0
Dcaf7	78.8708	83.5872	0	0	48.1855	0
Dcx	0	0	0	0	30.7087	0
Deptor	27.6694	42.0566	0	44.9563	57.5017	0
Dhrs3	0.317467	14.0432	0	24.9047	39.4314	0
Diras1	10.41	42.0566	0	0	0	0
Dkk3	0	24.1487	0	25.6611	51.7138	0
Dlat	80.3399	83.8826	0	0	0	0
Dleu7	0	18.6662	0	35.7983	30.3241	0
Dlx1	53.2203	66.821	0	0	0	0
Dlx1as	0	0	0	42.7958	37.982	0
Dlx1os	0	0	0	0	0	0
Dlx2	10.41	83.0761	0	1.77504	4.09671	0
Dlx5	0	84.4368	46.4941	0	24.5333	7.83416
Dlx6	0	39.0864	48.653	0	0	30.6312
Dlx6os1	0	15.0753	68.313	0	14.2561	0
Dnahc1	0	0	0	0	0	0
Dnajc12	54.0918	29.7806	0	38.3135	16.153	0
Dnajc27	86.5149	60.5652	0	0	35.1483	47.7463
Dnajc5	74.7541	66.821	0	0	29.9799	0
Dnajc6	0	83.3815	42.8449	7.99865	62.2648	0
Dnm3	2.9485	86.5409	74.0829	79.1591	73.3244	15.6435
Doc2b	0	0	46.666	18.8042	6.49054	30.8457
Dpp6	0	33.4047	0	7.35958	39.6182	0
Dpysl4	19.6975	87.6327	0	20.5397	38.5638	0
Dpysl5	7.28099	36.3882	85.4891	18.2091	67.7982	0
Drd1a	0	0	0	0	0	0
Drd2	0	8.07945	35.9094	15.4388	34.3228	42.6493
Dscaml	0	0	0	0	0	0
Dsp	0	84.7521	90.6095	18.5492	36.7864	36.4645
Dtna	0	81.2176	65.5044	25.8926	43.261	18.9698
Dusp4	19.8469	23.7704	0	7.02539	27.1034	0
Dync1i1	0	73.3788	0	45.8592	46.9589	0
Dynll2	67.1308	46.5601	0	0	55.6432	0
E130003G02Rik	0	0	0	0	0	0
E130309F12Rik	0	0	0	0	0	0
E230016M11Rik	80.2112	58.4146	0	39.832	34.8824	0
E330013P04Rik	0	28.4598	0	0	34.0472	0
Ebf2	0	64.6041	0	23.4829	70.8803	30.1498
Ebf3	12.4435	23.7704	88.5843	17.4	75.4509	38.7504
Ece2	0	73.3788	0	0	4.13958	0
Ecel1	0	31.9577	91.5075	35.0782	29.553	0
Eepd1	25.5613	6.17782	0	18.8042	27.9094	0
Efna3	0	81.0152	77.1399	21.2667	56.1047	45.2764
Efna5	44.4474	17.0798	58.1869	25.4969	77.9857	0
Egln3	69.99	11.2422	0	14.3513	1.79632	3.22195
Egr1	24.3122	21.7559	0	46.1348	61.403	0
Eif4a2	31.7322	32.4655	0	0	36.2128	0
Elavl2	0	36.8528	0	0	4.31719	0
Elfn1	22.453	78.5361	86.2724	23.8816	52.1446	0
Elmo1	37.8657	65.5068	0	13.4747	37.0864	0
Elmod1	0	91.1937	18.141	0	53.8304	2.00477
Elovl4	61.7898	45.538	0	0	65.4312	0
Emc9	0	8.07945	0	0	0	0
Eme2	62.0596	74.7959	0	0	41.0846	38.4031
Emx2	75.97	11.2422	0	0	0	0
Entpd3	0	40.3541	30.2923	0	31.4184	0
Eomes	0	47.5524	59.4478	0	7.39221	0
Epb4.1l1	0	0	0	0	0	0
Epha6	0	22.6055	0	0	14.2286	0
Epha7	24.4533	14.614	0	39.4011	57.6032	0
Epha8	0	29.7806	85.0879	0	14.2286	57.9962
Esm1	0	11.584	0	0	45.8754	0
Etnk2	7.55903	72.2073	91.8896	22.6973	40.1742	25.0536
Ets1	25.5613	20.747	0	31.8905	50.2132	0
Ets2	79.4974	44.5423	0	0	29.9228	0
Etv1	50.5602	55.1391	0	10.3497	22.7324	0
Evl	22.453	67.9394	0	28.5896	22.4819	0
Eya2	0	73.3788	61.2438	14.0112	46.2966	0
F730043M19Rik	41.5425	77.1821	92.1188	44.8332	98.5798	46.9431
Faim2	0	0	0	48.0139	90.1109	16.9513
Fam123c	0	0	0	0	0	0
Fam131c	0	46.5601	0	11.6982	25.3732	0
Fam150b	0	0	0	0	0	0
Fam159b	0	0	0	0	0	0
Fam167a	28.2712	71.4639	0	1.77504	29.1001	0
Fam183b	30.9478	95.7802	0	11.6982	57.2501	0
Fam20c	68.687	59.9678	0	48.0579	53.3142	0
Fam216a	70.8989	53.5693	0	0	0	0
Fam43a	83.7967	93.9981	0	0	58.7648	0
Fam63b	0	0	0	0	0	0
Fam65b	0	0	0	0	0	0
Fgf11	8.66705	6.4765	0	39.3513	10.801	0
Fgf18	31.9023	56.4234	8.20596	0	53.9186	0
Fgf9	0	22.2405	45.9209	0	54.0592	0
Fibcd1	0	91.2834	89.6351	35.9448	32.0809	44.6796
Fibin	0	0	0	0	39.0703	0
Flot1	53.2203	16.1904	0	0	36.4196	14.812
Flrt3	37.2806	24.5304	0	0	9.55991	41.7505
Fmn1	7.28099	35.9568	0	10.9917	62.0085	0
Fosl2	35.8779	44.9008	0	20.5397	26.2518	0
Foxo6	0	75.8745	0	10.9917	27.9786	0
Foxred2	38.1355	71.4639	0	0	6.92454	1.16261
Frmd7	0	0	0	11.6982	31.5293	0
Frmpd3	6.43026	30.8493	0	6.33062	11.1217	0
Fstl5	0	58.4146	0	0	32.1362	0
Fut7	0	67.4914	5.20634	13.4747	51.2035	46.3692
Gabarapl1	75.2521	28.4598	0	36.2907	82.7259	0
Gabra5	0	59.9678	0	4.65672	0.867068	0
Gabrg2	0	0	0	0	4.53277	0
Gad1	16.5809	87.1681	84.5529	0	36.8699	0
Gad2	0	16.1904	0	7.35958	16.0679	0
Galntl6	0	68.4372	0	46.1582	32.6234	22.2683
Garnl3	0	0	0	14.3513	49.7664	0
Gat1	0	0	0	0	0	0
Gatsl2	0	0	0	0	0	0
Gbx2	72.6335	45.2194	85.0688	5.93244	77.7618	21.613
Gcgr	0	33.4047	98.3856	33.497	47.0978	47.2318
Gdf5	0	18.6662	0	0	4.62151	0
Gfpt2	0	91.5389	56.9641	21.2667	55.1139	0
Ggct	32.4667	74.4408	0	0	12.4311	20.2463
Gipc2	0	0	0	7.35958	35.0529	17.8734
Gipr	0	66.4526	0	0	39.6995	0
Gjd2	0	98.1764	50.8502	0	28.3623	15.0289
Gldn	0	0	0	0	16.5426	0
Gli1	14.6761	94.2569	16.9373	26.8278	13.5379	48.3952
Glra2	0	29.7806	0	0	7.39221	0
Gm10035	0	0	0	0	0	0
Gm10406	0	0	0	0	0	0
Gm14204	0	12.9016	88.7562	0	77.4864	44.5091
Gm14434_loc1	0	0	0	0	0	0
Gm14434_loc4	0	0	0	0	0	0
Gm15612	66.363	97.5325	0	0	0	0.675318
Gm15708	0	0	0	0	0	0
Gm1604b_loc1	0	0	0	0	0	0
Gm16532	0	0	0	0	0	0
Gm3020_loc1	0	0	0	0	0	0
Gm3494_loc2	0	0	0	0	0	0
Gm5087	0	0.997279	0	0	44.2171	0
Gm514	0	0	0	0	0	0
Gm5424	0	0	0	0	0	9.55244
Gm5607	0	0	0	0	0	0
Gm5741	0	0	0	0	0	0
Gm5796	0	0	0	0	0	0
Gm9962	0	79.0339	0	0	14.2286	0
Gnas	0	4.30937	0	36.3464	55.9159	0
Gng2	0	1.84024	0	0	43.5607	0
Gng4	0	81.8515	0	0	0.867068	17.5866
Gnl1	50.0415	63.6981	0	0	49.3121	0
Gnl3l	13.2153	8.07945	0	15.4388	23.9348	0
Gnrh1	0	0	0	0	0	0
Got2	13.2153	90.5433	0	43.8541	54.8981	0
Gpc4	41.5425	8.07945	0	1.15355	27.2471	0
Gpr12	0	88.5852	0.601834	0	29.9228	0
Gpr123	0	0	0	0	0	0
Gpr126	0	0	0	0	0	0
Gpr151	0	0	0	0	7.39221	0
Gpr176	0	43.3011	0	7.02539	21.4785	0
Gpr22	0	0	0	0	0	0
Gpr26	0	0	0	0	35.3512	27.9105
Gpr3	4.29307	76.0736	0	0	0	0
Gpr61	6.43026	42.0566	0	48.3979	72.3947	0
Gpr83	0	0	94.9465	0	7.39221	12.2219
Gprin3	16.5809	11.2422	0	37.4458	65.9208	0
Grem2	0	11.584	0	0	28.7954	0
Gria1	0	0	0	3.96488	49.1367	32.4656
Gria4	4.29307	33.4047	0	1.77504	31.7929	44.8702
Grik1	0	98.7306	0	17.6815	40.0555	0
Grik2	21.3159	91.7712	0	59.1467	34.0624	41.1997
Grin2b	0	60.8307	11.1674	7.99865	30.2195	12.0751
Grip1	18.2035	86.5409	20.9113	15.4388	22.3175	0
Grm2	0	99.6034	58.5881	0	0	4.7566
Grpr	0	0	0	0	23.0634	0
Gse1	22.453	46.5601	0	18.2091	62.3803	0
Has3	0	38.177	0	0	47.6186	0
Hcn1	0	85.9037	0	0	20.8244	0
Hcn4	25.5613	89.7932	90.5904	23.8816	50.8263	32.3226
Hdac11	1.91103	11.2422	0	18.5492	69.6499	0
Hdac6	30.9478	25.9243	0	0	0	0
Hdac9	0	36.8528	0	43.6518	10.5361	0
Hdgfrp3	0	0	0	0	0	0
Heatr8	0	0	0	0	0	0
Hexim2	99.5995	22.6055	0	36.7803	54.365	0
Hmga1-rs1	0	0	0	0	0	0
Hmgb3	20.3532	29.7806	0	0	38.8501	0
Hmgcll1	0	0	0	20.8241	35.0654	0
Hrh2	0	11.584	0.735575	15.1369	74.3407	23.8268
Hs3st5	28.7276	61.4446	43.7619	33.3478	61.0922	27.8754
Hs6st3	0	51.4354	75.3248	10.3497	53.4836	25.8554
Hspa12a	60.2585	78.868	0	25.8926	33.3466	0
Htr1a	0	77.4675	0	0	35.8733	0
Htr1d	0	63.6981	33.1391	0	17.4378	6.7863
Htr2a	0	33.4047	0	0	35.0654	22.1266
Htr2c	0	11.584	0	0.584838	17.5631	0
Htr3a	17.6765	88.1372	0	17.9893	87.35	0
Htr5a	0	63.6981	0	0	31.4392	0
Htr7	0	36.8528	59.1995	0	59.092	34.2038
Icam5	10.41	84.2211	0	0	15.8187	0
Igf1	0	36.3882	67.7016	10.3497	63.4541	0
Igf2bp2	50.8134	66.1141	0	48.2719	1.84331	12.3543
Igfbpl1	0	24.1487	16.3642	45.9149	25.2114	6.72405
Iglon5	22.453	88.2998	0	0	21.7561	0
Igsf10	64.4541	59.2609	0	0	65.4312	0
Igsf3	2.9485	31.9577	0	3.0649	19.4866	0
Igsf9	18.2035	59.5165	15.428	0	30.1073	0
Il17b	0	0	0	0	43.8043	30.6859
Impact	16.5809	4.94989	0	0	0	0
Ina	0	24.1487	92.7302	0	0	0
Inadl_loc1	0	0	0	0	0	0
Inpp5j	0	48.9032	0	0	2.00514	0
Insm1	0	11.584	0	0	10.5132	0
Insm2	0	87.0321	49.7421	0	0	0
Ipw	0	0	0	0	0	0
Iqsec3	0	18.6662	0	23.8816	77.1849	0
Isl1	0	68.4372	0	0	16.1698	0
Islr2	0	39.0864	96.3985	0	22.4819	2.62447
Isoc1	22.453	55.4245	0	0	4.62151	0
Itga3	16.5809	71.7427	0	0	7.71704	13.8957
Itgbl1	24.3122	65.155	0	11.3699	24.1292	55.3757
Jag2	0	75.5028	73.013	0	49.3373	23.7995
Jakmip1	0	0	0	0	66.3944	0
Jakmip3	0	92.8432	1.8055	7.02539	42.1391	48.8061
Kank4	4.11462	21.7559	39.0428	38.0526	21.7561	66.746
Kcc2	0	0	0	0	0	0
Kcna3	0	98.8268	96.666	0	0	0
Kcna4	0	67.9394	0	0	28.3838	11.581
Kcnb2	0	0	0	23.8816	42.5024	0
Kcnc1	0.317467	18.0887	31.6488	6.6824	19.6287	37.3226
Kcnc2	0	90.0488	71.0642	0	2.87672	0
Kcnd3	26.0634	56.7453	0	29.1115	41.0071	0
Kcnh2	47.7093	94.5822	64.4918	0	18.7616	42.5949
Kcnh7	0	79.2297	23.4333	4.65672	46.7701	0
Kcnip1	0	0	0	0	0	68.3398
Kcnip2	0	63.6981	0	0	20.7533	45.6329
Kcnip4	0	0	0	0	43.9742	0
Kcnj5	0	49.2317	75.8216	0	48.0341	44.7643
Kcnk2	0	27.6301	0	50.1788	76.0425	0
Kcnk4	0	0	0	0	0	0
Kcnk9	0	18.6662	21.5609	0	2.30647	40.0874
Kcnmb2	0	0	0	0	33.3405	23.6891
Kcnq2	0	89.2191	22.1914	0	43.4005	44.7219
Kcnq5	40.7665	42.4781	0	81.3803	48.1832	0
Kcns2	0	22.6055	65.4471	0	21.7923	0
Kcnt1	76.19	77.4675	47.9079	23.1693	57.775	9.64248
Kctd12	33.0767	51.1367	13.5174	0	23.0634	0
Kctd16	0	63.5023	0	44.1296	28.1194	13.9975
Kctd6	47.8089	14.614	0	40.4066	92.4925	0
Kctd8	0	75.5028	0	0	29.3889	42.1584
Kif21a	84.9214	67.04	0	32.383	56.1283	0
Kif5c	33.2469	29.7806	0	0.250645	61.3789	0
Kitl	0	0	0	0	0	0
Klf5	6.16467	1.60793	0	0	45.9462	0
Klf7	45.4559	16.6584	0	19.0083	19.301	0
Klhdc2	30.9478	68.8952	0	0	32.4176	0
Klhdc8a	9.65473	61.7599	23.548	27.2892	34.6264	14.8245
Klhl1	0	49.2317	0	0	4.62151	17.3861
Klhl29	10.41	59.9678	85.2216	18.8042	37.6607	0
Klhl32	59.661	42.4781	0	45.3755	26.5623	0
Klhl35	19.6975	94.1474	0	25.0923	0.737793	0
Krt73	0	8.07945	0	0	39.537	0
L1cam	0	58.4146	41.1827	0	0	0
L3mbtl1	0	92.1429	0	22.6973	36.3365	0
Lama5	10.41	67.9394	0	34.4204	82.4294	5.95604
Lancl3	21.9758	0	0	3.0649	8.79903	0
Ldoc1	0	0	0	0	24.94	0
Lefty2	0	0	0	0	41.9366	2.76218
Lhfpl3	5.10644	2.15552	0	10.9917	36.8474	4.26155
Lhfpl5	0	49.2317	6.23806	0	14.2286	0
Lhx1	17.4067	56.1579	68.1028	0	16.153	56.3354
Lhx5	0	23.7704	85.833	0	49.4975	29.3035
Lhx6	0	37.8518	84.209	7.02539	10.801	0
Lhx8	0	57.3825	85.7757	0	34.3198	5.95297
Lhx9	0	78.868	39.1574	0	0	38.7995
Lig1	90.5984	75.8745	0	4.65672	49.5205	0
Limk1	33.9109	94.4494	18.1983	35.3703	46.6877	0
Lin28b	0	0	90.2656	0	24.7418	0
Lrp12	83.6266	43.3011	0	0	17.4378	0
Lrrc26	0	56.7453	47.3538	0	0	31.7285
Lrrc3b	0	97.1243	0	0	38.1219	0
Lypd6	0	86.4015	65.9438	10.0097	44.6591	0
Lysmd4	1.91103	38.7611	0	0	0	0
Mab21l1	0	0	0	0	0	7.48146
Mafb	52.0002	13.3098	78.4391	0	2.10559	31.1679
Maged2	41.5425	51.4354	0	0	0	0
Magee1	46.9249	2.15552	0	0	0	0
Magel2	0	49.2317	23.7581	0	0	0
Magi1	82.1243	56.1579	0	4.65672	19.0925	36.0726
Maml3	75.9078	25.4231	0	7.99865	58.8408	0
Man2a1	36.7535	4.02396	0	38.4982	5.71107	0
Map3k15	0	0	0	0	0	0
Map3k9	0	22.6055	91.5839	40.1545	32.496	43.3952
Map7d2	0	55.4245	0	11.6982	39.6995	0
Mapk8	53.0917	14.0432	0	38.3135	39.1686	0
Mapk9	35.7244	11.584	0	31.7909	46.2427	0
March3	0	0	0	0	0	0
March4	0	0	0	0	0	0
March9	0	0	0	0	0	0
Marveld1	19.0708	63.2036	0	29.2375	39.0046	0
Mcf2	0	0.997279	0	0	9.55991	0
Mef2a	51.4732	35.9568	0	0	22.9012	0
Meg3	0	0	0	0	2.30647	0
Megf6	0	80.4875	0	1.77504	22.8273	8.36221
Meis1	12.6925	67.7569	0	85.5027	71.6028	0
Mgat4c	0	4.94989	0	66.0052	16.5351	0
Mgat5b	0	74.4408	77.7703	32.7319	76.5702	0
Mia1	0	0	0	0	0	0
Mical2	19.2742	76.3126	0	23.6999	77.865	0
Micu3	93.1755	4.02396	0	15.4388	29.3889	9.21875
Mid2	11.655	0	0	21.2667	40.7522	0
Mir686	38.6417	15.0753	0	0	0	0
Mirg	0	0	0	0	36.7761	0
Mllt11	36.9403	0	0	49.9223	37.4335	0
Mme	29.7651	57.8671	0	1.15355	59.9067	0
Mrap2	0	15.0753	16.4406	0	50.203	0
Mtap1b	0	0	0	0	0	0
Mum1l1	0	4.94989	0	0	6.92454	0
Myh13	0	18.6662	0	21.2667	61.0256	8.38696
Myo16	85.6642	41.7181	0	33.755	31.3663	0
Myo3b	0	11.584	0	20.8241	47.0489	0
Mypop	33.4253	47.871	0	46.2638	2.10442	0
Myt1l	0	85.9037	88.2786	7.99865	37.0977	32.9846
Nalcn	0	18.6662	0	40.4066	30.3984	42.9211
Nanos2	0	0	0	34.9217	30.207	0
Nap1l3	39.7664	8.07945	0	0	13.4236	0
Nap1l5	22.2165	0	0	32.7319	30.1073	0
Napb	70.986	38.4857	0	14.3513	6.92454	46.2209
Ncam1	73.0568	0	0	28.4372	81.4313	35.3046
Ndrg1	46.0991	44.5423	0	43.9332	24.5141	3.75265
Ndrg4	4.11462	51.4354	0	0	75.9205	0
Ndst3	0	0	0	0	16.1698	48.9315
Ndst4	13.2153	89.7932	0	4.32253	11.5318	11.6287
Neb	0	0	0	3.96488	25.3732	0
Necab1	0	8.07945	0	18.8042	53.6033	45.3044
Necab2	0	69.1308	50.3535	27.1297	20.7533	0
Nell1	0	94.5158	52.5124	4.65672	16.7202	32.4216
Neto1	15.4355	69.1308	0	35.4553	70.286	5.64354
Neud4	0	0	0	0	0	0
Neurod1	0	56.1579	92.6156	0	58.7132	0
Neurod2	0	75.0315	96.8189	0	74.9373	48.6675
Neurod6	0	0	0	0	42.8036	4.91261
Nfe2l3	0	70.0601	79.0122	0	33.0234	0
Nfil3	4.11462	36.3882	0	26.7164	15.6499	13.8904
Ngf	0	0	0	6.6824	44.6783	9.03337
Nhlh1	0	0	0	0	23.0634	0
Nhlh2	0	0	0	0	0	31.6256
Nkain2	50.5602	6.4765	5.93237	42.327	57.6991	4.21205
Nkrf	22.453	66.4526	0	0	0	0
Nkx2-1	0	38.177	37.8009	0	47.2373	0
Nlgn2	0	53.1976	0	0	11.9497	0
Nnmt	39.1605	95.3687	0	0	0.792504	22.2007
Nod1	78.3521	42.0566	0	32.7319	72.751	37.1372
Nomo1	15.4355	97.0248	0	11.6982	36.7761	0
Nos1	0	0	0	0	35.2667	6.16749
Npas1	32.4667	24.1487	25.535	0	48.6361	16.5553
Npas3	7.01955	95.7504	0	3.34047	50.9152	0
Npas4	0	0	0	0	36.0865	0
Npb	0	0	0	0	0	0
Npnt	15.0662	18.0887	0	48.1839	74.9471	0
Nppc	18.2035	46.2283	70.2044	26.2004	26.8933	35.4529
Npy	0	2.76284	94.6981	0	20.8244	56.4328
Npy2r	0	0	0	0	13.4236	18.9062
Nr2f2	69.2223	41.1506	0	46.9351	59.1221	39.5736
Nrip3	0	92.883	93.3989	0	55.3569	47.2896
Nrn1	0	31.2077	0	18.8042	47.6049	0
Nrtn	20.3532	50.4397	0	0	26.5691	43.486
Ntn5	46.9249	21.1984	0	21.2667	18.7126	0
Ntrk1	0	15.0753	99.9904	0	65.5945	42.8628
Nts	0	0	0	0	10.5132	6.93591
Ntsr1	0	56.7453	4.97707	0	44.8624	0
Nudt11	0	8.07945	0	0	6.92454	0
Nxnl2	0	4.94989	0	0	35.8733	0
Nxph1	0	48.2162	61.3011	7.02539	80.4321	37.2896
Nxph2	0	49.2317	0	0	0	0
Nxph3	12.1945	78.3303	0	11.6982	64.1053	31.1891
Nxph4	0	98.256	98.3473	0	13.1648	98.9289
Obsl1	66.6037	94.7514	0	0	31.6235	0
Odz4	0	0	0	0	0	0
Oprd1	0	73.3788	50.3344	0	68.2153	75.0881
Optn	76.7378	85.9037	12.906	0	65.417	9.78019
Osbpl8	47.6138	55.4245	0	84.4175	48.5099	8.5196
Ovgp1	0	0	0	0	57.04	0
Oxr1	84.1412	71.7427	0	43.8042	53.5877	39.9921
Oxtr	0	36.3882	50.0287	40.9929	60.4744	0
P2rx5	2.9485	61.7599	0	0	44.6465	0
Pafah1b3	3.80338	51.734	0	0	0	47.5079
Pafah2	88.2371	53.8547	0	11.3699	15.8329	0
Palm2	21.5276	51.4354	38.3168	4.65672	28.838	0
Palm3	2.9485	64.2457	0	0	39.5998	17.9793
Palmd	50.5602	39.6041	0	34.5172	43.1117	0
Pam	73.8785	52.4409	0	4.65672	4.13958	0
Panx1	28.5948	56.1579	39.4822	1.53465	36.7811	0
Pappa	0	20.747	0	17.9893	38.8916	32.5874
Parm1	18.2035	7.63474	0	7.99865	19.6888	30.7389
Pbx3	58.3413	35.4822	0	27.3056	49.3528	0
Pcdha6	0	0	64.7211	30.0437	42.8612	0
Pcdhb13	0	0	0	0	18.7126	0
Pcdhb3	0	4.94989	0	0	0	0
Pclo	30.9478	2.76284	0	0	4.13958	0
Pcsk1	0	45.2194	0	1.77504	53.221	0
Pdcd1lg2	0	0	0	7.99865	25.7297	0
Pdxk	7.28099	62.0619	0	48.3948	70.5312	49.1075
Pdzk1ip1	0	0.997279	63.6893	0	40.8684	38.1012
Pebp1	33.2469	74.7959	0	10.7162	9.0465	0
Peg13	0	0	0	0	0	0
Peg3	80.1324	18.0887	0	45.4635	37.1436	0
Peg3os	0	0	0	0	0	0
Peli3	2.9485	55.4245	0	45.7214	45.166	0
Penk	0	88.1372	68.0455	0	27.6764	14.6584
Pex5l	0	0	53.3913	0	18.7616	0
Pgf	9.92447	83.1989	47.564	47.5214	69.6615	2.43379
Pik3c2g	0	0	0	21.2667	43.1117	0
Pip5kl1	0	0	0	0	15.9646	0
Pisd-ps1	70.2058	85.1205	42.5965	78.0395	38.0503	9.93812
Pitpnm1	36.7535	98.9529	0	44.1296	49.9067	0
Pkib	0	52.4409	0	36.837	33.9378	0
Plch2	15.2861	98.2228	28.3244	0	19.3897	0
Plek2	0	33.4047	0	0	43.2913	38.7131
Plekha7	0	24.5304	0	4.65672	43.8598	0
Plekhb2	53.2203	20.747	0	5.56951	15.838	0
Plekhd1	0	67.4914	72.65	10.0097	7.02866	40.2569
Plxna3	79.3398	22.2405	0	0	0	0
Plxnd1	0	31.2077	0	27.7454	31.59	20.0026
Pm20d2	15.4355	29.316	0	0	4.62151	0
Pnoc	20.3532	52.4409	74.3504	10.7162	43.3588	30.6807
Podxl2	0	71.7427	0	45.7947	49.1551	36.3586
Polr2m	92.7771	10.3395	0	0	46.1771	0
Pomgnt2	0	83.3815	75.1528	18.8042	74.991	0
Pou3f4	26.7523	21.1984	0	25.4969	24.5083	0
Ppfia4	1.20554	99.1554	0	23.4829	43.5575	46.3989
Ppif	10.41	10.3395	0	0	0	0
Ppm1h	24.4533	42.0566	0	48.1233	40.8503	32.6033
Ppp1r1b	55.8265	63.6981	65.9056	27.3056	66.2687	36.448
Ppp1r2	42.2023	34.7289	0	7.99865	88.653	17.2484
Ppp1r26	28.7276	87.0321	0	0	4.62151	0
Prima1	0	1.84024	0	11.3699	43.1117	32.4868
Prlhr	0	0	95.9209	0	48.2858	71.8618
Prmt2	86.6311	65.5068	7.65189	0	29.2901	0
Prnd	11.904	14.614	0	0	38.8832	0
Prok2	0	82.054	35.2025	0	0.976237	13.6308
Prokr2	0	76.5283	26.2037	0	18.2006	9.85561
Prrt2	0	13.3098	0	46.4191	26.434	0
Prrt4	15.4355	83.3815	95.0229	18.8042	46.0728	0
Prtn3	0	0	48.8823	4.65672	8.79903	30.7632
Ptger2	10.41	46.5601	0	0.0718222	55.9627	0
Pth2r	0	86.677	47.8506	0	34.6356	44.8362
Pthlh	0	29.7806	38.2212	30.9085	44.2213	0
Ptpn20	0	0	0	0	42.718	0
Ptpro	41.5425	84.4368	80.2541	36.2907	4.13958	29.9794
Pttg1	22.453	29.7806	0	0	33.9258	0
Ptx3	0	0	0	4.65672	16.5426	0
Purb	66.529	6.17782	0	51.0365	34.6882	13.5514
Pvalb	48.7882	91.2834	78.2862	0	61.3826	81.29
Pvrl4	0	0	0	0	0	0
Rab3b	0	0	0	13.7327	11.9497	0
Rab6a	98.6534	87.8684	0	7.99865	6.92454	0
Racgap1	13.2153	39.6041	0	0	55.877	17.9635
Ramp3	0	71.4639	40.7623	0	25.7297	0
Rasip1	0	94.3731	0	0	45.7422	0
Rassf5	5.10644	87.9713	0	0	68.4738	0
Rassf6	0	0	0	30.2166	31.7876	0
Rbms1	31.8318	19.8875	0	34.5172	64.2567	0
Rbms3	37.8657	21.1984	0	10.9917	80.0088	0
Rbp4	0	38.177	80.6935	22.2605	11.2165	46.6028
Reln	0	96.892	50.7929	37.1761	24.5522	0
Resp18	0	0	89.2339	0	0.976237	0
Rfx2	76.6133	6.17782	0	7.99865	45.8567	0
Rgmb	47.8089	41.4095	0	17.6815	36.0396	10.151
Rgs16	0	13.6284	0	0	34.4491	0
Rgs4	14.8836	2.36791	62.6194	38.5399	2.30647	0
Rgs8	0	59.9678	0	35.7784	58.6046	0
Rhbdl1	0	71.4639	0	33.497	39.9415	0
Rhov	0	90.4238	0	0	40.4961	0
Rian	0	0	39.7115	0	0	28.321
Rimklb	0	29.7806	90.1318	48.5093	93.2328	46.613
Rims3	0	22.6055	40.1509	0	45.6189	0
Ripk4	0	57.3825	0	0	19.9139	0
Rmrp	80.4436	69.3432	0	0	0	0
Rnf14	93.9349	17.0798	0	0	79.1979	0
Robo2	10.41	0	0	7.99865	66.5091	0
Rpp25	0	81.513	44.679	0	23.0634	0
Rpph1	50.0415	8.07945	0	0	0	0
Rprl3	0	0	0	0	0	20.5217
Rps6ka6	0	0	0	0	16.5426	0
Rsph4a	15.4355	95.6973	30.9228	0	0	0
Rspo1	0	42.4781	5.62667	0	6.84781	0
Rspo3	7.55903	39.6041	67.2812	19.6399	36.7811	7.02595
Rtbdn	0	22.2405	99.9904	0	41.4468	0
Rufy3	54.0918	9.9479	0	41.931	3.39717	0
Rxfp1	0	0	0	0	41.7761	19.0937
Rxfp3	0	41.4095	91.6603	0	0	46.9678
Rxra	22.453	12.9016	14.5873	26.7164	60.1656	0.507426
Samd10	0.778105	33.4047	0	48.4214	3.79238	0
Samd14	75.3393	35.4822	0	0	18.7126	0
Samd3	4.55451	48.9032	0	23.6999	35.2248	0
Sarm1	37.098	87.9713	0	0	14.2286	24.179
Satb1	47.3897	4.57155	74.5224	11.6982	39.0369	17.8628
Satb2	85.4027	35.4822	53.0665	9.31044	15.6499	35.3424
Scamp1	9.02394	49.2317	0	0	73.3089	1.11494
Scg2	0	88.5852	0	49.0648	4.62151	0
Scml4	0	2.15552	0	14.3513	80.481	45.3589
Scn1a	0	8.07945	0	0	41.3118	0
Scn3b	7.55903	59.0286	0	0	74.2096	0
Scn5a	16.5809	55.1391	0	20.0912	61.1013	0
Scn8a	22.453	83.3815	91.9851	14.0112	16.3801	0
Scn9a	0	0	0	4.65672	9.55991	0
Scrt2	0	96.6166	84.3237	0	75.5426	34.5586
Sctr	26.0634	1.84024	23.8728	23.1693	80.3467	0
Scube3	0	16.1904	0	18.8042	40.791	7.77278
Sdk2	28.3334	25.4231	23.739	35.4553	41.7768	1.217
Sema3a	0	62.0619	0	36.3464	52.3826	0
Sema3c	0	95.4683	0	0	36.9473	0
Sema4g	2.9485	11.584	0	0	1.61871	0
Sema6c	22.453	69.5855	0	0	31.5293	0
Serpini1	7.28099	19.8875	0	0	9.55991	0
Setd7	63.8067	33.4047	0	44.4404	53.2946	0
Sez6l2	0	96.1884	49.6656	0	0	0
Sfrp2	0	95.9097	25.726	0	2.30647	3.7995
Sh2d3c	15.4355	89.2191	21.1979	0	31.1784	13.1724
Sh2d4b	0	22.6055	0	11.6982	25.7297	0
Sh3rf3	63.0805	12.9016	87.6863	18.8042	55.6819	49.1976
Shank3	9.32689	45.2194	0.429882	0	63.9324	0
Shd	0	36.8528	12.008	21.2667	18.7126	14.7318
Shh	0	82.7774	0	0	41.622	0
Shisa9	3.80338	59.0286	83.0627	25.8926	11.8664	0
Sik1	35.5833	17.6108	0	0	55.7914	0
Slc10a4	0	0	15.065	0	24.5333	12.9827
Slc17a6	0	8.07945	92.3863	0	32.7303	82.9188
Slc17a8	19.8469	45.538	54.6905	65.3483	88.8348	7.18485
Slc18a3	0	28.4598	74.3313	0	0	41.9348
Slc1a6	0	75.2672	0	0	16.153	0
Slc24a2	0	84.4368	0	33.497	23.672	0
Slc25a3	85.6351	58.4146	0	0	38.5779	43.6149
Slc27a2	0	77.4675	81.9927	0	22.8273	0
Slc32a1	0	12.9016	98.29	0	16.5426	47.9744
Slc34a3	0	0	79.5281	18.2091	83.6581	78.4488
Slc35d3	0	90.7889	87.629	0	26.5691	41.2913
Slc35f4	0	96.298	0	13.7327	80.3811	24.8861
Slc35g2	0	62.8584	0	0	79.9137	0
Slc38a4	0	0	0	0	13.9321	0
Slc39a6	80.8794	51.1367	0	0	6.22091	0
Slc41a3	46.9249	82.2166	0	33.2977	36.56	0
Slc5a6	95.1342	75.5028	0	0	7.39221	0
Slc5a7	0	0.217377	0	0	0.976237	0
Slc6a17	13.2153	64.9061	86.5399	32.0606	49.5205	48.8109
Slc6a3	0	55.4245	58.7791	0	0	0
Slc6a5	0	4.94989	89.9026	15.4388	18.8501	0
Slc6a7	0	0	98.6148	0	50.4288	0
Slc7a3	0	0	0	0	47.0749	0
Slc8a2	0.466863	67.9394	52.1685	4.65672	39.3911	27.3649
Slc8a3	10.41	2.36791	90.9152	18.8042	29.1599	57.7919
Slc9a6	5.10644	35.4822	0	40.9255	33.3172	0
Slc9a7	38.1355	25.9243	0	10.7162	45.6451	0
Slco5a1	47.8089	59.0286	0	13.4143	82.4948	0
Sln	0	33.4047	0	0	27.4488	0
Smoc2	0	93.5733	66.7845	3.34047	42.2961	25.3507
Sncg	0	0	0	0	60.0708	0
Snhg11	0	78.0084	39.8452	0	77.0445	21.6873
Snhg4	13.2153	52.4409	0	0	48.786	0
Snora7a	96.6241	96.829	0	0	0	5.10858
Snord15b	0	83.3815	0	0	0	0
Snord17	0	2.36791	0	0	0	0
Sntb1	44.5885	7.63474	28.4773	26.8278	43.1117	0
Snx16	0.466863	29.316	0	18.8042	48.6563	0
Snx31	0	15.0753	0	0	2.30647	0
Socs2	0.076773	58.4146	0	47.5572	25.9885	42.5503
Socs5	69.7659	50.8181	0	0	27.5607	0
Sox1	0	81.2176	94.3733	0	37.5277	48.1394
Sp8	0	40.3541	94.6217	0	25.3732	45.7715
Sp9	0	4.02396	15.4089	11.6982	34.8438	25.6064
Spag6	0	0	0	20.3257	47.7672	0
Spdef	0	0	0	7.99865	51.3536	21.3243
Sphkap	0	46.5601	0	30.1368	25.2128	0
Spink10	88.3741	91.7712	0	41.7141	29.2633	0
Spint2	0	91.8641	39.807	0	14.2286	0
Spock3	0	18.6662	0	0	25.6862	0
Srcin1	14.4105	48.2162	86.2151	1.77504	49.1717	0
Srrm4	0	62.5796	0	3.96488	11.2165	20.7018
Ssbp2	95.0015	74.4408	0	0.250645	30.8205	0
Sst	0	11.584	70.7776	0	7.39221	39.6246
Sstr2	2.9485	82.7774	6.73481	0	0	2.99917
Sstr4	56.7519	69.1308	0	43.6371	42.9548	0
St18	0	0	0	0.683975	26.5811	0
St6galnac2	0	47.2637	0	0.584838	50.4367	0
St8sia2	70.986	29.316	68.0073	22.6973	62.4956	72.634
Stac	0	11.584	0	15.4388	84.3774	0
Stbd1	0	25.4231	0	0	48.2797	0
Steap2	0	82.4423	0	7.99865	38.6395	0
Stk32a	0	4.30937	0	11.6982	67.583	0
Stk32b	0	68.4372	27.3309	0	0	28.5832
Stmn1	24.6939	92.883	0	0	22.282	36.2897
Stmn2	0	2.76284	0	0	42.7224	35.0372
Stra6	0	7.63474	59.7153	10.0097	33.8024	75.0572
Sult2b1	0	0	15.5617	0	4.13958	5.87871
Sv2a	6.43026	89.5808	0	48.8435	49.5743	2.04184
Sv2b	19.2742	58.4146	86.8647	4.65672	67.7544	0
Syndig1l	0	33.4047	68.7715	18.8042	46.7595	0
Synpr	0	0.997279	0	7.65566	11.5318	0
Syt1	0	97.1243	48.3473	75.5122	32.1491	0
Syt4	0	36.8528	6.67749	0	25.2898	29.8755
Sytl1	0	4.94989	0	0	0	0
Tac1	0	0	0	0	31.8645	0
Tac2	0	0	93.5709	0	18.7616	0
Tacr1	30.3005	78.2009	48.9396	11.6982	75.0906	36.4398
Tas1r1	30.9478	85.1205	0	34.1976	47.9473	0
Tbr1	0	0	0	0	57.7512	0
Tceal7	0	0	0	0	51.1212	0
Tcerg1l	0	85.9037	0	18.2091	62.5378	21.1096
Tcf12	27.0386	24.1487	0	10.9917	66.5039	0
Tcf4	38.787	70.0601	0	1.34117	42.0409	0
Tcfap2d	0	0	0	0	0	0
Tchh	0	0	99.2644	0	35.0918	46.5058
Tcp11	0	92.1429	9.81085	0	22.5049	39.1185
Tdrd6	0	0	0	0	0	0
Tekt2	0	0	0	47.8497	39.3911	0
Th	0	1.60793	58.034	0	38.997	50.7144
Thbs3	94.4039	51.734	0	39.3513	3.96968	0
Thsd7a	88.4737	40.3541	0	17.4	41.7761	0
Tiam2	0	0	0	10.7162	33.1356	0
Tmem130	0	29.7806	72.7646	0	0	23.8321
Tmem132e	10.41	60.3694	0	14.8144	8.76109	36.83
Tmem151a	0	80.4875	70.3955	0	0	39.1955
Tmem200a	47.9375	43.3011	0	5.30658	31.9383	41.3586
Tmem53	39.3597	79.5782	0	4.65672	43.0533	0
Tmem65	71.7371	61.7599	0	0	49.1367	0
Tmem90a	0	0	0	0	0	0
Tmem91	9.32689	93.2845	63.9759	0	48.4701	0
Tmtc4	9.92447	74.6034	0	0.0923429	36.2935	0
Tnc	44.1984	16.6584	0	7.99865	80.2878	32.0418
Tnfaip8l3	0	92.9693	0	0	35.3891	16.687
Tnfsf13b	0	0	0	0	54.8866	0
Tnnt1	0	39.9625	0	0	26.2641	0
Tox2	0	74.4408	48.7486	32.383	89.6244	0
Tox3	1.20554	65.5068	0	14.0112	57.4521	0
Tpt1p	0	0	0	0	0	0
Trank1	0	86.7699	34.6293	4.32253	21.6914	8.05879
Trfr2	0	0	0	0	0	0
Trh	0	4.94989	65.0841	0	16.1698	0
Trhde	0	86.9259	0	0	2.40391	38.3713
Trim36	13.2153	53.1976	68.7333	0	12.9581	42.5041
Trim62	34.2263	16.1904	0	21.2667	49.1866	0
Trim66	0	81.2176	0	39.9288	41.3966	0
Trim67	0	56.4234	89.8261	21.2667	57.5017	0
Trp73	0	0	89.2912	0	0	0
Trpc4	0	95.5546	8.87467	0	40.9052	2.82473
Trpc7	0	0	0	39.4011	92.1476	28.9613
Trpv1	30.1635	30.8493	0	33.0661	46.2076	9.36056
Tsix	0	0	0	0	43.611	0
Tspyl4	56.7519	38.4857	0	0	39.3911	26.7929
Ttc39a	68.3259	18.0887	0	3.60723	6.22091	0
Ttc39b	78.7629	64.9061	0	43.2297	34.7778	0
Ttr	0	0.217377	0	21.2667	35.2248	23.4878
Tubb3	59.1547	49.2317	0	0	1.61871	0
Tuft1	0	0	0	40.1545	44.6242	0
Ubash3b	0	0	0	36.7803	28.6998	23.7262
Ubfd1	63.4332	56.9876	0	11.6982	44.9887	0
Ubxn2a	32.4667	49.2317	0	0	10.5132	0
Uchl1	31.9023	61.7599	0	1.53465	21.7297	0
Unc5b	1.20554	87.4635	0	28.4372	14.3167	0
Upp2	73.3639	43.3011	0	30.4981	56.7149	0
Usp13	23.9553	32.9434	0	7.65566	27.3168	0
Usp28	61.4703	65.5068	0	0	67.7276	0
Usp29	80.1324	18.0887	0	0	20.2953	0
Vamp2	89.2704	94.6187	0	0	48.2797	0
Vash2	16.5809	4.30937	0	0	44.5363	17.7622
Vax1	0	41.7181	0	0	70.0163	5.26218
Vgf	0	27.265	95.1376	4.65672	65.6161	0
Viaat	0	0	0	0	0	0
Vmn2r1	0	0	0	0	0	0
Vsnl1	0	0.217377	0	26.7164	20.7533	24.7613
Vstm2a	0	75.2672	0	41.1083	34.1678	0
Vstm2l	0	4.94989	0	0	26.1048	19.4348
Vstm5	0	0	0	0	2.22631	0
Vsx2	0	0	0	0	16.5426	30.3177
Vwc2	0	84.7521	0	41.2053	84.1218	13.2018
Vwc2l	0	0	0	6.6824	16.5712	0
Wdr6	81.9251	63.6981	0	41.6466	35.5165	0
Wif1	5.10644	0.409863	98.6912	42.0542	55.6494	77.4061
Wscd2	0	78.5361	0	25.6611	26.1048	0
Xkr6	1.71183	45.8898	18.6951	34.3266	53.3827	6.33739
Xkr7	0	94.3731	76.8915	0	33.0234	0
Ybx2	0	32.4655	57.9385	0	0	35.2269
Zbtb16	64.7778	46.5601	37.8582	4.65672	16.9521	0
Zdbf2	0	0	81.1139	0	43.0992	0
Zfhx1b	0	0	0	0	0	0
Zfp385a	0	25.4231	0	7.02539	31.4001	0
Zfp385b	0	11.584	41.2782	37.8972	77.5911	14.9629
Zfp57	32.4667	73.3788	0	0	61.3826	0
Zfp618	0	60.8307	0	23.8816	42.0238	0
Zfp941	0	0	34.935	4.65672	70.4676	0
Zic1	65.2716	12.9016	0	44.071	31.0468	0
Zic2	62.2837	89.1129	83.5212	42.6111	26.1219	66.8566
Zic3	38.1355	11.2422	0	0	40.0698	0
Zic4	0	12.9016	0	49.081	39.9002	0
Zic5	40.4884	0	39.5969	38.4982	38.477	28.0323

## Sheet: adult human dermal fibroblasts
	Promoter					Genebody
Gene	H3K27ac	H3K4me3	H3K4me1	H3K27me3	H3K9me3	H3K27ac	H3K4me3	H3K4me1	H3K27me3	H3K9me3
1500016L03Rik	0	0	0	0	0	0	0	0	0	0
1600029O15Rik	0	0	0	0	0	0	0	0	0	0
1700001K23Rik	0	0	0	0	0	0	0	0	0	0
1700023F06Rik	0	0	0	0	0	0	0	0	0	0
2310001H17Rik	0	0	0	0	0	0	0	0	0	0
2310030G06Rik	0	0	0	0	0	0	0	0	0	0
2310042E22Rik	0	0	0	0	0	0	0	0	0	0
2410066E13Rik	0	0	0	0	0	0	0	0	0	0
2410076I21Rik	0	0	0	0	0	0	0	0	0	0
2410137F16Rik	0	0	0	0	0	0	0	0	0	0
2610002M06Rik	0	0	0	0	0	0	0	0	0	0
2610018G03Rik	0	0	0	0	0	0	0	0	0	0
2610203C20Rik	0	0	0	0	0	0	0	0	0	0
2700090O03Rik	0	0	0	0	0	0	0	0	0	0
2900056M20Rik	0	0	0	0	0	0	0	0	0	0
3110047P20Rik	0	0	0	0	0	0	0	0	0	0
3110082D06Rik	0	0	0	0	0	0	0	0	0	0
4930506M07Rik	0	0	0	0	0	0	0	0	0	0
4930539E08Rik	0	0	0	0	0	0	0	0	0	0
4930563E22Rik	0	0	0	0	0	0	0	0	0	0
5330417C22Rik	0	0	0	0	0	0	0	0	0	0
5330426P16Rik	0	0	0	0	0	0	0	0	0	0
5330434G04Rik	0	0	0	0	0	0	0	0	0	0
5730522E02Rik	0	0	0	0	0	0	0	0	0	0
5930412G12Rik	0	0	0	0	0	0	0	0	0	0
6330409D20Rik	0	0	0	0	0	0	0	0	0	0
6430573F11Rik	0	0	0	0	0	0	0	0	0	0
6430598A04Rik	0	0	0	0	0	0	0	0	0	0
9130024F11Rik	0	0	0	0	0	0	0	0	0	0
A230073K19Rik	0	0	0	0	0	0	0	0	0	0
A330076H08Rik	0	0	0	0	0	0	0	0	0	0
A330102I10Rik	0	0	0	0	0	0	0	0	0	0
A430107P09Rik	0	0	0	0	0	0	0	0	0	0
A530058N18Rik	0	0	0	0	0	0	0	0	0	0
A830018L16Rik	0	0	0	0	0	0	0	0	0	0
A830082N09Rik	0	0	0	0	0	0	0	0	0	0
A930005I04Rik	0	0	0	0	0	0	0	0	0	0
A930038C07Rik	0	0	0	0	0	0	0	0	0	0
Abcc8	0	0	0	74.5979	0	0	0	0	73.8931	0
Abhd14b	63.2323	64.8449	99.5877	0	0	0	0	0	0	0
Ablim1	24.2862	10.0991	69.2584	78.8901	0	0	0	0	0	0
Ablim2	0	26.0779	0	87.3945	0	0	0	0	0	62.2804
Ablim3	38.7009	65.2632	34.0577	0	0	0	0	0	0	0
Ache	0	0	70.6107	78.0725	0	0	0	0	0	0
Acot7	47.1471	51.1339	58.0136	0	0	0	0	0	0	0
Acta1	0	0	0	88.5853	0	0	0	76.9579	77.1009	0
Adamts14	48.5313	38.6639	20.905	0	0	88.4608	11.3471	96.263	0	0
Adamts15	17.9	14.7588	4.26371	69.2571	0	94.9981	0	91.9059	1.51355	0
Adamts17	0	0	0	30.9562	0	0	67.8442	0	0	0
Adar	96.9864	11.8205	0.569595	0	0	0	0	0	0	0
Adcyap1	0	0	0	30.9562	0	0	0	0	5.7003	0
Afap1	42.0512	60.1071	1.59207	0	0	0	0	0	0	11.1806
Agtpbp1	32.3171	62.541	17.4925	0	0	0	0	0	0	0
AI504432	0	0	0	0	0	0	0	0	0	0
AI606473	0	0	0	0	0	0	0	0	0	0
AI854703	0	0	0	0	0	0	0	0	0	0
Ajap1	0	0	0	70.9366	0	0	0	0	0	62.8343
Akap7	15.1808	7.85328	53.0154	0	0	0	0	0	0	0
Alg2	99.1237	68.1615	81.8504	0	0	0	0	0	0	0
Alk	0	7.85328	89.5354	30.9562	0	0	0	0	0	0
Aloxe3	0	61.6203	39.4593	95.73	0	0	0	0	88.0949	0
Amy1	0	0	0	0	0	0	0	0	0	0
Angpt1	8.07193	91.1659	15.615	0	0	0	0	0	0	0
Ank1	78.4799	0	92.4101	85.395	0	0	0	0	0	0
Ankrd34b	0	0	37.2824	75.4066	0	0	0	0	0	0
Ankrd35	0	47.4149	98.4206	0	0	0	0	0	0	0
Ankrd55	0	0	0	14.0185	0	0	0	0	0	0
Ankrd6	0	7.29083	9.84549	42.3309	0	0	0	0	0	0
Aox4	0	0	0	0	0	0	0	0	0	0
Apba1	0	62.0606	64.524	0	0	0	0	0	0	0
Araf	62.3103	49.5406	57.014	0	0	0	0	0	0	0
Arhgap24	12.1542	13.3997	46.5431	0	0	0	0	0	0	0.0553885
Arhgap36	0	0	0	0	0	0	0	0	0	0
Armcx2	0	53.1835	31.6245	0	0	0	0	0	0	0
Armcx4	37.0868	2.92134	0	0	0	0	0	0	0	0
Arnt2	0	1.55825	0	82.6313	0	41.72	0	46.6037	59.2395	0
Arrb1	5.01724	57.6231	92.8211	0	0	0	0	30.7061	80.5648	0
Arx	0	0	0	65.4359	0	0	0	0	0	0
Arxes1	0	0	0	0	0	0	0	0	0	0
Asphd1	15.1808	18.9942	0	0	0	0	0	0	0	0
Astn1	0	8.02142	0	64.8405	0	0	0	0	94.0437	0
Avp	0	0	0	80.7296	0	0	0	0	0	0
AW555464	0	0	0	0	0	0	0	0	0	0
B230216G23Rik	0	0	0	0	0	0	0	0	0	0
B4galt5	15.1808	12.6371	0	0	0	0	0	0	0	0
B630019K06Rik	0	0	0	0	0	0	0	0	0	0
Baiap2l2	0	0	0	0	0	0	0	0	0	0
Baiap3	0	0	69.2584	89.8116	0	0	0	0	97.8991	0
Barhl1	0	20.6695	14.8057	96.9386	0	0	0	0	0	0
Barhl2	0	0	0	97.2674	0	0	49.7615	26.6171	97.8238	0
BC005764	0	0	0	0	0	0	0	0	0	0
BC024139	0	0	0	0	0	0	0	0	0	0
BC030867	0	0	0	0	0	0	0	0	0	0
BC089491	0	0	0	0	0	0	0	0	0	0
Bcat1	24.556	35.8657	34.0577	0	0	0	0	10.172	1.67922	0
Bcl11a	0	18.0775	58.0136	80.7296	0	0	0	0	0	0
Bcl11b	0	10.0991	0	88.5853	0	21.4676	23.478	45.1067	30.0075	0
Bdnf	17.9	52.9414	26.1975	19.9458	0	5.60475	0	57.0048	46.378	0
Bean1	0	31.9766	53.0154	44.2504	0	0	0	56.5468	0	0
Bhlhe22	0	19.7688	0	4.06558	0	0	0	0	0	0
Blcap	0.841095	3.39371	95.957	0	0	0	0	0	0	0
Bmp3	0	45.8757	58.0136	19.9458	0	0	0	0	0	0
Bmp5	0	0	0	0	0	0	0	0	0	0
Btbd11	0	13.5799	0	70.9366	0	0	0	13.7582	21.9955	0
Btbd2	0	30.3032	9.84549	0	0	0	0	0	0	24.6637
C1ql1	0	44.5146	0	94.8325	0	0	4.73648	0	67.7485	0
Cacna1c	38.7009	39.7768	26.1975	0	0	0	0	0	50.369	37.5138
Cacna1g	0	16.9225	65.6683	40.056	0	0	0	0	0	0
Cacna1h	0	0	0	88.0521	0	0	0	0	0	0
Cacna2d1	32.3171	88.5198	0	0	0	0	0	0	0	0
Cacna2d2	0	0	0	19.9458	0	0	0	0	0	0
Cacna2d3	0	0	0	75.4066	0	0	0	0	0	0
Cacnb4	0	42.8693	0	50.6132	0	0	0	0	0	0
Cacng2	0	0	0	15.9202	0	0	0	0	0	0
Cacng5	0	0	0	0	0	0	0	0	43.3509	0
Calb1	0	0	0	25.5443	0	0	0	0	0	0
Calb2	0	16.194	58.0136	0	0	0	0	0	0	0
Calca	0	16.194	0.569595	91.66	0	0	0	0	92.2515	0
Caln1	0	0	0	0	0	0	0	0	0	0
Camk2d	91.4377	96.5322	0	0	0	0	0	0	0	24.6637
Card10	20.6145	51.7004	29.9145	0	0	0	0	0	0	0
Carhsp1	48.5313	14.7588	81.8504	0	0	0	0	0	0	0
Casz1	0	0	0	65.4359	0	0	39.2435	0	47.9593	0
Cbln2	0	0	0	30.9562	0	43.7547	0	0	0	53.9721
Cbln4	0	0	0	0	0	0	0	0	0	0
Ccbe1	88.8382	94.0582	15.615	0	0	82.0365	53.7597	82.8455	0	0
Ccdc109b	0	0	0	0	0	0	0	0	0	0
Ccdc116	0	0	0	0	0	0	0	0	0	0
Ccdc136	0	13.5799	31.6245	42.3309	0	0	0	0	0	0
Cck	0	1.55825	15.615	52.9592	0	0	0	0	0	0
Cckar	0	26.0779	0	74.5979	0	0	0	0	0	0
Ccl27b	0	0	0	0	0	0	0	0	0	0
Ccnh	32.3171	9.45857	65.6683	0	0	0	0	0	0	0
Cd24a	0	0	0	0	0	0	0	0	0	0
Cd274	48.3319	59.0142	29.9145	0	0	0	0	0	0	0
Cdh7	0	0	0	0	0	0	0	0	0	67.7401
Cdh8	0	0	0	65.4359	0	0	0	0	0	40.9954
Cdk5r1	0	18.0775	0	0	0	0	0	0	0	0
Cdkl1	8.07193	28.8201	0.323489	0	0	0	0	0	0	0
Cdkl2	0	64.0723	0	0	0	0	0	0	0	0
Cds2	84.6386	92.0006	71.0014	0	0	0	0	0	0	0
Ceacam16	0	0	0	0	0	22.6545	0	35.6999	0	94.5007
Cecr6	0	0	0	0	0	0	0	0	0	0
Celf4	0	19.963	0	19.9458	0	0	0	0	0	0
Celf6	0	37.0086	82.576	0	0	0	0	0	0	0
Celsr3	58.3429	39.4225	0	0	0	0	0	0	0	0
Centg2	0	0	0	0	0	0	0	0	0	0
Chac1	57.3481	58.2156	4.95636	0	0	0	0	46.9165	0	0
Chat	0	0	0	80.7296	0	0	0	17.4003	80.0678	0
Chl1	0	0	0	0	0	0	0	0	0	32.6871
Chodl	0	0	0	0	0	0	0	0	0	0
Chrm3	0	0	0	30.9562	0	0	0	15.8027	83.366	0
Chrna3	0	0	0	37.4967	0	0	0	0	0	0
Chrna5	0	8.02142	11.8016	4.06558	0	0	0	0	0	0
Cib2	58.9811	46.4602	37.2824	0	0	0	0	0	0	0
Cidea	0	0	0	82.2314	0	94.9416	56.1677	88.599	87.7033	0
Cilp2	0	0	31.6245	44.2504	0	0	0	0	30.0075	0
Cish	0	38.2156	20.905	0	0	0	0	0	0	0
Cited2	71.1083	96.6143	85.6409	0	0	0	0	0	0	0
Cldn3	0	0	0	50.6132	0	0	0	0	0	0
Clnk	0	0	0	0	0	0	0	0	0	0
Clrn1	0	0	50.9832	0	0	0	0	0	0	0
Clstn2	0	0	0	30.9562	0	0	0	0	0	0
Clvs1	0	0	0	0	0	0	0	0	0	0
Cnr1	0	16.194	0	92.442	0	0	0	0	0	0
Cntn2	0	0	0	14.0185	0	0	0	0	51.0919	0
Cntn5	0	0	0	44.2504	0	0.254333	0	38.2248	0	24.6162
Cntnap2	0	0	0	0	0	0	0	0	0	41.9449
Cntnap3	0	0	0	0	0	0	0	0	0	0
Cntnap4	0	0	0	0	0	0	0	0	0	31.3262
Cntnap5a	0	0	0	0	0	0	0	0	0	0
Cntnap5c	0	0	0	0	0	0	0	0	0	0
Col18a1	17.0624	0.199159	90.596	68.3951	0	0	0	0	0	0
Col19a1	0	8.02142	50.9832	78.8901	0	0	0	0	0	0
Col25a1	0	41.7164	0	19.9458	0	0	0	0	0	0
Col26a1	0	0	0	73.567	0	0	0	0	0	0
Col6a2	78.6582	49.5406	14.8057	0	0	0	0	0	0	0
Coprs	7.50886	1.27602	42.1513	0	0	56.2453	0	86.1524	0	0
Cort	40.3456	21.5462	95.1401	0	0	0	0	0	0	0
Cox7b	27.8875	24.5406	0	0	0	0	0	0	0	0
Cpne4	0	21.5462	0	74.1447	0	0	0	0	0	0
Cpne5	0	0	59.4979	75.4066	0	0	0	0	0	0
Cpne7	17.0624	3.9942	64.524	0	0	0	0	97.4137	0	0
Crabp1	0	0	0	83.0579	0	20.1865	26.0904	48.4806	39.631	0
Crabp2	10.2844	71.4121	50.9832	0	0	0	22.9328	35.9457	0	0
Crh	0	41.7164	76.908	83.2445	0	0	0	0	0	0
Crhbp	0	0	0	54.8698	0	0	0	0	0	0
Crhr2	0	0	0	4.06558	0	0	0	0	0	0
Crmp1	0	0	0	10.535	0	0	0	0	0	0
Csdc2	0	33.5598	99.6359	0	0	0	0	0	0	0
Ctxn2	0	0	0	40.056	0	0	0	0	0	0
Cul7	81.4619	51.9265	76.908	0	0	0	0	0	0	0
Cux2	0	0	0	30.9562	0	0	0	0	0	0
Cxadr	0	20.6695	29.9145	14.0185	0	0	0	0	0	0
Cxcl11	0	0	0	4.06558	0	0	0	0	0	0
Cxcl12	3.41248	55.9237	0	0	0	79.3048	10.3476	58.2002	51.7244	0
Cxcr4	0	20.5935	0	52.9592	0	0	0	0	0	0
Cxcr7	0	0	0	0	0	0	0	0	0	0
Cxx1c	0	0	0	0	0	0	0	0	0	0
Cyb561	32.3171	35.0731	20.905	0	0	0	0	0	0	0
Cygb	0	1.27602	17.4925	0	0	55.1526	0	99.1677	0	0
Cyp4x1	0	0	0	0	0	0	0	0	0	0
D0H4S114	0	0	0	0	0	0	0	0	0	0
D130043K22Rik	0	0	0	0	0	0	0	0	0	0
Dach1	0	13.5799	0	30.9562	0	0	18.9573	0	0	50.2216
Dact1	0	79.5887	15.615	93.8017	0	63.7622	0	30.6167	73.4864	0
Dapk1	0	34.2424	0	0	0	0	0	0	0	54.9375
Dcaf7	57.5663	45.4454	37.2824	0	0	0	0	0	0	0
Dcx	0	0	0	0	0	0	0	0	0	0
Deptor	0	73.73	0	0	0	0	0	0	0	0
Dhrs3	25.6563	34.2424	87.9878	0	0	62.1044	34.7229	59.6749	0	5.68919
Diras1	17.9	16.194	76.908	0	0	67.662	0	53.4633	0	62.8343
Dkk3	25.6563	37.5911	53.0154	0	0	0	0	0	0	0
Dlat	70.1394	92.7592	15.615	0	0	0	0	0	0	0
Dleu7	0	0	17.4925	83.0579	0	32.1119	0	47.598	0	54.4153
Dlx1	0	12.6371	83.4767	52.9592	0	0	0	0	0	0
Dlx1as	0	0	0	0	0	0	0	0	0	0
Dlx1os	0	0	0	0	0	0	0	0	0	0
Dlx2	0	32.7012	20.905	0	0	0	0	0	0	0
Dlx5	0	7.29083	0	74.1447	0	0	0	0	0	0
Dlx6	0	10.0991	0	88.5853	0	0	0	0	0	0
Dlx6os1	0	0	0	0	0	0	0	0	0	0
Dnahc1	0	0	0	0	0	0	0	0	0	0
Dnajc12	0	16.194	20.905	0	0	79.1541	97.1036	0	84.6913	0
Dnajc27	94.7927	68.0514	39.4593	0	0	0	0	0	0	54.9375
Dnajc5	17.9	14.7588	73.4016	0	0	0	0	0	0	0
Dnajc6	37.0868	40.9117	0	0	0	28.1556	92.174	75.9077	0	0
Dnm3	67.8378	41.5823	46.5431	0	0	0	0	28.2818	0	0
Doc2b	0	0	0	30.9562	0	0	0	0	0	0
Dpp6	0	0	0	0	0	0	0	0	0	0
Dpysl4	0	0	0	82.7113	0	0	0	0	0	0
Dpysl5	0	0	0	75.4066	0	0	0	0	0	0
Drd1a	0	0	0	0	0	0	0	0	0	0
Drd2	0	0	0	14.0185	0	0	0	10.2279	36.9804	0
Dscaml	0	0	0	0	0	0	0	0	0	0
Dsp	0	17.3789	0	14.0185	0	0	0	0	0	0
Dtna	40.9415	33.9241	34.0577	0	0	0	0	17.4003	12.4623	0
Dusp4	38.7009	3.65793	0	54.31	0	0	0	0	0	0
Dync1i1	0	24.7548	0	1.97725	0	0	0	0	0	0
Dynll2	44.8314	10.0991	65.6683	0	0	0	0	0	0	0
E130003G02Rik	0	0	0	0	0	0	0	0	0	0
E130309F12Rik	0	0	0	0	0	0	0	0	0	0
E230016M11Rik	0	0	0	0	0	0	0	0	0	0
E330013P04Rik	0	0	0	0	0	0	0	0	0	0
Ebf2	13.9537	60.4874	20.905	15.9202	0	0	0	0	0	0
Ebf3	3.41248	53.8881	17.4925	15.9202	0	82.6771	38.562	52.8377	82.372	0
Ece2	0	0	0	97.4185	0	0	0	0	0	0
Ecel1	0	0	0	54.8698	0	0	0	0	0	0
Eepd1	25.6563	12.3149	59.4979	0	0	0	0	0	0	0
Efna3	0	0	39.4593	14.0185	0	0	0	0	45.3238	0
Efna5	36.9742	62.0606	0	0	0	0	0	0	0	0
Egln3	0	31.4422	0	85.395	0	0	0	0	64.1792	0
Egr1	85.8281	39.941	71.0014	0	0	0	0	0	0	0
Eif4a2	95.9799	98.9702	0	0	0	0	0	0	0	0
Elavl2	0	46.9506	0	50.6132	0	0	0	0	0	0
Elfn1	0	0	0	0	18.8961	0	0	0	0	64.3694
Elmo1	0	0	0	15.9202	0	0	0	0	0	86.6355
Elmod1	0	29.6807	17.4925	63.001	0	0	0	25.9915	0	0
Elovl4	0	47.1187	59.4979	91.66	0	0	0	0	0	0
Emc9	72.7061	10.0991	86.8384	0	0	0	0	0	0	0
Eme2	0.00117308	10.0991	82.576	0	0	0	0	0	0	0
Emx2	10.2844	70.7076	4.95636	0	0	73.0313	66.4811	70.0983	66.1521	0
Entpd3	0	8.02142	0	54.8698	0	0	0	0	0	0
Eomes	0	28.8201	5.57797	93.1529	0	0	0	0	0	29.7436
Epb4.1l1	0	0	0	0	0	0	0	0	0	0
Epha6	0	13.5799	31.6245	85.395	0	0	0	0	0	86.6355
Epha7	0	10.0991	0	92.442	0	0	0	0	0	22.733
Epha8	0	0	0	30.9562	0	0	0	0	15.5497	0
Esm1	17.9	25.8757	65.6683	0	0	0	0	0	0	0
Etnk2	0	1.55825	0	42.3309	0	0	0	0	0	0
Ets1	98.4527	93.4257	29.9145	15.9202	0	37.7072	0	55.5971	16.4684	0
Ets2	45.3781	38.6639	34.0577	0	0	0	0	0	0	0
Etv1	38.3138	16.194	50.9832	0	0	0	0	0	0	0
Evl	30.6794	24.7548	99.3619	0	0	30.2845	0.806452	99.3241	30.0075	0
Eya2	0	0	0	70.0124	0	0	0	0	0	0
F730043M19Rik	0	0	0	0	0	0	0	0	0	0
Faim2	0	13.5799	42.1513	0	0	0	0	0	26.0015	0
Fam123c	0	0	0	0	0	0	0	0	0	0
Fam131c	94.7927	20.6695	62.6541	0	0	97.4472	0	99.9832	87.8087	0
Fam150b	0	0	0	0	0	0	0	0	0	0
Fam159b	0	0	0	0	0	0	0	0	0	0
Fam167a	13.9537	41.268	65.6683	52.9592	0	0	0	0	0	0
Fam183b	0	0	0	0	0	0	0	0	0	0
Fam20c	0.841095	64.1904	34.0577	0	0	0	0	0	0	72.5036
Fam216a	62.3103	73.2356	0	0	0	0	0	0	0	0
Fam43a	0	23.5178	29.9145	0	0	0	0	0	0	0
Fam63b	0	0	0	0	0	0	0	0	0	0
Fam65b	0	0	0	0	0	0	0	0	0	0
Fgf11	0	0.199159	79.4933	89.5628	0	0	0	0	0	0
Fgf18	0	17.6091	20.905	0	0	0	0	0	0	0
Fgf9	0	41.7164	0	90.9402	0	0	84.7001	10.3061	84.0286	0
Fibcd1	0	17.6091	78.4429	25.5443	0	0	0	0	0	0
Fibin	29.9263	68.726	98.9001	0	0	69.3576	4.19128	51.2289	0	83.3439
Flot1	28.7908	74.5066	71.0014	0	0	0	0	0	0	0
Flrt3	56.29	14.7588	0	0	0	0	0	0	0	0
Fmn1	64.5837	0.961769	31.6245	74.5979	0	0	0	28.2818	0	0
Fosl2	98.7718	49.5406	87.9878	0	0	0	0	0	0	0
Foxo6	0	24.7548	43.5797	27.6237	0	66.9084	0	36.2697	90.8961	0
Foxred2	0	25.8757	0	0	0	0	0	0	0	0
Frmd7	0	0	0	0	0	0	0	0	0	0
Frmpd3	0	0	0	0	0	0	0	0	0	0
Fstl5	0	14.7588	0	0	0	0	0	0	0	0
Fut7	0	0	0	0	0	0	0	0	0	0
Gabarapl1	21.757	37.0086	50.9832	0	0	0	0	0	0	0
Gabra5	0	0	0	30.9562	0	0	0	0	0	0
Gabrg2	0	0	0	0	0	0	0	0	0	0
Gad1	0	27.1527	43.5797	80.7296	0	0	0	0	0	0
Gad2	0	0	0	25.5443	0	0	0	0	0	0
Galntl6	0	5.51341	0	0	0	0	0	0	0	0
Garnl3	0	0	0	0	0	0	0	0	0	0
Gat1	0	0	0	0	0	0	0	0	0	0
Gatsl2	0	0	0	0	0	0	0	0	0	0
Gbx2	0	39.7768	0	99.018	0	0	0	0	0	0
Gcgr	0	0	0	1.97725	0	0	0	0	0	0
Gdf5	5.01724	22.9093	98.7885	0	0	0	0	0	0	0
Gfpt2	17.0624	27.3769	42.1513	0	0	0	0	0	0	0
Ggct	42.0512	67.3129	73.4016	0	0	0	0	0	0	0
Gipc2	0	35.0731	0	10.295	0	17.3417	47.5352	59.5073	0	0
Gipr	0	16.194	53.0154	75.4066	0	0	47.9668	99.7821	94.3148	0
Gjd2	0	0	0	4.06558	0	30.5482	14.0277	3.07787	38.6973	0
Gldn	35.109	27.3769	0.569595	52.9592	0	0	0	0	0	0
Gli1	47.4967	63.6779	46.5431	50.4799	0	0	0	0	0	0
Glra2	0	0	0	0	0	0	0	0	0	0
Gm10035	0	0	0	0	0	0	0	0	0	0
Gm10406	0	0	0	0	0	0	0	0	0	0
Gm14204	0	0	0	0	0	0	0	0	0	0
Gm14434_loc1	0	0	0	0	0	0	0	0	0	0
Gm14434_loc4	0	0	0	0	0	0	0	0	0	0
Gm15612	0	0	0	0	0	0	0	0	0	0
Gm15708	0	0	0	0	0	0	0	0	0	0
Gm1604b_loc1	0	0	0	0	0	0	0	0	0	0
Gm16532	0	0	0	0	0	0	0	0	0	0
Gm3020_loc1	0	0	0	0	0	0	0	0	0	0
Gm3494_loc2	0	0	0	0	0	0	0	0	0	0
Gm5087	0	0	0	0	0	0	0	0	0	0
Gm514	0	0	0	0	0	0	0	0	0	0
Gm5424	0	0	0	0	0	0	0	0	0	0
Gm5607	0	0	0	0	0	0	0	0	0	0
Gm5741	0	0	0	0	0	0	0	0	0	0
Gm5796	0	0	0	0	0	0	0	0	0	0
Gm9962	0	0	0	0	0	0	0	0	0	0
Gnas	10.2844	47.4149	90.1317	10.535	0	0	0	0	0	0
Gng2	20.1053	4.54864	80.1606	0	0	0	0	44.604	0	0
Gng4	0	16.9225	0	74.1447	0	31.7728	0	70.1207	0	0
Gnl1	84.5166	64.4145	73.9598	0	0	0	0	0	0	0
Gnl3l	46.5652	42.4129	0	0	0	0	0	0	0	0
Gnrh1	0	0	0	0	0	0	0	0	0	0
Got2	0	34.963	15.615	0	0	46.0908	58.1895	28.2818	0	0
Gpc4	0	0	0	44.2504	0	0	0	0	0	0
Gpr12	0	8.02142	0	44.2504	0	0	6.64471	0	30.0075	0
Gpr123	0	0	0	0	0	0	0	0	0	0
Gpr126	0	0	0	0	0	0	0	0	0	0
Gpr151	0	0	0	0	0	0	0	0	0	0
Gpr176	95.3276	92.3068	26.1975	0	0	0	0	15.8027	0	0
Gpr22	0	0	31.6245	0	0	0	0	0	0	0
Gpr26	0	0	0	80.7296	0	0	30.5884	25.1201	15.4443	0
Gpr3	31.6625	4.54864	94.6377	0	0	0	0	10.3061	0	0
Gpr61	0	0	0	14.0185	0	0	0	67.4282	34.2395	0
Gpr83	0	25.7036	45.5714	52.9592	0	0	0	0	0	0
Gprin3	0	18.9942	43.5797	54.8698	0	0	0	0	0	0
Grem2	25.6563	98.6719	53.0154	0	0	19.5648	27.2944	75.8072	0	0
Gria1	0	9.45857	0	0	0	0	0	0	0	0
Gria4	0	1.55825	0	54.8698	0	0	0	0	0	0
Grik1	0	25.7036	0	70.0124	0	0	0	0	0	0
Grik2	0	0	0	0	0	0	0	0	0	37.134
Grin2b	0	0	0	50.6132	0	0	43.3553	24.7179	45.9864	0
Grip1	0	0	0	0	0	0	0	0	88.0949	0
Grm2	0	0	0	54.8698	0	0	0	0	0	0
Grpr	0	0	0	0	0	0	0	0	0	0
Gse1	40.9415	3.11549	98.2633	0	0	58.6191	65.2999	45.0955	0	0
Has3	0	16.9225	20.905	0	0	0	0	7.14445	0	0
Hcn1	0	0	0	40.056	0	0	0	0	0	11.1806
Hcn4	0	0	0	10.535	0	0	0	0	0	0
Hdac11	58.9811	49.5406	0	0	0	0	0	0	0	0
Hdac6	84.7793	59.0142	12.3598	0	0	0	0	0	0	0
Hdac9	24.556	37.5911	65.6683	30.9562	0	0	0	0	0	29.1106
Hdgfrp3	0	0	0	0	0	0	0	0	0	0
Heatr8	0	0	0	0	0	0	0	0	0	0
Hexim2	37.0868	89.3905	73.4016	0	0	0	0	57.3288	0	0
Hmga1-rs1	0	0	0	0	0	0	0	0	0	0
Hmgb3	24.556	29.6807	0	0	0	0	0	0	0	0
Hmgcll1	0	3.39371	0	44.2504	0	0	0	0	0	0
Hrh2	0	0	0	0	0	0	0	0	0	0
Hs3st5	0	0	0	0	0	0	0	0	0	0
Hs6st3	0	16.9225	0	93.1529	0	0	0	0	85.2184	43.4009
Hspa12a	33.8444	55.3433	74.9061	0	0	0	0	0	0	0
Htr1a	0	0	0	0	0	0	0	0	0	37.5138
Htr1d	15.1808	0	65.6683	0	0	58.6191	30.5884	36.6048	93.2756	0
Htr2a	0	74.8048	4.26371	0	0	24.6138	60.234	50.2458	0	43.4009
Htr2c	0	7.85328	0	95.0191	0	0	0	0	0	0
Htr3a	0	0	0	0	0	0	0	0	0	0
Htr5a	0	0	0	0	0	0	0	0	0	0
Htr7	0	24.7548	42.1513	50.6132	0	77.6846	0	34.5269	0	54.9375
Icam5	0	8.84007	49.5091	78.8901	0	0	0	0	85.6099	0
Igf1	0	3.9942	26.1975	0	0	0	0	0	0	0
Igf2bp2	5.01724	13.5799	20.905	0	0	0	0	0	0	0
Igfbpl1	0	0	0	85.395	0	0	0	0	0	0
Iglon5	0	0	0	0	0	0	0	0	0	0
Igsf10	0	14.7588	0	4.06558	0	0	0	0	0	0
Igsf3	0	22.6791	0	91.2157	0	0	0	0	0	0
Igsf9	0	0	0	4.06558	0	0	0	0	0	0
Il17b	56.29	0	99.9911	0	0	0	0	0	0	0
Impact	32.3171	51.1339	37.2824	0	0	0	0	0	60.4895	0
Ina	0	21.4361	42.1513	60.2462	0	68.2837	47.9668	89.2358	49.3148	0
Inadl_loc1	0	0	0	0	0	0	0	0	0	0
Inpp5j	0	0	0	0	0	0	0	0	0	0
Insm1	0	0	0	93.8017	0	0	0	0	0	0
Insm2	0	21.4361	80.8609	80.7296	0	0	0	0	73.2907	0
Ipw	0	0	0	0	0	0	0	0	0	0
Iqsec3	0	0	0	88.5853	0	22.6545	0	13.7582	49.3148	0
Isl1	0	10.0991	0	73.567	0	0	0	0	0	0
Islr2	0	0	0	30.9562	0	0	0	0	73.7575	0
Isoc1	29.9263	57.4189	15.615	0	0	0	0	0	0	0
Itga3	78.1186	67.4129	95.6196	0	0	0	0	0	0	0
Itgbl1	35.4374	93.4257	99.1716	0	0	0	0	61.5518	0	0
Jag2	0	0	0	65.4359	0	0	0	0	46.1822	97.1119
Jakmip1	0	0	0	30.9562	0	0	0	0	0	9.55056
Jakmip3	0	61.7384	0	0	0	0	0	0	72.1611	0
Kank4	0	0	0	78.8901	0	0	0	0	0	0
Kcc2	0	0	0	0	0	0	0	0	0	0
Kcna3	12.9942	14.7588	3.81971	4.06558	0	0	0	13.6912	24.6913	0
Kcna4	0	0	0	0	0	0	0	0	0	0
Kcnb2	0	0	0	44.2504	0	0	0	0	0	0
Kcnc1	0	0	0	91.66	0	0	0	0	10.1431	0
Kcnc2	0	0	0	89.8116	0	0	0	0	0	0
Kcnd3	0	21.5462	0	37.4967	0	0	0	0	0	0
Kcnh2	0	0	0	44.2504	0	0	0	0	0	0
Kcnh7	0	0	0	0	0	0	0	0	0	76.0484
Kcnip1	0	0	0	70.9366	0	0	0	0	0	0
Kcnip2	0	0.117094	0	0	0	0	0	0	0	0
Kcnip4	0	0	0	0	0	0	0	0	0	0
Kcnj5	0	37.2968	0	30.9562	0	0	0	0	48.7877	0
Kcnk2	73.248	79.5887	94.8229	0	0	73.5211	41.856	65.4284	22.4021	0
Kcnk4	0	0	0	85.1995	0	0	0	0	0	0
Kcnk9	0	0	0	44.2504	0	0	0	0	0	0
Kcnmb2	0	55.5614	0	25.5443	0	0	0	0	0	0
Kcnq2	0	0	0	65.4359	0	0	0	0	0	0
Kcnq5	0	22.9093	0	19.9458	0	0	0	0	0	54.9375
Kcns2	0	13.3997	49.5091	0	0	0	0	0	0	34.0323
Kcnt1	0	0	0	0	0	0	0	0	0	0
Kctd12	5.8384	67.3309	0	0	0	27.7411	8.16674	45.8887	16.7545	0
Kctd16	21.757	80.037	39.4593	0	0	0	0	0	0	0
Kctd6	3.41248	16.9225	53.0154	0	0	0	0	0	0	0
Kctd8	0	26.0779	0	80.7296	0	0	0	0	0	78.0424
Kif21a	33.8444	51.9265	31.6245	0	0	0	0	0	30.0075	0
Kif5c	0	0	0	54.8698	0	0	0	0	0	0
Kitl	0	0	0	0	0	0	0	0	0	0
Klf5	0	32.7012	0	15.9202	0	0	0	0	0	0
Klf7	17.9	95.8457	59.4979	0	0	0	0	0	0	0
Klhdc2	21.757	57.6231	0	0	0	0	0	0	0	0
Klhdc8a	0	0	0	50.6132	0	0	0	0	73.8931	0
Klhl1	0	0	0	0	0	0	0	0	0	21.3721
Klhl29	0	29.6807	0	0	0	0	0	0	0	65.8728
Klhl32	37.0868	86.9265	0	70.9366	0	0	0	0	0	0
Klhl35	0	5.51341	43.5797	2.67929	0	0	0	0	97.8991	0
Krt73	0	0	0	0	0	0	0	0	48.3961	0
L1cam	0	27.3769	0	15.9202	0	0	0	0	0	0
L3mbtl1	8.07193	33.9241	0	15.9202	0	0	0	0	0	0
Lama5	0	0.407326	71.0014	0	0	0	0	0	0	0
Lancl3	0	0	0	0	0	0	0	0	0	0
Ldoc1	0	37.5911	0	0	0	0	0	0	0	0
Lefty2	0	0	0	30.9562	0	0	0	0	29.3599	0
Lhfpl3	0	10.0991	0	50.6132	0	0	0	0	0	0
Lhfpl5	0	0	0	0	0	0	0	0	0	0
Lhx1	0	0	0	99.4713	0	0	0	0	99.9172	0
Lhx5	0	0	0	96.6631	0	0	0	0	4.97741	0
Lhx6	0	0	29.9145	99.6312	0	0	0	0	0	0
Lhx8	0	8.02142	0	60.2462	0	0	0	0	0	0
Lhx9	0	21.5462	43.5797	99.8711	0	0	20.5248	34.2029	98.0346	0
Lig1	29.9263	32.7012	46.5431	0	0	0	0	0	0	0
Limk1	48.5313	10.0991	65.6683	0	0	0	0	0	0	0
Lin28b	0	0	0	65.4359	0	0	0	0	0	0
Lrp12	1.9344	61.306	0	0	0	0	0	0	0	11.1806
Lrrc26	0	0	0	44.2504	0	0	0	0	0	0
Lrrc3b	0	0	0	0	0	0	0	0	0	8.49027
Lypd6	0	43.8801	0	0	0	0	0	0	0	15.9915
Lysmd4	1.60125	50.8397	0	0	0	0	0	0	0	0
Mab21l1	90.8559	99.6747	28.9935	0	0	0	0	0	0	0
Mafb	60.7407	44.8048	0	0	0	0	0	0	0	0
Maged2	0	50.1992	0	0	0	0	0	0	0	0
Magee1	0	63.1415	0	0	0	0	0	0	0	0
Magel2	0	0	0	0	0	0	0	0	0	11.1806
Magi1	3.41248	88.6139	94.1303	0	0	0	0	0	0	0
Maml3	32.1552	93.2016	0	0	0	0	0	0	0	0
Man2a1	86.0017	49.5406	0	0	0	0	0	0	0	0
Map3k15	0	3.9942	0	15.9202	0	0	0	0	0	0
Map3k9	0	1.55825	0	42.3309	0	0	0	0	0	0
Map7d2	0	18.9942	0	89.8116	0	0	0	0	0	0
Mapk8	42.6519	49.3945	37.2824	0	0	0	0	0	84.3298	0.0553885
Mapk9	3.41248	0.199159	85.6409	0	77.4675	0	0	0	0	0
March3	10.2844	48.1976	0	0	0	0	0	0	0	0
March4	35.4374	44.1083	5.57797	0	0	0	0	0	0	0
March9	0	4.54864	0	83.2445	0	0	0	0	0	0
Marveld1	66.8172	37.2968	53.0154	0	0	6.22645	0	54.3682	0	0
Mcf2	0	0	0	0	0	0	0	0	0	0
Mef2a	64.0464	57.6231	0	0	0	80.2845	52.8283	85.6608	0	0
Meg3	72.2861	5.51341	0	0	0	0	0	0	0	0
Megf6	0	0	0	0	0	0	0	0	0	0
Meis1	71.9295	76.188	0	0	0	0	0	0	0	0
Mgat4c	0	0	0	0	0	0	0	0	0	11.1806
Mgat5b	0	0	85.6409	28.1214	0	0	0	0	0	0
Mia1	0	0	0	0	0	0	0	0	0	0
Mical2	73.248	47.9454	71.0014	0	0	95.5633	36.5629	89.5487	0	0
Micu3	72.0116	95.9478	46.5431	0	0	0	0	0	0	0
Mid2	0	1.55825	0	0	0	0	0	0	0	83.3439
Mir686	0	0	0	0	0	0	0	0	0	0
Mirg	0	0	0	0	0	0	0	0	0	0
Mllt11	78.4799	74.8048	80.8609	0	0	0	0	0	0	0
Mme	21.757	12.3149	81.8504	0	0	0	0	0	0	0
Mrap2	0	2.92134	0	0	0	0	0	0	0	0
Mtap1b	0	0	0	0	0	0	0	0	0	0
Mum1l1	0	0	0	0	0	0	0	0	0	0
Myh13	0	0	0	0	0	19.5836	0	25.0978	12.4623	0
Myo16	0	0	0	0	0	21.298	0	34.5045	0	24.6637
Myo3b	27.8875	0	53.0154	0	0	0	0	0	0	0
Mypop	0	10.0991	39.4593	0	0	0	0	0	0	0
Myt1l	0	0	0	0	0	0	0	0	0	28.446
Nalcn	0	40.4353	88.9468	0	0	0	0	0	0	0
Nanos2	0	0	0	0	0	0	0	0	0	0
Nap1l3	12.1542	53.788	0	42.3309	0	0	0	0	0	0
Nap1l5	66.8172	63.1415	20.905	0	0	0	0	0	0	0
Napb	64.8769	77.535	86.6431	0	0	0	0	0	0	0
Ncam1	0	60.1071	0	42.3309	0	0	0	0	0	0
Ndrg1	68.246	73.6179	39.4593	0	0	0	0	0	0	0
Ndrg4	0	21.5462	0	63.001	0	0	0	30.5608	84.6913	0
Ndst3	0	0	0	82.7735	0	0	0	0	0	0
Ndst4	0	27.3769	0	0	0	0	0	0	0	0
Neb	0	0	0	0	0	0	0	0	0	0
Necab1	0	13.3997	0	4.06558	0	0	0	0	0	0
Necab2	0	0	0	0	0	0	0	0	26.0015	0
Nell1	0	0	0	15.9202	0	0	0	0	0	68.0725
Neto1	0	0	0	0	0	0	0	0	0	0
Neud4	0	0	0	0	0	0	0	0	0	0
Neurod1	0	0	0	98.4582	0	0	0	0	0	0
Neurod2	0	0	0	96.3521	0	0	77.408	78.4661	99.4503	0
Neurod6	0	0	0	0	0	0	0	0	0	0
Nfe2l3	0	16.194	0	91.2157	0	0	0	0	0	0
Nfil3	95.947	89.3905	9.84549	0	0	0	0	0	0	0
Ngf	13.7449	65.8937	73.4016	0	0	68.246	39.8796	63.1159	10.1431	75.4787
Nhlh1	0	0	0	54.8698	0	0	0	22.8857	0	0
Nhlh2	0	13.5799	0	93.3751	0	44.6402	28.2258	97.8159	45.2033	0
Nkain2	0	0.407326	0	37.4967	0	0	0	0	0	64.496
Nkrf	82.276	14.7588	0	0	0	0	0	0	0	0
Nkx2-1	0	0	0	65.4359	0	0	0	0	0	0
Nlgn2	0	52.2768	20.905	0	0	0	92.4239	0	0	0
Nnmt	48.3319	31.9766	4.95636	0	0	72.9371	62.3239	75.3603	49.1039	41.1695
Nod1	37.0868	60.025	71.0014	0	0	0	0	0	0	0
Nomo1	0	0	0	0	0	0	0	0	0	0
Nos1	0	0	0	64.8405	0	0	0	0	0	0
Npas1	0	22.9093	76.908	78.8901	0	0	0	6.34007	0	0
Npas3	44.076	28.8201	0	0	0	71.8821	81.9514	0.485979	24.4955	0
Npas4	0	0	0	0	0	32.1119	52.8283	93.4588	46.4985	0
Npb	0	0	0	0	0	0	0	0	0	0
Npnt	0	1.27602	26.1975	60.2462	0	0	0	0	0	0
Nppc	0	11.8205	20.905	14.0185	0	0	0	0	0	0
Npy	0	0	0	30.9562	0	0	0	0	0	0
Npy2r	0	0	0	83.2445	0	0	0	0	0	0
Nr2f2	12.1542	21.1299	11.8016	0	0	40.0622	67.7306	37.5321	90.8057	0
Nrip3	5.01724	34.2424	99.8947	95.1968	0	0	0	0	67.9292	0
Nrn1	15.1808	8.84007	15.615	0	0	0	0	0	0	0
Nrtn	0	0	0	0	0	0	0	0	85.6099	0
Ntn5	0	0	0	0	0	0	0	0	0	0
Ntrk1	33.8444	10.0991	59.4979	37.4967	0	0	0	0	50.369	0
Nts	0	0	0	0	0	0	14.0277	0	0	0
Ntsr1	0	3.9942	0	0	0	0	0	0	0	0
Nudt11	0	32.7012	0	0	0	0	0	0	0	0
Nxnl2	62.8733	69.2224	46.5431	0	0	0	0	0	0	0
Nxph1	0	0	0	0	0	0	0	0	0	49.8892
Nxph2	0	0	0	65.4359	0	0	0	0	0	0
Nxph3	0	39.0542	0	0	0	0	0	96.4417	0	0
Nxph4	0	0	5.57797	70.0124	0	0	0	0	0	0
Obsl1	0	41.7164	20.905	0	0	0	0	0	0	0
Odz4	0	0	0	0	0	0	0	0	0	0
Oprd1	0	0	0	19.9458	0	0	0	0	51.7244	0
Optn	72.6568	64.4145	0	0	0	0	0	0	0	0
Osbpl8	5.01724	36.7464	20.905	0	0	0	0	0	0	0
Ovgp1	0	0	0	0	0	0	0	0	77.4172	0
Oxr1	37.0868	49.5406	37.2824	4.06558	0	0	0	0	0	0
Oxtr	0	13.3997	73.4016	37.4967	0	0	0	0	0	0
P2rx5	0	19.963	0	30.9562	0	0	0	0	0	0
Pafah1b3	0	33.5598	0	0	0	0	0	0	0	0
Pafah2	43.3393	56.1619	74.9061	0	0	0	0	0	62.3268	92.7125
Palm2	32.3171	13.5799	29.9145	25.5443	0	0	0	0	0	0
Palm3	0	0	0	42.3309	0	0	0	0	0	0
Palmd	8.07193	36.0058	39.4593	0	0	56.9047	30.5884	84.2978	0	0
Pam	0.841095	47.1187	43.5797	0	0	0	0	0	0	0
Panx1	75.9039	83.9502	71.0014	0	0	30.5106	23.478	86.5546	0	0
Pappa	8.07193	7.29083	74.9061	0	0	0	0	0	0	0
Parm1	0	20.6695	0	44.2504	0	0	0	0	0	0
Pbx3	85.5442	43.8801	99.3137	0	0	0	0	0	0	0
Pcdha6	0	0	0	0	0	0	0	0	0	0
Pcdhb13	0	0	0	0	0	0	0	0	0	0
Pcdhb3	0	0	0	0	0	0	0	0	0	0
Pclo	0	0	0	75.4066	0	0	0	0	0	0
Pcsk1	0	5.51341	53.0154	52.9592	0	0	0	0	0	0
Pdcd1lg2	86.1777	70.0651	17.4925	0	0	0	0	0	0	0
Pdxk	20.1053	40.4353	62.6541	0	0	0	0	0	0	0
Pdzk1ip1	0	0	31.6245	0	0	0	0	0	51.7244	0
Pebp1	25.6563	64.1924	0	0	0	0	0	7.14445	0	0
Peg13	0	41.7164	0	13.7341	0	0	0	0	0	0
Peg3	0	0	0	0	0	0	0	0	0	0
Peg3os	0	0	0	0	0	0	0	0	0	0
Peli3	21.757	35.0731	34.0577	0	0	0	0	0	16.7545	0
Penk	0	0	0	80.2231	0	0	0	0	0	0
Pex5l	0	3.65793	0	40.056	0	0	0	0	0	0
Pgf	0	0.407326	80.8609	40.056	0	76.5354	0	38.046	0	0
Pik3c2g	0	0	0	0	0	0	0	46.1569	0	0
Pip5kl1	68.7481	24.2444	85.0142	0	0	0	0	0	0	0
Pisd-ps1	0	0	0	0	0	0	0	0	0	0
Pitpnm1	44.8314	49.5406	12.3598	0	0	0	0	0	0	0
Pkib	96.9488	44.5146	0	85.395	0	0	0	0	0	0
Plch2	0	0	0	0	0	0	0	53.3292	85.2184	0
Plek2	0	7.29083	88.4445	0	0	0	0	56.5468	0	0
Plekha7	0	1.55825	0	75.4066	0	0	0	0	84.6913	0
Plekhb2	58.3429	45.5614	58.0136	0	0	0	0	0	0	0
Plekhd1	0	0	0	95.65	0	0	0	0	88.0497	0
Plxna3	12.1542	18.9942	0	0	0	0	0	0	0	0
Plxnd1	27.3948	91.196	9.84549	0	0	0	0	0	0	0
Pm20d2	0	46.6703	0	0	0	0	0	0	0	0
Pnoc	0	0	0	54.8698	0	0	0	0	0	11.1806
Podxl2	0	4.54864	0	19.9458	0	0	0	0	0	0
Polr2m	96.5124	42.0006	53.0154	0	0	40.2129	0	81.3931	36.7696	0
Pomgnt2	0	8.84007	29.9145	0	0	0	0	0	0	0
Pou3f4	0	0	0	44.2504	0	0	0	0	0	11.1806
Ppfia4	0	35.0731	20.905	28.1214	0	0	0	0	0	0
Ppif	60.7407	48.8281	63.9278	0	0	41.1172	0	15.7133	0	0
Ppm1h	0	32.7012	0	78.8901	0	38.9318	89.1072	35.8005	35.7304	0
Ppp1r1b	0	0	0	84.9862	0	0	66.5493	0	51.7244	0
Ppp1r2	12.1542	82.0066	64.524	0	0	0	0	0	0	0
Ppp1r26	0	50.7836	50.9832	0	0	0	0	0	0	0
Prima1	0	0	0	0	0	0	0	0	0	0
Prlhr	0	0	0	94.2815	0	19.9039	64.9137	57.6528	61.1521	0
Prmt2	99.6141	22.9093	1.59207	0	0	0	0	0	0	0
Prnd	88.2821	0	86.8384	0	0	0	0	0	0	0
Prok2	0	0	0	52.9592	0	0	0	0	0	0
Prokr2	0	0	0	54.8698	0	0	0	0	0	0
Prrt2	13.9537	58.794	61.4185	0	0	0	0	0	0	0
Prrt4	0	26.0779	37.2824	54.8698	0	0	0	0	0	0
Prtn3	0	0	0	0	0	0	0	0	0	0
Ptger2	29.9263	58.4498	11.8016	0	0	63.2347	25.6134	75.6396	0	0
Pth2r	0	0	0	30.9562	0	0	0	0	0	0
Pthlh	0	29.2904	65.6683	73.567	0	69.8851	0	20.6513	1.67922	0
Ptpn20	0	0	0	0	0	12.613	0	30.7061	51.7244	0
Ptpro	0	24.7548	0	69.6481	0	6.82931	0	67.0372	1.67922	0
Pttg1	12.1542	77.535	37.2824	0	0	0	0	0	0	0
Ptx3	66.4207	30.3032	0	0	0	0	0	0	0	0
Purb	20.1053	51.9265	46.5431	0	0	0	0	0	0	0
Pvalb	0	0	0	50.6132	0	0	0	0	0	0
Pvrl4	0	0	0	0	0	0	0	0	0	0
Rab3b	0	25.7036	76.908	0	0	69.0185	20.5248	95.5592	64.1792	14.8995
Rab6a	3.41248	92.6912	39.4593	0	0	0	0	0	0	0
Racgap1	40.9415	75.4434	43.5797	0	0	34.9378	0	96.8998	65.7605	0
Ramp3	0	0	0	85.395	0	0	0	0	0	0
Rasip1	0	0	0	0	0	0	0	0	0	0
Rassf5	0	25.0931	9.84549	68.3951	0	72.5791	0	75.4832	0	0
Rassf6	0	0	0	30.9562	70.974	0	0	0	0	0
Rbms1	87.5032	86.9265	0	0	0	0	0	0	0	98.5045
Rbms3	7.50886	31.9566	63.9278	0	0	0	0	0	0	64.496
Rbp4	0	0	0	70.9366	0	0	0	0	0	0
Reln	0	13.5799	0	85.395	0	0	0	0	0	0
Resp18	0	0	0	75.4066	0	0	0	0	0	0
Rfx2	93.9856	67.8953	0	0	0	57.809	18.9573	84.0856	0	0
Rgmb	99.302	1.19195	92.4101	0	0	0	0	0	0	85.148
Rgs16	0	4.54864	39.4593	50.4799	0	57.4887	4.73648	45.4642	0	0
Rgs4	6.32874	74.8048	9.84549	0	0	73.5399	43.3553	53.4521	85.6099	0
Rgs8	0	0	0	37.4967	0	0	0	46.9165	39.0738	0
Rhbdl1	0	16.9225	0	0	0	0	0	0	0	0
Rhov	0	16.194	31.6245	65.4359	0	0	0	0	0	0
Rian	0	0	0	0	0	0	0	0	0	0
Rimklb	32.3171	38.2156	37.2824	0	0	0	0	0	0	0
Rims3	0	9.45857	0	54.31	0	0	0	0	5.21837	0
Ripk4	8.07193	29.2904	20.905	60.2462	0	0	0	0	0	0
Rmrp	99.4498	18.9942	59.4979	0	0	0	0	0	0	0
Rnf14	58.9811	64.4145	59.4979	0	0	0	0	0	0	0
Robo2	3.41248	49.5406	0	4.06558	0	0	0	0	0	70.5412
Rpp25	30.6794	27.3769	39.4593	0	0	0	0	95.8385	0	0
Rpph1	75.5191	85.3773	20.905	0	0	0	0	0	0	0
Rprl3	0	0	0	0	0	0	0	0	0	0
Rps6ka6	0	52.6231	0	0	0	0	0	0	0	0
Rsph4a	21.757	96.8124	0	0	0	0	0	0	0	0
Rspo1	0	0	0	99.3735	0	0	13.4371	29.6224	68.7425	0
Rspo3	12.9942	34.1683	0	0	0	0	0	0	0	0
Rtbdn	0	0	0	70.9366	0	0	0	0	0	0
Rufy3	66.8172	31.4422	26.1975	0	0	0	0	0	0	0
Rxfp1	0	5.51341	0	0	0	0	0	0	0	0
Rxfp3	0	53.6679	39.4593	82.7735	0	0	0	0	0	54.9375
Rxra	3.41248	42.8693	65.6683	0	0	0	0	0	0	0
Samd10	45.3781	0.199159	20.905	0	0	0	0	0	0	0
Samd14	0	40.1451	0	0	0	0	0	0	0	0
Samd3	60.7407	26.0779	12.3598	0	0	0	0	0	0	3.91676
Sarm1	0	21.5462	53.0154	0	0	0	0	0	0	0
Satb1	5.8384	73.8481	76.908	78.0725	0	0	0	0	0	0
Satb2	6.32874	18.0775	0	0.155514	0	0	0	0	0	0
Scamp1	85.8281	7.85328	39.4593	0	0	0	0	0	0	0
Scg2	0	0	0	1.97725	0	0	0	0	0	0
Scml4	0	0	0	14.0185	0	0	0	0	0	0
Scn1a	0	0	0	0	0	0	0	0	0	0
Scn3b	0	42.4129	0	78.8901	0	0	0	0	64.1792	0
Scn5a	0	16.194	9.84549	30.9562	0	0	0	0	0	0
Scn8a	59.4949	85.4994	2.95707	0	0	0	37.1763	0	0	36.4694
Scn9a	0	39.4225	0	10.535	0	0	0	0	0	0
Scrt2	0	0	0	0	0	0	0	0	0	0
Sctr	0	0	0	75.4066	0	0	0	0	0	0
Scube3	0	8.84007	29.9145	2.67929	0	0	0	0	0	0
Sdk2	0	10.0991	0	30.9562	0	36.6899	0	92.9784	22.4021	0
Sema3a	17.9	86.1499	0	0	0	0	0	0	0	0
Sema3c	32.3171	99.2484	46.5431	0	0	0	0	0	0	24.6637
Sema4g	0	0	0	0	0	0	70.4339	34.5269	0	0
Sema6c	0	42.0006	91.522	1.97725	0	0	0	0	0	0
Serpini1	90.1403	98.794	0	0	0	0	0	0	0	0
Setd7	55.4595	79.0983	0	40.056	0	0	0	0	0	0
Sez6l2	15.1808	18.9942	0	15.9202	0	0	0	0	0	0
Sfrp2	0	8.02142	0	96.9386	0	0	0	0	0	0
Sh2d3c	0	27.3769	50.9832	83.2445	0	0	0	0	0	0
Sh2d4b	0	0	0	14.0185	0	0	0	0	0	0
Sh3rf3	73.6117	55.4614	39.4593	0	0	0	0	0	0	14.8995
Shank3	0	0	0	4.06558	0	0	0	0	0	0
Shd	0	0	0	15.9202	0	0	0	0	0	0
Shh	0	0	0	15.9202	0	0	0	0	0	0
Shisa9	0	0	0	4.06558	0	0	0	30.7061	0	0
Sik1	46.4385	1.55825	0	0	0	0	0	0	0	0
Slc10a4	0	0	0	97.2674	0	0	0	0	0	0
Slc17a6	0	0	0	10.535	0	0	0	0	0	0
Slc17a8	0	0	0	0	0	0	0	0	73.8931	0
Slc18a3	0	0	0	70.9366	0	0	0	0	0	0
Slc1a6	0	0	0	83.2445	0	0	0	0	0	0
Slc24a2	0	0	0	0	0	0	0	0	0	0
Slc25a3	35.4374	77.0807	0	0	0	0	0	0	0	0
Slc27a2	0	30.0671	0	25.5443	0	0	0	28.2818	73.5467	0
Slc32a1	0	0	0	44.2504	0	0	0	0	0	0
Slc34a3	0	0	0	0	0	0	0	0	0	0
Slc35d3	0	20.6695	0	44.2504	0	0	0	0	0	0
Slc35f4	0	0	0	83.2445	0	0	0	0	0	0
Slc35g2	29.9263	27.3769	39.4593	0	0	0	0	0	0	0
Slc38a4	0	12.6371	5.57797	40.056	0	55.6236	22.4103	55.6642	91.9051	37.5138
Slc39a6	37.0868	64.1924	28.9935	0	0	0	0	0	0	0
Slc41a3	10.2844	32.7012	9.84549	0	0	0	0	0	0	0
Slc5a6	48.5313	70.7076	57.014	0	0	0	0	0	0	0
Slc5a7	0	0	0	0	0	0	0	0	0	0
Slc6a17	0	0	9.84549	68.3951	0	0	0	0	72.1009	0
Slc6a3	0	0	0	73.567	0	0	0	0	0	75.004
Slc6a5	0	0	0	30.9562	0	0	0	0	80.2786	0
Slc6a7	0	0	0	93.6417	0	0	0	0	0	0
Slc7a3	0	0	0	0	0	0	0	0	0	0
Slc8a2	0	0	0	83.2445	0	0	0	0	0	0
Slc8a3	0	13.5799	42.1513	50.6132	0	0	0	0	0	0
Slc9a6	17.9	36.0058	0	0	0	0	0	0	0	0
Slc9a7	5.8384	17.3789	49.5091	0	0	0	0	0	0	0
Slco5a1	0	64.0723	0	69.6481	0	0	0	0	0	0
Sln	0	0	0	19.9458	0	3.08026	0	73.7627	66.2123	0
Smoc2	0	0	0	30.9562	0	0	0	0	0	0
Sncg	3.41248	0	37.2824	0	0	0	0	0	0	0
Snhg11	46.5652	26.0779	5.57797	0	0	0	0	0	0	0
Snhg4	56.29	57.6231	64.524	0	0	0	0	0	0	0
Snora7a	24.556	98.0695	50.9832	0	0	0	0	0	0	0
Snord15b	0	0	39.4593	0	0	0	0	0	0	0
Snord17	15.1808	10.0991	58.0136	0	0	0	0	0	0	0
Sntb1	73.248	72.4149	65.6683	0	0	0	0	0	0	0
Snx16	55.0747	23.9622	0	0	0	0	0	0	0	0
Snx31	0	0	0	15.9202	0	0	0	0	0	0
Socs2	17.9	4.54864	0	0	0	81.2641	91.8333	67.9533	0	0
Socs5	72.2861	53.3897	0	0	0	0	0	0	0	0
Sox1	0	0	0	95.7745	0	0	0	0	0	0
Sp8	0	16.194	0	1.97725	0	0	0	0	0	0
Sp9	56.29	34.2424	5.57797	0	0	0	0	0	0	0
Spag6	0	0	0	95.2946	0	76.5354	81.5879	60.4234	99.3901	0
Spdef	0	0	0	0	0	0	0	0	0	0
Sphkap	0	0	0	0	0	0	0	0	0	0
Spink10	0	0	0	0	0	0	0	0	0	0
Spint2	0	0	89.1904	0	0	0	0	0	0	0
Spock3	0	0	0	0	0	0	0	0	0	0
Srcin1	0	0	0	19.9458	0	0	0	13.7582	43.3509	0
Srrm4	0	0	0	0	0	0	0	0	0	3.91676
Ssbp2	57.1698	39.2544	0	0	0	0	0	0	0	0
Sst	0	0	0	69.6481	0	0	0	0	0	0
Sstr2	0	15.9918	86.1458	96.9386	0	0	0	0	97.8389	0
Sstr4	0	0	0	54.8698	0	0	0	0	0	0
St18	0	0	0	0	0	0	0	0	0	0
St6galnac2	0	11.8205	0	50.6132	0	0	0	7.14445	19.887	0
St8sia2	0	20.6695	37.2824	88.5853	0	0	0	49.4191	59.6762	0
Stac	0	12.3149	43.5797	0	0	0	0	0	0	8.50609
Stbd1	86.187	90.3513	87.9878	0	0	0	0	0	0	0
Steap2	48.5313	26.0779	39.4593	0	0	0	0	0	0	0
Stk32a	0	32.7012	0	70.9366	0	0	0	0	0	0
Stk32b	30.6794	68.726	4.26371	0	0	0	0	0	0	21.0555
Stmn1	15.1808	91.4101	65.6683	0	0	0	0	0	0	0
Stmn2	0	40.4353	0	0	0	0	0	0	0	64.496
Stra6	0	0	97.1038	0	0	0	0	0	0	0
Sult2b1	0	0	71.0014	14.0185	0	0	0	0	5.7003	0
Sv2a	0	16.194	0	44.2504	0	0	0	0	0	0
Sv2b	0	43.714	0	30.9562	0	0	0	0	2.53765	0
Syndig1l	0	0	0	37.4967	0	0	0	0	39.3148	0
Synpr	0	0	0	70.9366	0	0	0	0	0	0
Syt1	0	42.4129	0	0	0	0	16.2767	53.4633	16.7545	0
Syt4	0	0	0	0	0	31.0192	27.9532	63.9314	30.0075	5.68919
Sytl1	0	0	39.4593	0	0	0	0	0	0	0
Tac1	0	0	0	25.5443	0	0	0	0	0	68.8004
Tac2	0	0	0	0	0	0	0	0	0	0
Tacr1	0	42.4129	0	60.2462	0	0	0	0	0	5.68919
Tas1r1	8.07193	46.9506	82.3476	0	0	0	0	0	0	0
Tbr1	0	22.509	20.905	99.4624	0	0	0	0	0	0
Tceal7	3.41248	44.5146	0	0	0	0	0	0	0	0
Tcerg1l	0	0	0	4.06558	0	0	0	0	0	0
Tcf12	74.5759	58.4117	53.0154	0	0	0	0	0	0	73.3423
Tcf4	87.9396	60.4874	59.4979	0	0	0	60.393	1.35739	79.5858	43.4009
Tcfap2d	0	0	0	0	0	0	0	0	0	0
Tchh	0	0	0	96.9386	0	0	0	0	70.0678	24.6637
Tcp11	0	0	64.524	0	0	0	0	0	0	0
Tdrd6	0	0	0	0	0	0	0	0	0	0
Tekt2	0	12.3149	0	0	0	0	0	0	0	0
Th	0	0	0	0	0	0	0	0	0	0
Thbs3	99.7196	2.92134	12.3598	0	0	0	0	0	0	0
Thsd7a	0	61.0398	0	0	0	0	0	0	0	0
Tiam2	0	0	20.905	0	0	0	0	0	0	0
Tmem130	0	18.9942	0	19.9458	0	0	0	0	0	0
Tmem132e	0	0	0	88.5853	0	0	0	13.7582	0	0
Tmem151a	0	59.0142	0	19.9458	0	0	0	0	0	0
Tmem200a	60.7407	26.0779	12.3598	0	0	0	0	0	0	0
Tmem53	58.3429	66.7664	74.9061	0	0	0	0	0	0	0
Tmem65	0	80.5855	0	0	0	0	0	0	0	0
Tmem90a	0	0	0	0	0	0	0	0	0	0
Tmem91	97.0873	66.5582	78.4429	0	0	0	0	0	0	0
Tmtc4	48.3319	49.5406	72.3309	0	0	0	0	0	51.7244	0
Tnc	86.7055	70.7076	93.3996	0	0	0	0	0	0	0
Tnfaip8l3	36.9742	27.3769	17.4925	4.06558	0	0	0	0	0	0
Tnfsf13b	0	34.2424	0	0	0	0	0	0	0	0
Tnnt1	0	0	0	82.2314	0	0	0	0	96.4232	0
Tox2	44.076	18.9942	43.5797	10.535	0	0	0	0	0	0
Tox3	0	0	0	65.4359	0	0	0	0	0	0
Tpt1p	0	0	0	0	0	0	0	0	0	0
Trank1	48.5313	60.4874	0	0	0	0	0	0	0	0
Trfr2	0	0	0	0	0	0	0	0	0	0
Trh	0	0	0	80.7296	0	0	0	0	0	0
Trhde	17.9	49.5406	0	82.2314	0	0	0	0	0	0.0553885
Trim36	29.9263	69.993	4.26371	60.2462	0	0	0	0	0	0
Trim62	0	46.28	45.5714	15.9202	0	0	0	28.2818	0	0
Trim66	0	0	0	0	0	57.4887	0	89.3922	0	0
Trim67	0	0	0	44.2504	0	0	0	0	12.4623	0
Trp73	0	0	0	0	0	0	0	0	0	0
Trpc4	73.2199	91.8745	87.9878	0	0	58.6191	26.0904	44.8386	73.3057	0
Trpc7	0	0	0	0	0	0	0	0	0	0
Trpv1	0	0	0	0	0	0	0	0	0	0
Tsix	0	0	0	0	0	0	0	0	0	0
Tspyl4	78.1186	22.9093	61.4185	0	0	0	0	0	0	0
Ttc39a	3.41248	10.0991	59.4979	4.06558	0	0	0	0	0	0
Ttc39b	32.3171	57.6231	95.0589	0	0	0	0	0	0	0
Ttr	0	0	0	0	0	9.29729	0	0	0	0
Tubb3	87.9396	49.5406	26.1975	0	0	0	0	0	0	0
Tuft1	0	47.9454	94.6377	0	0	0	2.46479	0	37.1611	0
Ubash3b	10.2844	49.5406	59.4979	0	0	48.2197	63.2553	48.3354	48.6069	0
Ubfd1	77.4828	66.3501	28.9935	0	0	0	0	0	0	0
Ubxn2a	43.3393	30.3032	43.5797	0	0	0	0	0	0	0
Uchl1	0	14.7588	0	70.0124	0	0	0	0	0	0
Unc5b	53.1462	31.4422	12.3598	94.2815	0	0	0	0	60.2937	0
Upp2	0	0	0	0	0	0	0	0	0	0
Usp13	10.2844	38.6639	43.5797	0	0	0	0	0	0	0
Usp28	25.6563	47.4149	0	0	0	0	0	0	0	0
Usp29	0	0	0	0	0	0	0	0	0	70.7628
Vamp2	75.2821	51.7004	96.9161	0	0	99.3124	91.4016	0	0	0
Vash2	0	32.3048	0	44.2504	0	75.0471	22.9328	78.4661	84.6913	0
Vax1	0	10.0991	0	83.2445	0	0	0	0	92.628	0
Vgf	0	29.2904	50.9832	78.8901	0	0	0	0	0	0
Viaat	0	0	0	0	0	0	0	0	0	0
Vmn2r1	0	0	0	0	0	0	0	0	0	0
Vsnl1	0	44.3365	0	4.06558	0	0	0	0	0	0
Vstm2a	0	0	0	54.8698	0	0	0	0	0	0
Vstm2l	0	6.96457	0	74.5979	0	0	0	0	0	0
Vstm5	0	0	0	0	0	3.08026	0	49.5084	23.2907	0
Vsx2	0	0	0	44.2504	0	0	0	53.4633	81.1822	0
Vwc2	0	0	0	75.4066	0	0	0	0	0	86.6355
Vwc2l	0	0	0	0	0	0	0	0	0	0
Wdr6	91.2688	46.6703	59.4979	0	0	0	0	0	0	0
Wif1	0	16.9225	42.1513	93.6328	0	0	0	0	66.2123	0
Wscd2	0	0	0	15.9202	0	0	29.0209	0	51.7244	0
Xkr6	0	22.9093	0	0	0	0	0	0	0	0
Xkr7	0	0	0	75.4066	0	0	0	0	0	0
Ybx2	0	0	0	93.8017	0	0	0	0	0	0
Zbtb16	0	11.8205	0	14.0185	0	0	0	0	9.42018	0
Zdbf2	7.50886	12.6371	0	40.056	0	0	0	0	0	0
Zfhx1b	0	0	0	0	0	0	0	0	0	0
Zfp385a	0	0	0	0	0	0	0	0	0	0
Zfp385b	0	0	0	0	0	0	0	0	0	0
Zfp57	0	0	0	0	0	0	0	0	0	0
Zfp618	0	0	0	0	0	0	0	0	0	0
Zfp941	0	0	0	0	0	0	0	0	0	0
Zic1	12.9942	32.7012	31.6245	99.5246	0	0	0	0	0	0
Zic2	0	16.194	37.2824	95.3746	0	0	0	0	99.631	0
Zic3	0	0	0	91.66	0	0	0	0	0	0
Zic4	0	16.9225	0	97.3474	0	0	0	0	0	0
Zic5	0	0	0	97.7117	0	0	0	0	89.8268	0

## Sheet: adult mouse fibroblasts
	Promoter		Distal
Gene	H3K4me3	H3K27me3	H3K4me3	H3K27me3
1500016L03Rik	0	0	0	0
1600029O15Rik	41.8785	39.0197	0	0
1700001K23Rik	0	0	14.9117	0
1700023F06Rik	0	0	0	38.0498
2310001H17Rik	57.2921	0	0	0
2310030G06Rik	0	0	21.6125	0
2310042E22Rik	0	0	0	0
2410066E13Rik	0	0	0	0
2410076I21Rik	0	0	0	0
2410137F16Rik	0	0	0	0
2610002M06Rik	39.7475	0	0	0
2610018G03Rik	0	0	0	0
2610203C20Rik	0	0	0	0
2700090O03Rik	0	0	0	0
2900056M20Rik	0	0	0	0
3110047P20Rik	0	0	0	0
3110082D06Rik	0	0	0	0
4930506M07Rik	0	0	0	0
4930539E08Rik	0	0	0	0
4930563E22Rik	55.6046	0	0	0
5330417C22Rik	52.0653	39.0197	0	22.2915
5330426P16Rik	0	0	0	0
5330434G04Rik	0	0	0	0
5730522E02Rik	55.6046	81.5711	0	0.00301241
5930412G12Rik	0	0.0071347	0	0
6330409D20Rik	0	87.9638	0	0
6430573F11Rik	0	0	0	0
6430598A04Rik	0	0	0	0
9130024F11Rik	47.598	0.0071347	3.15897	0
A230073K19Rik	0	0	0	0
A330076H08Rik	0	0	0	0
A330102I10Rik	0	0	0	0
A430107P09Rik	0	0	0	0
A530058N18Rik	0	73.0808	0	0.00301241
A830018L16Rik	0	22.7811	0	0.00571424
A830082N09Rik	0	0	0	0
A930005I04Rik	0	0	0	0
A930038C07Rik	0	0	0	0
Abcc8	0	77.9609	0	46.0896
Abhd14b	57.2921	0	38.2442	0
Ablim1	47.598	0	0	32.3262
Ablim2	0	0.0071347	0	0.00301241
Ablim3	82.5395	0	25.5492	32.3289
Ache	0	67.0876	48.9285	65.3532
Acot7	16.1466	0	28.9742	0.00301241
Acta1	0	22.7811	35.9468	22.2888
Adamts14	25.3931	0	0	0
Adamts15	67.6145	73.0808	0	0.00301241
Adamts17	66.9821	0.0071347	0	0.00571424
Adar	18.2119	39.0197	48.6938	32.2301
Adcyap1	0	39.0197	0	0.00571424
Afap1	65.8284	0	6.04311	0
Agtpbp1	60.4578	0	0	0.00571424
AI504432	0	22.7811	0	32.3289
AI606473	0	39.0197	0	32.2331
AI854703	54.8943	98.3091	0	48.1233
Ajap1	0	0	0	0.00270183
Akap7	53.1328	0	0	0.00270183
Alg2	53.1328	0	0	0
Alk	0	22.7811	0	0.00571424
Aloxe3	66.9821	0	0	0
Amy1	0	0	0	0
Angpt1	32.3732	0	0	0.00571424
Ank1	91.6424	22.7811	33.3097	32.3289
Ankrd34b	0	39.0197	0	48.7526
Ankrd35	48.411	0	0	0
Ankrd55	0	0	17.4204	0
Ankrd6	0	0	0	0
Aox4	0	0	0	46.9123
Apba1	2.96243	0	0	22.2888
Araf	18.2119	0	22.0157	0
Arhgap24	91.1168	0	49.0026	0
Arhgap36	0	0	0	0
Armcx2	30.8869	0	0	0
Armcx4	68.645	0	0	0
Arnt2	66.9821	50.0928	0	0.00571424
Arrb1	58.1256	0	0	0
Arx	0	0	0	88.0362
Arxes1	0	0	0	43.0644
Asphd1	0	0.0071347	0	0
Astn1	0	0	0	22.2888
Avp	0	77.9609	0	41.508
AW555464	0	0	0	0
B230216G23Rik	0	0	0	0
B4galt5	27.557	0	0	0.00270183
B630019K06Rik	45.5451	0	0	32.3262
Baiap2l2	0	0	30.1476	22.2888
Baiap3	0	0.0071347	10.8479	41.508
Barhl1	0	50.0928	0	32.3262
Barhl2	0	50.0928	0	70.2799
BC005764	0	0	0	0
BC024139	0	0	0	54.5189
BC030867	98.3474	0	0	0.00301241
BC089491	0	0	0	0
Bcat1	0	0	0	46.0869
Bcl11a	27.557	50.0928	0	78.317
Bcl11b	88.5383	77.9609	20.3959	43.4748
Bdnf	87.9306	50.0928	6.04311	32.2301
Bean1	0	0.0071347	0	22.2915
Bhlhe22	52.0653	73.0808	27.8408	0.00270183
Blcap	61.1476	0	60.63	0.00270183
Bmp3	0	39.0197	0	32.3262
Bmp5	0	0	0	43.0674
Btbd11	78.3638	81.5711	25.7442	89.1513
Btbd2	30.8869	0	13.2461	0
C1ql1	80.7575	77.9609	13.2461	84.5779
Cacna1c	0	0	0	0.00270183
Cacna1g	93.4859	73.0808	0	0.00301241
Cacna1h	0	0.0071347	0	22.2915
Cacna2d1	54.8943	59.4392	0	32.3262
Cacna2d2	0	50.0928	45.47	0.00571424
Cacna2d3	0	67.0876	0	0.00571424
Cacnb4	0	0	0	0.00301241
Cacng2	0	50.0928	0	68.817
Cacng5	0	0	0	22.2915
Calb1	0	77.9609	0	38.0498
Calb2	0	39.0197	0	22.2915
Calca	0	22.7811	0	0.00571424
Caln1	0	0	0	0.00301241
Camk2d	66.9821	0	10.8479	0.00301241
Card10	66.9821	22.7811	0	0.00571424
Carhsp1	89.8358	0	31.284	0
Casz1	73.1164	50.0928	8.62463	64.5563
Cbln2	0	39.0197	0	41.5107
Cbln4	0	0	0	0
Ccbe1	82.9624	94.9986	0	32.2301
Ccdc109b	0	0	0	0
Ccdc116	0	0	0	0
Ccdc136	8.93246	0.0071347	27.5632	22.2888
Cck	34.9066	0.0071347	0	0.00301241
Cckar	0	67.0876	0	0.00270183
Ccl27b	0	0	0	0
Ccnh	2.96243	0	0	0.00270183
Cd24a	61.1476	39.0197	0	0
Cd274	64.5473	0.0071347	23.7741	0
Cdh7	0	0	0	70.2799
Cdh8	0	0	0	0
Cdk5r1	22.1289	0	0	0
Cdkl1	32.3732	0	0	0
Cdkl2	20.1581	0	0	0
Cds2	79.0043	0	0	0
Ceacam16	0	0	0	0.00301241
Cecr6	0	0	0	0
Celf4	0	0.0071347	31.284	0.00301241
Celf6	69.6715	39.0197	0	46.5312
Celsr3	84.457	0.0071347	3.15897	49.8112
Centg2	0	0	0	0
Chac1	56.4586	0	19.2842	0
Chat	0	50.0928	0	0.00571424
Chl1	0	0.0071347	0	73.7381
Chodl	0	0	0	0
Chrm3	0	39.0197	0	0.00571424
Chrna3	0	0.0071347	0	0.00301241
Chrna5	36.2082	81.5711	0	54.5189
Cib2	96.4956	0	0	0
Cidea	0	59.4392	0	0
Cilp2	0	81.5711	0	0.00301241
Cish	34.9066	0	27.8316	0
Cited2	27.557	90.4752	19.2842	0
Cldn3	0	0.0071347	0	0
Clnk	0	0	0	0
Clrn1	0	0	0	65.3532
Clstn2	0	50.0928	0	46.0869
Clvs1	0	0	23.4635	68.817
Cnr1	69.6715	87.9638	0	32.2301
Cntn2	0	0.0071347	0	80.3534
Cntn5	0	0	0	32.3289
Cntnap2	0	0	0	79.787
Cntnap3	0	0	0	0
Cntnap4	0	0	0	41.5107
Cntnap5a	0	0	0	0
Cntnap5c	0	0	0	0
Col18a1	0	0	0	0
Col19a1	0	22.7811	0	22.2915
Col25a1	0	87.9638	0	64.5563
Col26a1	0	81.5711	32.8588	0.00571424
Col6a2	56.4586	0	0.00308794	0.00270183
Coprs	13.761	0	0	0
Cort	0	0	0	0
Cox7b	25.3931	0	0	0
Cpne4	0	0	0	0.00301241
Cpne5	0	59.4392	0	22.2888
Cpne7	0	0.0071347	0	0
Crabp1	34.9066	81.5711	0	0
Crabp2	0	67.0876	33.1838	0
Crh	0	50.0928	0	0.00270183
Crhbp	0	90.4752	0	0.00301241
Crhr2	0	90.4752	0	0.00571424
Crmp1	0	0.0071347	0	32.3289
Csdc2	87.9306	0	0	0
Ctxn2	0	39.0197	0	0.00301241
Cul7	50.3038	0	0	0
Cux2	0	0.0071347	6.74661	0.00301241
Cxadr	80.7575	99.4506	0	95.278
Cxcl11	0	0	0	0
Cxcl12	52.0653	0	3.15897	0
Cxcr4	23.7672	22.7811	22.0157	46.0896
Cxcr7	0	0	0	0
Cxx1c	0	0	0	0
Cyb561	50.3038	93.7571	0	0
Cygb	18.2119	73.0808	0	0
Cyp4x1	0	22.7811	0	0
D0H4S114	0	0	0	0
D130043K22Rik	0	0	0	0
Dach1	0	94.9986	0	0.00301241
Dact1	56.4586	0	0	0.00270183
Dapk1	29.2158	0.0071347	6.74661	47.5596
Dcaf7	65.2289	0	0	0
Dcx	0	0	0	22.2888
Deptor	84.8306	0	82.1365	0
Dhrs3	92.1597	0	0.00308794	0
Diras1	0	90.4752	0	0
Dkk3	6.31287	0	6.04311	0
Dlat	68.645	0	0	0
Dleu7	0	0.0071347	0	0.00571424
Dlx1	75.8345	50.0928	21.6125	0
Dlx1as	36.2082	0	3.15897	32.3262
Dlx1os	0	0	0	0
Dlx2	36.2082	0	15.3712	0
Dlx5	0	73.0808	0	71.7133
Dlx6	0	0.0071347	0	22.2888
Dlx6os1	0	0.0071347	0	22.2915
Dnahc1	0	0	0	0
Dnajc12	11.5685	0	13.1207	0
Dnajc27	25.3931	0	0	0.00270183
Dnajc5	84.8306	0	0	0
Dnajc6	0	39.0197	0	46.0869
Dnm3	66.3786	59.4392	17.8823	43.4748
Doc2b	0	97.2817	0	0
Dpp6	0	0	0	22.2888
Dpysl4	0	59.4392	0	0
Dpysl5	32.3732	39.0197	0	22.2915
Drd1a	0	0	0	0
Drd2	0	39.0197	0	41.508
Dscaml	0	0	0	0
Dsp	0	50.0928	0	32.2331
Dtna	0	0.0071347	22.7365	48.2387
Dusp4	46.6167	0	60.422	0
Dync1i1	0	77.9609	44.8335	32.2331
Dynll2	91.3673	0	0	0.00270183
E130003G02Rik	0	0	0	0
E130309F12Rik	0	0	0	0
E230016M11Rik	63.7508	0	31.6642	0
E330013P04Rik	66.3786	0	42.7958	0
Ebf2	85.9064	0	76.3066	22.2915
Ebf3	50.3038	0	39.1706	32.2331
Ece2	0.00205297	22.7811	0	0
Ecel1	0	0.0071347	0	44.8638
Eepd1	11.5685	0	0	44.8665
Efna3	30.8869	39.0197	22.0157	48.7526
Efna5	8.93246	39.0197	45.252	22.2915
Egln3	0.00205297	98.8513	0	0
Egr1	92.6648	0	45.8838	0
Eif4a2	85.9064	0	0.00308794	0
Elavl2	0	39.0197	0	0.00270183
Elfn1	27.557	50.0928	0	0.00571424
Elmo1	54.8943	87.9638	0	54.5189
Elmod1	80.7575	22.7811	0	0.00571424
Elovl4	22.1289	67.0876	0	32.2301
Emc9	67.6145	0	0	0
Eme2	43.102	0	0	0
Emx2	83.7179	0	64.8116	0
Entpd3	0	22.7811	0	22.2888
Eomes	13.761	50.0928	36.2828	22.2915
Epb4.1l1	0	0	0	0
Epha6	0	0	0	64.5563
Epha7	22.1289	0.0071347	30.6293	0.00301241
Epha8	68.645	39.0197	0	0.00571424
Esm1	0	22.7811	13.2461	78.317
Etnk2	98.4788	73.0808	0	0.00301241
Ets1	94.9641	0	6.74661	0.00270183
Ets2	13.761	0	47.3361	0
Etv1	56.4586	0	41.2086	0.00270183
Evl	6.31287	50.0928	0	0
Eya2	0	73.0808	0	46.5312
F730043M19Rik	91.1168	0	0	0
Faim2	0	0	0	0.00301241
Fam123c	0	0	0	0
Fam131c	82.5395	22.7811	0	22.2888
Fam150b	0	0	0	0
Fam159b	0	0	0	0
Fam167a	41.8785	0	0	43.0674
Fam183b	0	0	0	0
Fam20c	30.8869	59.4392	0	0.00270183
Fam216a	71.4124	0	0	0
Fam43a	85.1673	0	16.405	0
Fam63b	0	0	0	0
Fam65b	0	0	0	0
Fgf11	13.761	73.0808	36.904	0
Fgf18	65.2289	73.0808	0.00308794	0.00270183
Fgf9	11.5685	39.0197	0	22.2915
Fibcd1	0	39.0197	0	48.2387
Fibin	51.125	0	0	0
Flot1	0.00205297	0	0	0.00301241
Flrt3	37.4933	0	0	0
Fmn1	96.9842	90.4752	30.6293	0
Fosl2	49.5114	0	74.5709	0
Foxo6	48.411	22.7811	0	32.2331
Foxred2	0	39.0197	0	0.00301241
Frmd7	0	0	0	41.508
Frmpd3	0	0	0	0
Fstl5	0	0	0	0.00571424
Fut7	0	0	0	0
Gabarapl1	81.7389	0	44.0495	0
Gabra5	0	0	0	0
Gabrg2	0	0	0	0
Gad1	0	39.0197	0	32.3262
Gad2	0	73.0808	0	44.8638
Galntl6	0	0.0071347	0	22.2915
Garnl3	0	0	0	0
Gat1	0	0	0	0
Gatsl2	0	0	0	0
Gbx2	52.0653	92.4158	49.2805	49.0547
Gcgr	0	92.4158	0	38.0498
Gdf5	0	0	0	0
Gfpt2	73.1164	22.7811	0	0
Ggct	38.6882	0	0	0
Gipc2	0	97.8382	6.04311	0.00301241
Gipr	0	50.0928	0	81.1848
Gjd2	0	50.0928	0	0.00270183
Gldn	0	39.0197	0	0
Gli1	25.3931	0.0071347	3.15897	0.00301241
Glra2	0	0	0	0
Gm10035	0	0	0	0
Gm10406	0	0	0	0
Gm14204	0	0.0071347	0	0.00571424
Gm14434_loc1	0	0	0	0
Gm14434_loc4	0	0	0	0
Gm15612	11.5685	0	0	0
Gm15708	0	0	0	0
Gm1604b_loc1	0	0	0	0
Gm16532	0	0	0	0
Gm3020_loc1	0	0	0	0
Gm3494_loc2	0	0	0	0
Gm5087	0	22.7811	0	32.3262
Gm514	0	0	0	0
Gm5424	0	0	0	0.00270183
Gm5607	0	0	0	0
Gm5741	0	0	0	0
Gm5796	0	0	0	0
Gm9962	0	0	0	0
Gnas	79.7762	59.4392	37.4413	22.2888
Gng2	64.5473	0	0	0.00301241
Gng4	63.7508	95.869	34.7034	22.2915
Gnl1	57.2921	0	0	0
Gnl3l	8.93246	0	0	0
Gnrh1	0	0	0	0
Got2	51.125	0	0	0.00270183
Gpc4	8.93246	0	34.1743	0
Gpr12	0	73.0808	0	0
Gpr123	0	0	0	0
Gpr126	0	0	0	0
Gpr151	0	0	0	0
Gpr176	45.5451	0	0	0
Gpr22	0	0	0	0
Gpr26	0	50.0928	0	0.00270183
Gpr3	30.8869	0	0	0
Gpr61	0	0	29.5362	0.00270183
Gpr83	0	22.7811	0	0.00270183
Gprin3	76.4053	0	0	0.00301241
Grem2	91.3673	0	14.9117	0.00301241
Gria1	0	0	0	41.5107
Gria4	27.557	39.0197	0	0.00301241
Grik1	0	67.0876	0	0.00571424
Grik2	29.2158	50.0928	17.8823	32.2301
Grin2b	0	0	0	0.00301241
Grip1	0	77.9609	6.04311	38.0498
Grm2	0	50.0928	0	32.3289
Grpr	0	0	0	0.00270183
Gse1	16.1466	0	17.8823	0.00270183
Has3	20.1581	0.0071347	0	0
Hcn1	0	22.7811	0	32.2331
Hcn4	34.9066	50.0928	0	0.00571424
Hdac11	6.31287	0	0	43.0644
Hdac6	52.0653	0	0	0
Hdac9	0	0	49.7066	22.2915
Hdgfrp3	0	0	0	0
Heatr8	0	0	0	0
Hexim2	64.5473	0	0	0
Hmga1-rs1	0	0	0	0
Hmgb3	6.31287	0	0	0
Hmgcll1	0	0	0	32.2301
Hrh2	0	39.0197	0	32.2331
Hs3st5	0	39.0197	0	32.2331
Hs6st3	69.1501	67.0876	0	38.0525
Hspa12a	30.8869	0	42.7958	0.00301241
Htr1a	0	67.0876	0	0.00270183
Htr1d	0	73.0808	6.74661	32.2331
Htr2a	11.5685	0	14.9117	0.00270183
Htr2c	0	0	0	0
Htr3a	0	0	0	0.00270183
Htr5a	0	90.4752	0	0.00270183
Htr7	0	39.0197	0	0.00301241
Icam5	52.0653	0	0	0.00301241
Igf1	2.96243	0	17.5946	0.00270183
Igf2bp2	82.2069	22.7811	36.5767	0.00301241
Igfbpl1	0	93.7571	0	54.5189
Iglon5	94.2373	59.4392	0	49.8403
Igsf10	74.2784	0	0	77.0939
Igsf3	29.2158	0	0	54.5189
Igsf9	46.6167	0	22.7365	0
Il17b	0	0	0	22.2888
Impact	99.8542	0	20.3959	0
Ina	0	39.0197	0	32.3262
Inadl_loc1	0	0	0	0
Inpp5j	0	0	0	0.00571424
Insm1	45.5451	73.0808	0	22.2915
Insm2	0	67.0876	0	0
Ipw	0	0	0	0
Iqsec3	0	0.0071347	0	22.2915
Isl1	0	0.0071347	0	22.2915
Islr2	0	77.9609	0	0
Isoc1	76.4053	0	0	0
Itga3	0	0	0	0
Itgbl1	20.1581	0	0	0
Jag2	98.799	50.0928	0	32.3289
Jakmip1	0	0	0	81.1142
Jakmip3	0	59.4392	0	0.00301241
Kank4	74.2784	0.0071347	0	0.00301241
Kcc2	0	0	0	0
Kcna3	0	22.7811	0	32.3289
Kcna4	87.9306	0	0	0.00270183
Kcnb2	0	0	0	0.00571424
Kcnc1	0	39.0197	0	0
Kcnc2	0	67.0876	0	0.00301241
Kcnd3	0	93.7571	0	22.2888
Kcnh2	0	0	0	22.2915
Kcnh7	0	50.0928	0	0
Kcnip1	0	73.0808	0	48.7526
Kcnip2	0	0.0071347	0	0
Kcnip4	0	81.5711	17.4204	0.00301241
Kcnj5	0	22.7811	0	84.5724
Kcnk2	0	0.0071347	20.3959	0.00270183
Kcnk4	45.5451	22.7811	0	22.2888
Kcnk9	0	92.4158	0	0.00270183
Kcnmb2	0	22.7811	0	0.00571424
Kcnq2	0	50.0928	0	0.00571424
Kcnq5	78.3638	39.0197	0	0
Kcns2	0	99.2651	0	32.3289
Kcnt1	0	87.9638	0	38.0498
Kctd12	85.504	85.0243	0	0.00270183
Kctd16	0	22.7811	37.7687	32.3262
Kctd6	43.102	0	0	0.00270183
Kctd8	0	95.869	0	0.00270183
Kif21a	2.96243	0	0	0
Kif5c	16.1466	39.0197	44.4695	0.00301241
Kitl	0	0	0	0
Klf5	96.8076	0	81.8506	0
Klf7	69.6715	0	45.2229	0
Klhdc2	86.8713	0	0	0
Klhdc8a	30.8869	0	22.0157	0
Klhl1	0	0	0	0.00270183
Klhl29	37.4933	73.0808	20.3959	0
Klhl32	85.9064	50.0928	0	46.0869
Klhl35	0	0	0	0
Krt73	0	0	0	0.00301241
L1cam	0	0	0	0.00301241
L3mbtl1	43.102	0	0	0
Lama5	6.31287	0.0071347	0	38.0498
Lancl3	79.0043	0	0	0
Ldoc1	0	0	0	0
Lefty2	0	22.7811	0	0
Lhfpl3	52.0653	39.0197	13.1207	49.4936
Lhfpl5	0	93.7571	0	0
Lhx1	0	0.0071347	0	48.2387
Lhx5	0	0.0071347	13.1207	0.00571424
Lhx6	74.2784	0	3.15897	0
Lhx8	0	39.0197	0	0.00301241
Lhx9	60.4578	59.4392	0.00308794	22.2888
Lig1	13.761	0	0	0
Limk1	0	0	0	0
Lin28b	0	0.0071347	0	0.00571424
Lrp12	22.1289	0	0	32.2301
Lrrc26	0	98.6658	0	22.2888
Lrrc3b	0	0	0	0
Lypd6	16.1466	50.0928	0	32.2331
Lysmd4	51.125	0	0	0
Mab21l1	0	0	0	0
Mafb	0.00205297	67.0876	3.15897	32.2301
Maged2	45.5451	0	0	0
Magee1	43.102	0	0	0
Magel2	0	0	0	0.00270183
Magi1	0	0	0.00915416	48.4875
Maml3	23.7672	0	44.7351	0.00571424
Man2a1	65.8284	0	3.15897	0
Map3k15	58.1256	0	0	22.2888
Map3k9	22.1289	22.7811	6.74661	73.7381
Map7d2	23.7672	0	0	0.00301241
Mapk8	87.9306	0	0	0.00270183
Mapk9	2.96243	0	0	0
March3	0	0	0	0
March4	0	0	0	0
March9	0	0	0	0
Marveld1	13.761	0	10.8479	0
Mcf2	0	0	0	0
Mef2a	56.4586	0	0	0
Meg3	70.776	0	0	0.00270183
Megf6	0	22.7811	0	0.00270183
Meis1	8.93246	0	49.6151	0.00270183
Mgat4c	0	0	0	22.2888
Mgat5b	0	0.0071347	0	43.0674
Mia1	0	0	0	0
Mical2	40.7083	0	6.04311	0
Micu3	0.00205297	0	0	0
Mid2	41.8785	0	0	0
Mir686	82.2069	0	0	0
Mirg	0	0	0	0
Mllt11	51.125	0	47.3536	0
Mme	55.6046	39.0197	0	48.2387
Mrap2	0	59.4392	0	41.5107
Mtap1b	0	0	0	0
Mum1l1	29.2158	0	6.04311	0
Myh13	0	0	0	38.0498
Myo16	0	67.0876	0	73.7381
Myo3b	0	0	0	64.5563
Mypop	57.2921	0	3.15897	0
Myt1l	0	0	0	38.0525
Nalcn	0	0	0	0
Nanos2	0	0.0071347	3.15897	32.2301
Nap1l3	0	0	0	0
Nap1l5	0	0	0	0
Napb	13.761	0	0	0
Ncam1	2.96243	0	8.62463	0.00270183
Ndrg1	85.9064	0	0	0
Ndrg4	65.2289	0	46.7422	46.5282
Ndst3	0	0	0	0
Ndst4	66.9821	0	0	38.0498
Neb	0	0	0	0
Necab1	0	22.7811	0	0.00301241
Necab2	41.8785	22.7811	0	49.7286
Nell1	0	73.0808	0	22.2888
Neto1	0	50.0928	0	49.9595
Neud4	0	0	0	0
Neurod1	0	93.7571	0	82.0803
Neurod2	0	50.0928	48.929	22.2915
Neurod6	0	0	0	32.3289
Nfe2l3	75.8345	90.4752	0	0
Nfil3	32.3732	0	29.5362	0
Ngf	2.96243	94.9986	74.6383	32.2301
Nhlh1	0	0	0	32.3262
Nhlh2	0	39.0197	0	41.5107
Nkain2	6.31287	50.0928	0	0.00301241
Nkrf	34.9066	0	0	0
Nkx2-1	0	22.7811	0	54.5189
Nlgn2	93.8021	0	0	0
Nnmt	60.4578	0	0	0.00270183
Nod1	49.5114	0	0	0
Nomo1	58.1256	0	0	41.508
Nos1	0	0	0	0.00571424
Npas1	0	0.0071347	13.1207	43.4748
Npas3	0.00205297	59.4392	14.9117	70.2799
Npas4	0	94.9986	0	22.2915
Npb	0	0	0	0
Npnt	41.8785	0.0071347	0	43.4721
Nppc	0	73.0808	0	0.00270183
Npy	0	73.0808	0	0.00270183
Npy2r	0	0	0	0.00270183
Nr2f2	77.8752	0	52.1025	0
Nrip3	0	59.4392	0	0.00571424
Nrn1	34.9066	0	50.9899	0.00270183
Nrtn	80.7575	22.7811	0	43.4748
Ntn5	0	0	0	0
Ntrk1	0	22.7811	0	0.00571424
Nts	0	0	0	0.00270183
Ntsr1	0	22.7811	0	32.3289
Nudt11	0	0	0	0
Nxnl2	25.3931	22.7811	0	0
Nxph1	0	0.0071347	0	0.00571424
Nxph2	0	59.4392	0	44.8638
Nxph3	88.2098	39.0197	0	0.00270183
Nxph4	6.31287	73.0808	0	22.2888
Obsl1	85.504	67.0876	0.00308794	22.2888
Odz4	0	0	0	0
Oprd1	0	0.0071347	0	43.0674
Optn	98.4788	0	0	0.00571424
Osbpl8	20.1581	0	43.6283	0
Ovgp1	0	0	0	0
Oxr1	72.5375	59.4392	10.8479	0.00270183
Oxtr	36.2082	39.0197	0	0.00270183
P2rx5	78.3638	0	0	0
Pafah1b3	40.7083	0	0	0
Pafah2	11.5685	0	0	32.2301
Palm2	60.4578	0	23.7741	22.2888
Palm3	0	0	0	49.7921
Palmd	79.5011	0	0	0
Pam	32.3732	0	0.00308794	0
Panx1	93.8021	0	0	32.2301
Pappa	76.4053	22.7811	21.6125	0
Parm1	29.2158	22.7811	0	77.0939
Pbx3	84.457	0	10.8479	0
Pcdha6	0	0	0	38.0498
Pcdhb13	0	0	0	0
Pcdhb3	0	0	0	0
Pclo	0	0	0	0
Pcsk1	0	22.7811	0	22.2915
Pdcd1lg2	0	0	0	41.508
Pdxk	72.5375	0	44.9744	0.00270183
Pdzk1ip1	0	0.0071347	0	0.00571424
Pebp1	61.1476	0	0	0
Peg13	99.7393	0	20.3959	0
Peg3	0	0	0	0
Peg3os	0	0	0	0
Peli3	6.31287	77.9609	0.00308794	48.2387
Penk	22.1289	73.0808	0	0
Pex5l	0	0	0	0
Pgf	54.8943	0	0	0
Pik3c2g	0	0	0	0
Pip5kl1	76.4053	0	0	0
Pisd-ps1	91.823	77.9609	6.74661	32.2331
Pitpnm1	32.3732	0	0	0
Pkib	0	73.0808	0	0.00301241
Plch2	0	90.4752	0	0.00301241
Plek2	0	22.7811	27.5632	0.00571424
Plekha7	0	0	0	0.00301241
Plekhb2	18.2119	0	0	0
Plekhd1	0	92.4158	0	54.5189
Plxna3	86.551	0	0	0
Plxnd1	22.1289	0	16.4865	0.00301241
Pm20d2	95.5266	99.9072	0	44.8665
Pnoc	0	39.0197	0	0.00571424
Podxl2	97.7725	22.7811	19.2842	0
Polr2m	27.557	0	0	43.0644
Pomgnt2	59.7639	0.0071347	0	0.00270183
Pou3f4	0	0	0	0
Ppfia4	0	0	0	44.8638
Ppif	11.5685	0	0	0
Ppm1h	0.00205297	73.0808	3.15897	0.00301241
Ppp1r1b	0	50.0928	8.62463	49.4275
Ppp1r2	66.9821	0	27.217	0
Ppp1r26	73.1164	22.7811	0	0.00270183
Prima1	0	92.4158	0	0.00301241
Prlhr	0	39.0197	0	46.5312
Prmt2	75.8345	0	13.2461	0
Prnd	0	87.9638	0	0.00571424
Prok2	0	85.0243	0	38.0525
Prokr2	79.0043	59.4392	0	0
Prrt2	87.3147	0	40.4119	0
Prrt4	20.1581	0.0071347	40.4119	32.3289
Prtn3	0	0	0	0
Ptger2	71.9052	0	0	0
Pth2r	0	22.7811	0	0.00270183
Pthlh	91.3673	0.0071347	0	0.00270183
Ptpn20	0	0	0	32.3289
Ptpro	0	73.0808	44.2101	79.787
Pttg1	30.8869	0	0	0
Ptx3	30.8869	0	0	0
Purb	43.102	0	14.9117	0
Pvalb	0	67.0876	0	0.00571424
Pvrl4	0	0	0	0
Rab3b	44.3749	73.0808	0	0
Rab6a	16.1466	0	0	0
Racgap1	74.2784	0	36.342	0.00270183
Ramp3	25.3931	0	0	0
Rasip1	0	0	0	0
Rassf5	0	0	0	0
Rassf6	0	0	27.8316	0
Rbms1	11.5685	50.0928	29.5362	0
Rbms3	75.8345	0	77.2888	0
Rbp4	0	39.0197	0	32.3262
Reln	0	0.0071347	0	22.2915
Resp18	0	99.6219	0	78.317
Rfx2	62.4944	39.0197	0	54.5189
Rgmb	23.7672	0	47.568	0
Rgs16	89.1049	0	0.00308794	0
Rgs4	84.457	0	34.5448	0
Rgs8	0	77.9609	0	0
Rhbdl1	0	0	0.00308794	0
Rhov	23.7672	0.0071347	0	0
Rian	0	0.0071347	0	0
Rimklb	50.3038	67.0876	13.2461	0.00571424
Rims3	0	39.0197	0	0.00571424
Ripk4	0	22.7811	0	0
Rmrp	2.96243	0	0	0
Rnf14	60.4578	0	0	0
Robo2	0	0	0	22.2888
Rpp25	82.5395	87.9638	0	0.00270183
Rpph1	80.7575	0	6.74661	0
Rprl3	0	0	0	0
Rps6ka6	0	0	0	22.2888
Rsph4a	87.9306	0	0	0
Rspo1	0	95.869	0	22.2915
Rspo3	97.1731	77.9609	0	32.2331
Rtbdn	0	59.4392	0	32.2331
Rufy3	46.6167	0	0	0
Rxfp1	0	0	0	0.00301241
Rxfp3	34.9066	22.7811	0	0.00571424
Rxra	2.96243	39.0197	0	0.00270183
Samd10	66.3786	0	47.3536	0
Samd14	44.3749	0	0	43.4721
Samd3	0	0	0	0.00270183
Sarm1	94.1018	77.9609	0	38.0498
Satb1	0	22.7811	0	0
Satb2	47.598	0.0071347	0	0
Scamp1	20.1581	0	0	0
Scg2	0	0	0	0
Scml4	11.5685	0	16.4865	0
Scn1a	0	0.0071347	0	0.00301241
Scn3b	0	73.0808	0	48.2387
Scn5a	0	0	0	32.3262
Scn8a	20.1581	22.7811	38.2442	54.5189
Scn9a	0	0	0	0.00301241
Scrt2	0	39.0197	27.5632	41.5107
Sctr	0	22.7811	0	38.0498
Scube3	0	59.4392	0	0.00301241
Sdk2	0	0.0071347	0	22.2915
Sema3a	0	0	56.0827	32.2301
Sema3c	37.4933	0	0	0
Sema4g	69.6715	0	0.00308794	0
Sema6c	51.125	81.5711	0	22.2888
Serpini1	22.1289	0	0	0
Setd7	13.761	0	60.0908	0
Sez6l2	0	39.0197	0	46.0869
Sfrp2	89.1049	39.0197	36.461	0.00270183
Sh2d3c	0	0	20.3959	0.00301241
Sh2d4b	0	0	0	32.2301
Sh3rf3	94.5986	0	0	32.2301
Shank3	73.1164	39.0197	34.1743	0.00571424
Shd	0	59.4392	0	46.915
Shh	0	59.4392	0	0.00301241
Shisa9	0	50.0928	0	0.00270183
Sik1	80.3511	0	6.04311	0
Slc10a4	0	77.9609	0	46.5312
Slc17a6	0	0.0071347	0	22.2888
Slc17a8	0	0	0	32.2301
Slc18a3	0	50.0928	0	0.00301241
Slc1a6	27.557	22.7811	42.2091	22.2888
Slc24a2	0	0.0071347	22.0157	97.1749
Slc25a3	74.2784	0	46.6249	43.4721
Slc27a2	0	81.5711	0	54.5189
Slc32a1	0	50.0928	0	46.5312
Slc34a3	0	73.0808	0	22.2888
Slc35d3	0	39.0197	0	0.00571424
Slc35f4	0	87.9638	0	0
Slc35g2	8.93246	94.9986	0	0
Slc38a4	0	0	0	0.00270183
Slc39a6	33.7898	0	0	32.2301
Slc41a3	67.6145	0	0	0.00301241
Slc5a6	25.3931	0	0	0
Slc5a7	32.3732	0.0071347	0	43.4748
Slc6a17	0	0	0	75.3906
Slc6a3	0	22.7811	0	48.4848
Slc6a5	0	73.0808	0	54.5189
Slc6a7	0	22.7811	0	0
Slc7a3	0	0	0	0
Slc8a2	0	67.0876	0	89.1513
Slc8a3	0	0.0071347	0	0.00571424
Slc9a6	2.96243	0	0	0
Slc9a7	0	0	0	32.3262
Slco5a1	16.1466	0	8.62463	0
Sln	0	0	0	32.2301
Smoc2	32.3732	0.0071347	6.04311	0.00571424
Sncg	0	22.7811	17.4204	0
Snhg11	0	67.0876	0	0.00301241
Snhg4	75.3336	0	6.04311	0
Snora7a	58.8852	0	17.8823	0
Snord15b	81.2297	0	0	0
Snord17	27.557	0	0	0
Sntb1	13.761	0.0071347	0	0.00571424
Snx16	22.1289	0	0	0.00270183
Snx31	0	22.7811	0	0.00301241
Socs2	73.1164	39.0197	6.74661	0
Socs5	73.7323	0	43.2096	0
Sox1	0	90.4752	0	22.2888
Sp8	98.4788	39.0197	0	64.5563
Sp9	0	67.0876	0.00915416	64.5563
Spag6	0	59.4392	49.4782	0
Spdef	0	0	0	0.00301241
Sphkap	0	0	0	48.7498
Spink10	41.8785	0	0	0
Spint2	11.5685	0.0071347	0	0
Spock3	2.96243	0.0071347	0	0
Srcin1	95.8838	0.0071347	34.1743	32.3289
Srrm4	0	50.0928	16.4865	22.2915
Ssbp2	29.2158	0	33.1838	0
Sst	0	0.0071347	27.5632	54.5189
Sstr2	0	93.7571	0	0
Sstr4	0	0	0	0
St18	0	0	0	22.2888
St6galnac2	0	0.0071347	0	0
St8sia2	0	59.4392	0	0
Stac	0	0	0	0
Stbd1	41.8785	0	22.0157	0
Steap2	34.9066	0	17.8823	0
Stk32a	0	22.7811	0	82.0222
Stk32b	0	87.9638	0	0.00571424
Stmn1	43.102	0	0	0
Stmn2	0	22.7811	0	22.2888
Stra6	0	0	0	0.00301241
Sult2b1	0	0	0	0
Sv2a	95.7729	90.4752	23.7741	0
Sv2b	0	0	0	22.2888
Syndig1l	0	50.0928	0	22.2915
Synpr	0	39.0197	0	32.3262
Syt1	0	97.8382	0	0.00301241
Syt4	0	0.0071347	0	0
Sytl1	0	0	0	0
Tac1	20.1581	22.7811	0	32.2301
Tac2	0	39.0197	0	32.2331
Tacr1	0	22.7811	0	0.00571424
Tas1r1	16.1466	0	10.8479	0
Tbr1	0	90.4752	0	0.00571424
Tceal7	0	0	0	0
Tcerg1l	0	0	13.2461	0.00270183
Tcf12	11.5685	0	51.7132	0
Tcf4	30.8869	0	37.471	0.00270183
Tcfap2d	0	0	0	0
Tchh	0	50.0928	14.9117	78.8543
Tcp11	75.8345	87.9638	0	0.00301241
Tdrd6	0	0.0071347	0	32.3262
Tekt2	0	0	23.7741	0
Th	0	0	0	0.00571424
Thbs3	90.2587	0	0.00308794	0
Thsd7a	75.8345	0	0	32.3289
Tiam2	97.3414	0	42.5027	0
Tmem130	0	0.0071347	0	0.00571424
Tmem132e	0	22.7811	0	84.5724
Tmem151a	86.8713	97.8382	0	0.00301241
Tmem200a	56.4586	0	0	43.0644
Tmem53	39.7475	0	0	0
Tmem65	8.93246	0	29.9432	0.00571424
Tmem90a	0	0	0	0
Tmem91	0	0.0071347	0	0
Tmtc4	0.00205297	0	0	0
Tnc	2.96243	0	26.5532	0
Tnfaip8l3	0	22.7811	0	0
Tnfsf13b	0	0	0	73.7381
Tnnt1	0	0	0	0
Tox2	0	87.9638	3.15897	0.00571424
Tox3	95.5266	0.0071347	0	0
Tpt1p	0	0	0	0
Trank1	0	39.0197	0	0.00301241
Trfr2	0	0	0	0
Trh	0	77.9609	0	0.00270183
Trhde	0	0	0	22.2915
Trim36	2.96243	96.6824	0	32.3289
Trim62	53.1328	92.4158	0	0.00270183
Trim66	0	0	0	0
Trim67	0	0.0071347	0	43.0674
Trp73	0	0	0	32.3262
Trpc4	0	22.7811	0	0.00571424
Trpc7	0	0	0	0.00571424
Trpv1	0	0	0	48.7498
Tsix	0	0	0	22.2888
Tspyl4	84.8306	0	40.4119	0
Ttc39a	70.3079	0	0	0
Ttc39b	30.8869	0	13.1207	65.3532
Ttr	0	0	0	0
Tubb3	53.1328	0	0	0
Tuft1	0	0	0	0
Ubash3b	0	0	0	0.00301241
Ubfd1	95.8838	0	37.7687	0
Ubxn2a	11.5685	0	0	0
Uchl1	65.2289	67.0876	0	32.2301
Unc5b	53.1328	0	27.8316	32.2301
Upp2	53.1328	0	0	32.2331
Usp13	77.8752	0.0071347	0	0
Usp28	86.8713	0	0	0
Usp29	0	0	0	0
Vamp2	75.8345	0	27.5632	0
Vash2	68.645	0	0	0
Vax1	0	67.0876	0	0.00571424
Vgf	79.0043	0.0071347	27.8316	0.00270183
Viaat	0	0	0	0
Vmn2r1	0	0	0	0
Vsnl1	0	39.0197	0	49.1897
Vstm2a	0	22.7811	0	41.508
Vstm2l	0	39.0197	0	22.2915
Vstm5	58.1256	0	0	0.00270183
Vsx2	0	77.9609	42.0856	22.2915
Vwc2	0	0	0	0
Vwc2l	0	0	0	0.00301241
Wdr6	45.5451	0	48.1441	0
Wif1	96.0234	22.7811	0	38.0525
Wscd2	96.163	0.0071347	41.5915	43.0674
Xkr6	27.557	0.0071347	0	32.2331
Xkr7	0	50.0928	0	32.2331
Ybx2	0	0.0071347	0	47.5569
Zbtb16	0	73.0808	0	22.2915
Zdbf2	0	0	0	32.3289
Zfhx1b	0	0	0	0
Zfp385a	0	22.7811	39.3806	49.1897
Zfp385b	2.96243	0	0	0.00270183
Zfp57	29.2158	0.0071347	44.2101	0
Zfp618	2.96243	50.0928	0	0.00270183
Zfp941	13.761	0	0	22.2888
Zic1	0	67.0876	0	64.5563
Zic2	0	59.4392	0	46.5312
Zic3	0	0	0	64.5563
Zic4	0	0	0	43.0674
Zic5	69.1501	99.0225	0	0.00301241
